# Supplementary material for: Correlations between the prescribing patterns of psychotropic medications and socio-economic factors during the COVID-19 pandemic: A cross-sectional Swedish registry study
Source: PLoS One. 2025 Sep 17;20(9):e0330081. doi: 10.1371/journal.pone.0330081 (PMC12443284; doi:10.1371/journal.pone.0330081)
Supplement: S1 Data — (XLSX) [file pone.0330081.s001.xlsx]

## Sheet: BE0101A9
S1 Dataset_Population as of 1 November, number by age, sex, year and region
		Year	01 Stockholm county	03 Uppsala county	04 Södermanland county	05 Östergötland county	06 Jönköping county	07 Kronoberg county	08 Kalmar county	09 Gotland county	10 Blekinge county	12 Skåne county	13 Halland county	14 Västra Götaland county	17 Värmland county	18 Örebro county	19 Västmanland county	20 Dalarna county	21 Gävleborg county	22 Västernorrland county	23 Jämtland county	24 Västerbotten county	25 Norrbotten county
0-9 years	men	2020	148759	23223	18226	27378	22450	12364	13593	3055	8634	85114	20051	103082	15552	18056	16441	16202	15772	13316	7425	15608	12858
		2021	147524	23461	18154	27325	22335	12336	13578	3084	8568	85027	20182	102523	15462	17771	16416	15963	15649	13209	7428	15594	12815
		2022	145550	23292	17912	26951	22139	12275	13341	3029	8406	84155	20155	101849	15202	17492	16421	15744	15360	12937	7415	15479	12675
	women	2020	140463	22072	17123	25470	21228	11715	12920	2840	8313	80327	18910	96999	14656	17119	15532	15392	15001	12483	6852	14559	12161
		2021	139482	22151	17128	25524	21103	11711	12911	2828	8139	80366	18982	96690	14543	16993	15452	15311	14959	12313	6877	14493	12119
		2022	138108	22103	16927	25238	21003	11622	12726	2804	7985	79390	19040	95734	14313	16643	15354	15071	14617	12111	6780	14418	11993
10-19 years	men	2020	144590	23014	18823	27712	22594	12673	14003	3308	9725	83408	21272	101907	15786	18063	16654	16651	16821	14492	7558	15452	13619
		2021	147274	23390	19043	28115	22993	12700	14058	3361	9714	84949	21551	103354	15833	18345	16842	16810	16928	14513	7724	15597	13643
		2022	149491	24004	19191	28416	23269	12731	14275	3366	9719	86512	21723	104895	16162	18518	17162	16955	16929	14478	7766	15808	13613
	women	2020	136294	21761	17536	25976	21342	11654	13074	3046	8830	78441	19849	95533	14609	17122	15442	15792	15750	13771	7236	14680	12617
		2021	138790	22324	17619	26370	21705	11849	13200	3201	8982	80347	20251	97098	14715	17392	15721	16051	15872	13820	7364	14891	12650
		2022	140751	22839	17792	26891	21894	11949	13436	3229	8982	82014	20568	98517	14955	17670	15961	16180	16020	13781	7457	14930	12670
20-29 years	men	2020	154778	29588	17070	34265	24306	13619	14489	3489	10229	88176	19619	117003	17854	20748	17453	16779	17084	14023	7901	20290	17297
		2021	152478	29577	16790	33326	23866	13387	14092	3516	9873	86783	19212	114115	17225	20162	17155	16121	16510	13592	7678	19804	16858
		2022	151525	29582	16357	32731	23475	13221	13619	3494	9653	85810	18787	112505	16823	19880	16644	15509	16059	13093	7428	19489	16362
	women	2020	148745	29216	15524	29697	21156	11882	12565	2962	7926	85757	17242	107100	15786	19435	15549	13943	14997	11763	6885	18438	12998
		2021	146311	29307	15140	29100	20710	11611	12200	2963	7583	84400	16793	104326	15347	18934	15016	13308	14383	11302	6580	17924	12616
		2022	144996	29643	14661	28625	20253	11328	11858	2902	7372	83526	16317	103086	14902	18626	14816	12794	13897	10982	6537	17861	12268
30-39 years	men	2020	190311	27515	18103	31036	23595	13219	14486	3320	9618	95313	20476	124060	17073	19418	17876	17455	17070	14637	8315	18578	15761
		2021	193777	28762	18706	31986	24430	13563	14922	3457	9880	97746	21221	127588	17640	20057	18603	18095	17698	15050	8545	19206	16366
		2022	197811	29730	19191	32764	25239	13880	15412	3529	10052	100185	21777	131687	18170	20487	19234	18539	18150	15394	8829	19889	16771
	women	2020	183303	25900	17672	28600	21858	12146	13498	3308	8661	93586	19816	116484	15988	18449	16986	16338	16218	13578	7764	16981	13780
		2021	186360	27105	18202	29339	22547	12521	13902	3408	8877	95776	20427	119381	16440	18989	17606	16884	16771	13966	8179	17532	14214
		2022	190554	28197	18647	30174	23264	12803	14325	3476	9065	97819	21085	122596	16879	19359	18252	17334	17154	14204	8394	18044	14600
40-49 years	men	2020	170872	23873	17894	28810	22216	12467	14149	3407	9607	90268	20810	109942	16454	18536	16666	16569	16660	14625	7831	16291	14244
		2021	171402	23879	17850	28594	22040	12504	14066	3389	9513	90552	20725	109759	16151	18297	16488	16362	16456	14371	7909	16462	14094
		2022	172721	24204	17808	28495	22066	12618	14052	3389	9441	91247	20657	110461	16041	18234	16438	16250	16112	14282	7902	16617	14050
	women	2020	164123	23273	17640	27636	21309	11736	13455	3441	9330	87348	20671	105688	15825	18113	16226	16139	16447	14398	7507	15383	13671
		2021	164063	23306	17606	27525	20977	11657	13354	3440	9144	87863	20556	105549	15693	17843	16136	15959	16212	14142	7456	15517	13538
		2022	164324	23420	17533	27355	20939	11773	13284	3360	9027	88504	20493	105509	15525	17706	16005	15774	15999	13918	7447	15590	13287
50-59 years	men	2020	152534	22945	19350	29594	23623	12641	16270	3904	10735	87080	21914	110881	18978	19326	18488	18533	19263	16366	8406	16348	16932
		2021	155359	23476	19509	29893	23836	12775	16354	3965	10766	88293	22262	111792	19091	19538	18575	18597	19348	16503	8480	16424	16900
		2022	158533	23836	19574	30273	23962	12808	16338	3947	10774	89452	22699	112536	19097	19606	18638	18565	19390	16521	8520	16643	16777
	women	2020	150311	22771	18799	28355	22305	11938	15727	4115	9994	85825	21845	107959	18101	18608	17711	18020	18557	15832	8111	15852	16017
		2021	153270	23102	19107	28704	22637	12150	15874	4136	10128	86873	22181	108749	18211	18881	17758	18132	18683	15939	8192	15936	15948
		2022	155584	23471	19314	28918	22771	12239	15875	4165	10248	87855	22328	109948	18273	19030	17902	18182	18656	16044	8222	15976	15944
60-69 years	men	2020	110097	19124	16916	24949	19916	10910	15387	4036	9159	70928	18793	91618	17346	16379	15074	18101	17622	15269	8139	15685	16229
		2021	112233	19215	16982	25013	19883	10805	15326	4039	9115	71234	18864	92281	17270	16413	15111	17938	17569	15049	8108	15524	16085
		2022	114750	19397	17126	25036	19989	10863	15299	3994	9206	71972	19030	93007	17296	16511	15367	17829	17603	14874	8027	15370	16040
	women	2020	112151	19745	17245	24962	19374	10852	15435	4140	9193	72384	19174	92505	17346	16707	14983	17895	17558	14972	7942	15518	15817
		2021	113635	19856	17239	24814	19418	10698	15331	4197	9104	72672	19363	92697	17254	16694	15067	17825	17476	14895	7913	15426	15688
		2022	116010	19879	17250	25007	19468	10635	15368	4204	9034	73229	19568	93088	17264	16699	15064	17809	17554	14704	7904	15318	15567
70-79 years	men	2020	87828	17397	16421	22548	17668	10161	14766	3784	8960	63427	17444	79103	15831	15782	14164	17526	17058	14396	7608	13705	14453
		2021	88456	17573	16547	22712	17863	10344	14988	3829	9052	64018	17817	79783	16104	15857	14134	17737	17071	14478	7668	13978	14571
		2022	88867	17621	16539	22723	17928	10398	15009	3869	8937	64066	17856	80116	16206	15855	14104	17821	17067	14420	7725	14117	14566
	women	2020	100402	18476	17343	24054	18474	10093	15108	3871	9322	67926	18378	83551	16700	16776	15313	17582	17527	14700	7556	14111	14618
		2021	101490	18885	17582	24194	18662	10338	15340	3967	9398	69003	18714	84755	16859	16803	15443	17683	17634	14722	7642	14253	14716
		2022	101688	19068	17626	24220	18680	10425	15382	3964	9430	69311	18841	85204	16959	16858	15469	17746	17633	14815	7692	14319	14823
80-89 years	men	2020	32620	6453	6417	9146	7286	4296	6126	1460	3922	25520	7185	31550	6549	6059	6021	6753	6500	5722	2866	5587	5970
		2021	34226	6760	6718	9517	7523	4428	6300	1531	4016	26423	7476	32559	6692	6372	6282	7096	6736	5918	2976	5716	6119
		2022	37009	7233	7164	10110	7946	4630	6654	1623	4246	28066	8014	34467	6987	6727	6552	7565	7038	6187	3160	5864	6374
	women	2020	45038	8269	7987	12039	9951	5434	7887	1878	5090	33984	9149	42248	8854	7806	7492	8620	8516	7607	3725	7424	8003
		2021	46825	8463	8198	12328	9984	5433	8032	1946	5163	34596	9421	42721	8985	8152	7718	8821	8658	7740	3760	7509	8126
		2022	49629	8966	8590	12814	10320	5566	8336	2075	5293	35896	9799	44188	9191	8536	8020	9159	8938	7838	3829	7626	8126
90-99 years	men	2020	5227	1099	982	1593	1329	742	949	198	645	4337	1174	5227	1129	933	958	992	1001	823	458	853	822
		2021	5386	1140	1007	1612	1325	720	977	207	650	4416	1226	5385	1147	961	986	1053	1022	801	441	867	866
		2022	5549	1135	1020	1584	1361	777	983	220	662	4422	1248	5439	1142	985	988	1120	1049	842	462	883	915
	women	2020	12786	2275	2164	3347	2848	1638	2067	470	1287	9392	2559	11488	2409	2187	2103	2327	2153	1826	947	1818	1748
		2021	12899	2315	2160	3320	2865	1644	2097	490	1283	9283	2561	11734	2415	2122	2107	2334	2170	1848	957	1819	1785
		2022	13087	2332	2165	3331	2846	1652	2124	509	1290	9289	2556	11894	2476	2133	2096	2314	2143	1845	953	1833	1823
100+ years	men	2020	95	14	19	18	24	9	10	2	11	69	24	74	11	17	16	11	12	10	7	5	7
		2021	92	18	18	14	32	9	17	1	10	57	27	82	12	17	25	11	8	7	6	11	7
		2022	79	18	11	18	31	8	20	2	10	62	18	89	18	12	21	15	13	6	8	12	7
	women	2020	514	73	75	91	101	58	69	16	36	300	85	342	69	76	80	61	44	54	25	54	27
		2021	527	89	77	120	106	60	70	17	41	296	91	383	80	95	80	73	60	45	31	50	28
		2022	542	100	75	123	120	56	75	17	44	298	99	410	70	89	76	68	50	58	27	50	34
The population is reported according to the division into administrative areas that applied on 1 January each Year.
age:
Age refers to age attained by the end of the year, i.e. in principal, an account for the year of birth.
Latest update:
20241210 08:00
Source:
Statistics Sweden
Contact:
Statistikservice, Statistics Sweden
+46 010-479 50 00
information@scb.se
