# Supplementary material for: Correlations between the prescribing patterns of psychotropic medications and socio-economic factors during the COVID-19 pandemic: A cross-sectional Swedish registry study
Source: PLoS One. 2025 Sep 17;20(9):e0330081. doi: 10.1371/journal.pone.0330081 (PMC12443284; doi:10.1371/journal.pone.0330081)
Supplement: S5 Data — (XLSX) [file pone.0330081.s005.xlsx]

## Sheet: N05B drug data
atcId	Drug Name	year	region	Age Interval	Gender	Number Of Patients	Patients per 1000 Inhabitants	Number Of Filled Prescriptions	Number Of Filled Prescriptions per 1000 Inhabitants	Inhabitants
N05B	ANXIOLYTICS	2014	Sverige	0-4	Male	2971	9,99	4087	13,74	297494
N05B	ANXIOLYTICS	2015	Sverige	0-4	Male	2761	9,2	3882	12,93	300184
N05B	ANXIOLYTICS	2016	Sverige	0-4	Male	2683	8,89	3782	12,53	301784
N05B	ANXIOLYTICS	2017	Sverige	0-4	Male	2624	8,54	3601	11,71	307392
N05B	ANXIOLYTICS	2018	Sverige	0-4	Male	2246	7,25	3286	10,61	309845
N05B	ANXIOLYTICS	2019	Sverige	0-4	Male	2034	6,54	3151	10,13	311036
N05B	ANXIOLYTICS	2020	Sverige	0-4	Male	1547	5	2640	8,53	309567
N05B	ANXIOLYTICS	2021	Sverige	0-4	Male	1361	4,45	2478	8,1	305880
N05B	ANXIOLYTICS	2022	Sverige	0-4	Male	1409	4,66	2480	8,2	302380
N05B	ANXIOLYTICS	2018	Kalmar län	85+	Male	428	150,49	2988	1050,63	2844
N05B	ANXIOLYTICS	2020	Uppsala	70-74	Male	519	52,92	3240	330,38	9807
N05B	ANXIOLYTICS	2014	Sverige	0-4	Male and female	5374	9,28	7141	12,33	579019
N05B	ANXIOLYTICS	2014	Västmanland	0-4	Male	99	13,1	158	20,91	7557
N05B	ANXIOLYTICS	2017	Dalarna	60-64	Female	664	72,48	2975	324,75	9161
N05B	ANXIOLYTICS	2019	Värmland	80-84	Female	822	162,26	5867	1158,11	5066
N05B	ANXIOLYTICS	2015	Jämtland Härjedalen	75-79	Male and female	422	82,83	2639	517,96	5095
N05B	ANXIOLYTICS	2014	Sörmland	0-4	Male and female	134	8,47	172	10,87	15820
N05B	ANXIOLYTICS	2018	Sverige	0-4	Female	1752	6	2540	8,69	292199
N05B	ANXIOLYTICS	2020	Sörmland	50-54	Male and female	982	50	4426	225,36	19640
N05B	ANXIOLYTICS	2017	Jämtland Härjedalen	75-79	Male and female	445	85,81	2736	527,57	5186
N05B	ANXIOLYTICS	2017	Gotland	70-74	Male	111	56,35	441	223,86	1970
N05B	ANXIOLYTICS	2022	Jämtland Härjedalen	75-79	Male and female	477	66,68	3197	446,88	7154
N05B	ANXIOLYTICS	2021	Jämtland Härjedalen	75-79	Male and female	468	70,11	3069	459,78	6675
N05B	ANXIOLYTICS	2014	Jämtland Härjedalen	0-4	Female	10	3,03	11	3,34	3295
N05B	ANXIOLYTICS	2015	Värmland	20-24	Male and female	765	40,41	2429	128,32	18929
N05B	ANXIOLYTICS	2022	Jönköpings län	85+	Male and female	2204	207,12	17819	1674,56	10641
N05B	ANXIOLYTICS	2014	Uppsala	0-4	Male	126	11,87	175	16,49	10614
N05B	ANXIOLYTICS	2016	Sverige	0-4	Male and female	4853	8,28	6677	11,39	586218
N05B	ANXIOLYTICS	2019	Stockholm	55-59	Male	3111	46,23	14254	211,8	67300
N05B	ANXIOLYTICS	2017	Sörmland	55-59	Male	368	42,42	2007	231,33	8676
N05B	ANXIOLYTICS	2021	Kronoberg	35-39	Male	206	32,98	1023	163,78	6246
N05B	ANXIOLYTICS	2015	Västra Götalandsregionen	80-84	Male	2168	126,12	13518	786,39	17190
N05B	ANXIOLYTICS	2017	Örebro län	30-34	Male	300	33,48	890	99,33	8960
N05B	ANXIOLYTICS	2015	Örebro län	30-34	Male	261	30,85	825	97,51	8461
N05B	ANXIOLYTICS	2021	Örebro län	30-34	Male	298	28,58	1167	111,91	10428
N05B	ANXIOLYTICS	2018	Värmland	85+	Male	558	170,9	3944	1207,96	3265
N05B	ANXIOLYTICS	2017	Västmanland	10-14	Male and female	140	9,28	317	21,02	15081
N05B	ANXIOLYTICS	2016	Västmanland	45-49	Male and female	1111	61,56	6170	341,87	18048
N05B	ANXIOLYTICS	2021	Västerbotten	60-64	Male and female	528	33,51	3366	213,65	15755
N05B	ANXIOLYTICS	2016	Sverige	40-44	Female	22347	69,6	88243	274,84	321076
N05B	ANXIOLYTICS	2020	Norrbotten	60-64	Male	284	34,55	1684	204,87	8220
N05B	ANXIOLYTICS	2017	Blekinge	50-54	Male and female	735	69,03	3662	343,91	10648
N05B	ANXIOLYTICS	2019	Kalmar län	15-19	Male and female	241	18,26	556	42,12	13201
N05B	ANXIOLYTICS	2018	Halland	50-54	Female	918	82,96	4447	401,86	11066
N05B	ANXIOLYTICS	2022	Gotland	0-4	Male	8	5,46	27	18,42	1466
N05B	ANXIOLYTICS	2022	Blekinge	50-54	Male and female	557	54,03	2648	256,84	10310
N05B	ANXIOLYTICS	2022	Jämtland Härjedalen	35-39	Male	118	29,4	561	139,8	4013
N05B	ANXIOLYTICS	2016	Gävleborg	85+	Male	504	172,07	3685	1258,11	2929
N05B	ANXIOLYTICS	2019	Gotland	0-4	Female	7	5,15	8	5,89	1358
N05B	ANXIOLYTICS	2016	Blekinge	20-24	Male	145	25,6	289	51,02	5664
N05B	ANXIOLYTICS	2018	Gotland	0-4	Female	10	7,52	12	9,02	1330
N05B	ANXIOLYTICS	2015	Gävleborg	50-54	Male	411	43,76	2521	268,39	9393
N05B	ANXIOLYTICS	2021	Östergötland	75-79	Female	1147	105,1	7841	718,5	10913
N05B	ANXIOLYTICS	2015	Värmland	40-44	Female	680	80,94	4178	497,32	8401
N05B	ANXIOLYTICS	2018	Örebro län	35-39	Male	284	32,58	1155	132,5	8717
N05B	ANXIOLYTICS	2016	Gävleborg	50-54	Female	715	77,25	4316	466,29	9256
N05B	ANXIOLYTICS	2014	Kronoberg	0-4	Male	43	7,75	52	9,38	5545
N05B	ANXIOLYTICS	2015	Örebro län	70-74	Female	754	95,09	4405	555,56	7929
N05B	ANXIOLYTICS	2019	Gävleborg	50-54	Female	647	66,75	3379	348,6	9693
N05B	ANXIOLYTICS	2014	Kronoberg	0-4	Female	34	6,37	37	6,93	5338
N05B	ANXIOLYTICS	2015	Gotland	5-9	Male	12	7,86	43	28,18	1526
N05B	ANXIOLYTICS	2020	Gotland	40-44	Male	62	39,37	255	161,9	1575
N05B	ANXIOLYTICS	2021	Gotland	40-44	Male	60	38,36	266	170,08	1564
N05B	ANXIOLYTICS	2017	Gotland	50-54	Male and female	223	54,31	900	219,19	4106
N05B	ANXIOLYTICS	2019	Västra Götalandsregionen	35-39	Male	2302	41,53	11150	201,15	55432
N05B	ANXIOLYTICS	2021	Kronoberg	5-9	Female	15	2,47	65	10,71	6069
N05B	ANXIOLYTICS	2021	Västmanland	55-59	Male	301	33	2096	229,8	9121
N05B	ANXIOLYTICS	2017	Kronoberg	35-39	Male and female	551	48,06	2374	207,08	11464
N05B	ANXIOLYTICS	2019	Sverige	45-49	Male and female	35515	53,95	155311	235,91	658339
N05B	ANXIOLYTICS	2015	Blekinge	60-64	Male	313	65,89	1689	355,58	4750
N05B	ANXIOLYTICS	2014	Gotland	0-4	Male	17	11,67	27	18,53	1457
N05B	ANXIOLYTICS	2019	Västernorrland	35-39	Male	207	30,67	814	120,59	6750
N05B	ANXIOLYTICS	2022	Jämtland Härjedalen	15-19	Male and female	190	26,04	407	55,78	7297
N05B	ANXIOLYTICS	2014	Gävleborg	0-4	Male	98	13,28	129	17,47	7382
N05B	ANXIOLYTICS	2016	Kalmar län	25-29	Female	361	54,77	1247	189,2	6591
N05B	ANXIOLYTICS	2022	Västra Götalandsregionen	5-9	Male	234	4,41	501	9,45	53018
N05B	ANXIOLYTICS	2017	Västernorrland	70-74	Male and female	1040	65,65	5996	378,49	15842
N05B	ANXIOLYTICS	2014	Skåne	0-4	Male	303	7,44	393	9,66	40699
N05B	ANXIOLYTICS	2014	Norrbotten	0-4	Female	57	9,43	63	10,43	6042
N05B	ANXIOLYTICS	2019	Västerbotten	35-39	Female	391	50,17	1297	166,43	7793
N05B	ANXIOLYTICS	2016	Västernorrland	50-54	Male	299	36,91	1337	165,06	8100
N05B	ANXIOLYTICS	2016	Västernorrland	35-39	Male	242	35,53	1022	150,05	6811
N05B	ANXIOLYTICS	2015	Jämtland Härjedalen	55-59	Female	222	53,78	1163	281,73	4128
N05B	ANXIOLYTICS	2021	Sverige	50-54	Female	22749	69,03	101778	308,85	329537
N05B	ANXIOLYTICS	2022	Dalarna	25-29	Male and female	528	32,91	1351	84,2	16045
N05B	ANXIOLYTICS	2020	Örebro län	40-44	Female	507	59,53	1919	225,31	8517
N05B	ANXIOLYTICS	2021	Blekinge	25-29	Male and female	367	38,54	1338	140,52	9522
N05B	ANXIOLYTICS	2022	Blekinge	25-29	Male and female	407	44,96	1352	149,36	9052
N05B	ANXIOLYTICS	2022	Västra Götalandsregionen	5-9	Male and female	427	4,14	905	8,77	103191
N05B	ANXIOLYTICS	2020	Gävleborg	20-24	Male and female	460	30,92	1177	79,11	14878
N05B	ANXIOLYTICS	2018	Jämtland Härjedalen	35-39	Male	92	24,93	376	101,87	3691
N05B	ANXIOLYTICS	2021	Västernorrland	75-79	Female	585	86,86	3888	577,28	6735
N05B	ANXIOLYTICS	2018	Uppsala	50-54	Female	804	68,03	4117	348,34	11819
N05B	ANXIOLYTICS	2019	Halland	55-59	Male and female	1291	64,93	7389	371,64	19882
N05B	ANXIOLYTICS	2017	Östergötland	85+	Female	1828	223,96	16614	2035,53	8162
N05B	ANXIOLYTICS	2018	Stockholm	35-39	Male	2803	32,22	9245	106,27	86993
N05B	ANXIOLYTICS	2018	Västra Götalandsregionen	35-39	Male	2357	43,54	11898	219,77	54138
N05B	ANXIOLYTICS	2015	Dalarna	80-84	Male	401	109,09	2515	684,17	3676
N05B	ANXIOLYTICS	2017	Dalarna	80-84	Male	363	97,61	2324	624,9	3719
N05B	ANXIOLYTICS	2018	Västra Götalandsregionen	45-49	Female	4537	84,46	19691	366,55	53720
N05B	ANXIOLYTICS	2016	Stockholm	70-74	Female	5888	116,23	31044	612,84	50656
N05B	ANXIOLYTICS	2016	Östergötland	85+	Male and female	2645	210,47	23128	1840,38	12567
N05B	ANXIOLYTICS	2020	Stockholm	35-39	Female	4309	50,25	12090	140,99	85752
N05B	ANXIOLYTICS	2018	Östergötland	85+	Male and female	2414	193,04	19941	1594,64	12505
N05B	ANXIOLYTICS	2017	Skåne	85+	Male	2339	195,18	16230	1354,31	11984
N05B	ANXIOLYTICS	2019	Skåne	85+	Male	2255	183,42	16642	1353,67	12294
N05B	ANXIOLYTICS	2019	Kronoberg	50-54	Female	494	78,93	2509	400,86	6259
N05B	ANXIOLYTICS	2020	Västerbotten	5-9	Female	20	2,67	53	7,06	7502
N05B	ANXIOLYTICS	2019	Dalarna	80-84	Female	783	159,76	5524	1127,12	4901
N05B	ANXIOLYTICS	2014	Västerbotten	0-4	Male and female	88	5,96	124	8,39	14772
N05B	ANXIOLYTICS	2014	Jönköpings län	0-4	Male	185	17,68	247	23,61	10462
N05B	ANXIOLYTICS	2017	Jönköpings län	0-4	Male	132	12,02	173	15,75	10982
N05B	ANXIOLYTICS	2015	Gotland	15-19	Female	71	49,27	112	77,72	1441
N05B	ANXIOLYTICS	2015	Västra Götalandsregionen	35-39	Male	2410	46,42	13945	268,58	51922
N05B	ANXIOLYTICS	2015	Västra Götalandsregionen	50-54	Male	3119	59,01	20668	391,04	52854
N05B	ANXIOLYTICS	2021	Västerbotten	70-74	Male	236	30,52	1663	215,08	7732
N05B	ANXIOLYTICS	2020	Kalmar län	60-64	Male	343	45,13	2569	337,98	7601
N05B	ANXIOLYTICS	2018	Västerbotten	45-49	Male	223	27,53	938	115,79	8101
N05B	ANXIOLYTICS	2020	Västra Götalandsregionen	35-39	Male	2218	39,09	10148	178,85	56740
N05B	ANXIOLYTICS	2022	Västra Götalandsregionen	50-54	Male	2456	44,18	13894	249,93	55591
N05B	ANXIOLYTICS	2017	Sörmland	75-79	Male	397	70,84	2176	388,29	5604
N05B	ANXIOLYTICS	2017	Blekinge	35-39	Male	193	42,75	866	191,81	4515
N05B	ANXIOLYTICS	2014	Halland	0-4	Male	126	13,71	151	16,43	9192
N05B	ANXIOLYTICS	2021	Sverige	70-74	Female	24393	86,38	142313	503,97	282384
N05B	ANXIOLYTICS	2019	Halland	70-74	Male	591	61,12	3641	376,53	9670
N05B	ANXIOLYTICS	2016	Stockholm	75-79	Female	4576	139,64	26099	796,41	32771
N05B	ANXIOLYTICS	2020	Västernorrland	0-4	Male	36	5,36	45	6,7	6721
N05B	ANXIOLYTICS	2020	Dalarna	85+	Male	471	145,6	3220	995,36	3235
N05B	ANXIOLYTICS	2021	Dalarna	85+	Male	416	129,6	2878	896,57	3210
N05B	ANXIOLYTICS	2022	Dalarna	85+	Male	413	124,25	2889	869,13	3324
N05B	ANXIOLYTICS	2018	Värmland	70-74	Male	523	59,35	3574	405,58	8812
N05B	ANXIOLYTICS	2019	Norrbotten	65-69	Male	311	37,42	1964	236,34	8310
N05B	ANXIOLYTICS	2021	Örebro län	15-19	Male	118	13,7	317	36,8	8615
N05B	ANXIOLYTICS	2014	Östergötland	0-4	Male	110	8,35	161	12,22	13180
N05B	ANXIOLYTICS	2020	Sörmland	5-9	Male	45	4,73	141	14,82	9515
N05B	ANXIOLYTICS	2021	Sörmland	5-9	Male	45	4,73	109	11,46	9513
N05B	ANXIOLYTICS	2022	Sörmland	5-9	Male	44	4,57	121	12,57	9625
N05B	ANXIOLYTICS	2015	Uppsala	60-64	Male	559	57,66	3374	348,05	9694
N05B	ANXIOLYTICS	2019	Dalarna	85+	Female	1355	238,22	11845	2082,45	5688
N05B	ANXIOLYTICS	2014	Östergötland	0-4	Female	91	7,32	128	10,3	12427
N05B	ANXIOLYTICS	2021	Dalarna	85+	Female	1262	223,68	11412	2022,69	5642
N05B	ANXIOLYTICS	2022	Dalarna	85+	Female	1261	220,92	11302	1980,03	5708
N05B	ANXIOLYTICS	2018	Östergötland	60-64	Male	626	49,4	4438	350,19	12673
N05B	ANXIOLYTICS	2022	Jönköpings län	5-9	Male	56	4,8	122	10,45	11670
N05B	ANXIOLYTICS	2021	Jämtland Härjedalen	30-34	Female	189	45,14	732	174,83	4187
N05B	ANXIOLYTICS	2015	Stockholm	80-84	Male	1893	116,08	12429	762,14	16308
N05B	ANXIOLYTICS	2014	Sörmland	0-4	Male	67	8,16	92	11,2	8213
N05B	ANXIOLYTICS	2016	Stockholm	80-84	Male	1835	109,44	13056	778,67	16767
N05B	ANXIOLYTICS	2015	Kronoberg	35-39	Female	338	63,37	1125	210,91	5334
N05B	ANXIOLYTICS	2018	Stockholm	80-84	Male	1796	99	12135	668,89	18142
N05B	ANXIOLYTICS	2014	Kalmar län	0-4	Male	58	9,56	77	12,69	6069
N05B	ANXIOLYTICS	2022	Örebro län	10-14	Male and female	222	11,89	712	38,14	18669
N05B	ANXIOLYTICS	2015	Kronoberg	25-29	Male	210	33,39	720	114,47	6290
N05B	ANXIOLYTICS	2015	Västerbotten	0-4	Male and female	93	6,37	146	10	14604
N05B	ANXIOLYTICS	2018	Halland	0-4	Male and female	136	7,27	182	9,73	18710
N05B	ANXIOLYTICS	2017	Västernorrland	25-29	Male and female	642	42,67	1824	121,24	15045
N05B	ANXIOLYTICS	2015	Uppsala	60-64	Male and female	1457	74,35	8664	442,13	19596
N05B	ANXIOLYTICS	2016	Uppsala	60-64	Male and female	1384	71,13	8360	429,64	19458
N05B	ANXIOLYTICS	2015	Sörmland	80-84	Male	293	89,88	1671	512,58	3260
N05B	ANXIOLYTICS	2020	Uppsala	60-64	Male and female	1073	53,53	6629	330,69	20046
N05B	ANXIOLYTICS	2018	Gävleborg	35-39	Male	281	37,17	1429	189,05	7559
N05B	ANXIOLYTICS	2022	Sörmland	80-84	Male	348	78,72	2324	525,67	4421
N05B	ANXIOLYTICS	2018	Sverige	65-69	Male	14554	52,62	90451	327,03	276584
N05B	ANXIOLYTICS	2018	Gotland	60-64	Male	74	36,19	459	224,45	2045
N05B	ANXIOLYTICS	2021	Jämtland Härjedalen	35-39	Male	130	33,27	641	164,02	3908
N05B	ANXIOLYTICS	2019	Kalmar län	75-79	Male and female	1110	92,02	6825	565,78	12063
N05B	ANXIOLYTICS	2016	Jönköpings län	5-9	Male and female	197	9,35	316	15	21071
N05B	ANXIOLYTICS	2017	Stockholm	45-49	Female	6030	77,29	21946	281,29	78020
N05B	ANXIOLYTICS	2019	Dalarna	75-79	Male and female	1232	90,52	7997	587,58	13610
N05B	ANXIOLYTICS	2020	Dalarna	75-79	Male and female	1219	83,38	7616	520,93	14620
N05B	ANXIOLYTICS	2014	Blekinge	0-4	Male	80	18,94	140	33,14	4224
N05B	ANXIOLYTICS	2016	Värmland	75-79	Male	517	95,9	2894	536,82	5391
N05B	ANXIOLYTICS	2020	Västra Götalandsregionen	45-49	Female	4255	78,73	18981	351,2	54046
N05B	ANXIOLYTICS	2017	Uppsala	40-44	Male	391	33,77	1583	136,71	11579
N05B	ANXIOLYTICS	2015	Blekinge	5-9	Female	31	7,38	62	14,76	4201
N05B	ANXIOLYTICS	2017	Uppsala	65-69	Male	523	52,17	3056	304,87	10024
N05B	ANXIOLYTICS	2015	Halland	40-44	Female	699	67,48	2981	287,77	10359
N05B	ANXIOLYTICS	2019	Halland	65-69	Male	532	56,68	3383	360,43	9386
N05B	ANXIOLYTICS	2020	Halland	75-79	Female	1032	132,85	6624	852,73	7768
N05B	ANXIOLYTICS	2017	Gotland	60-64	Female	137	65,9	473	227,51	2079
N05B	ANXIOLYTICS	2022	Kalmar län	80-84	Male	325	80,19	2078	512,71	4053
N05B	ANXIOLYTICS	2022	Västerbotten	50-54	Male and female	537	33,43	2582	160,75	16062
N05B	ANXIOLYTICS	2021	Västernorrland	35-39	Male	193	27,88	792	114,42	6922
N05B	ANXIOLYTICS	2022	Sörmland	35-39	Male	262	29,15	1005	111,83	8987
N05B	ANXIOLYTICS	2014	Värmland	0-4	Male	27	3,69	53	7,24	7319
N05B	ANXIOLYTICS	2016	Kalmar län	80-84	Female	685	161,14	4100	964,48	4251
N05B	ANXIOLYTICS	2020	Gotland	25-29	Female	91	55,56	206	125,76	1638
N05B	ANXIOLYTICS	2018	Kalmar län	80-84	Female	682	157,58	4253	982,67	4328
N05B	ANXIOLYTICS	2020	Västra Götalandsregionen	35-39	Female	3556	66,36	13419	250,4	53590
N05B	ANXIOLYTICS	2022	Halland	75-79	Male and female	1621	93,26	10047	578,01	17382
N05B	ANXIOLYTICS	2020	Stockholm	85+	Male	2164	138,59	16966	1086,59	15614
N05B	ANXIOLYTICS	2020	Västernorrland	55-59	Female	480	63,94	2688	358,07	7507
N05B	ANXIOLYTICS	2019	Skåne	25-29	Female	2578	52,85	7302	149,69	48782
N05B	ANXIOLYTICS	2018	Skåne	25-29	Female	2799	57,93	7645	158,24	48314
N05B	ANXIOLYTICS	2016	Värmland	75-79	Male and female	1489	127,82	9224	791,83	11649
N05B	ANXIOLYTICS	2017	Värmland	75-79	Male and female	1396	118,89	8448	719,47	11742
N05B	ANXIOLYTICS	2016	Västra Götalandsregionen	60-64	Female	4928	105,39	28502	609,54	46760
N05B	ANXIOLYTICS	2018	Värmland	75-79	Male and female	1370	112,83	8096	666,78	12142
N05B	ANXIOLYTICS	2019	Sörmland	85+	Male	352	121,93	2423	839,28	2887
N05B	ANXIOLYTICS	2019	Halland	80-84	Male	511	122,31	2902	694,59	4178
N05B	ANXIOLYTICS	2020	Västra Götalandsregionen	60-64	Female	4234	89,28	24695	520,72	47425
N05B	ANXIOLYTICS	2021	Västra Götalandsregionen	60-64	Female	4073	86,05	23179	489,7	47333
N05B	ANXIOLYTICS	2018	Örebro län	70-74	Male and female	1256	69,92	7175	399,41	17964
N05B	ANXIOLYTICS	2022	Sörmland	85+	Male	372	117,28	2583	814,31	3172
N05B	ANXIOLYTICS	2021	Halland	80-84	Male	453	95,99	3108	658,61	4719
N05B	ANXIOLYTICS	2015	Västernorrland	35-39	Male	216	31,71	810	118,91	6812
N05B	ANXIOLYTICS	2020	Dalarna	60-64	Male	295	32,84	1796	199,96	8982
N05B	ANXIOLYTICS	2021	Värmland	80-84	Male	370	89,03	2340	563,04	4156
N05B	ANXIOLYTICS	2016	Kronoberg	45-49	Male	284	44,29	1598	249,18	6413
N05B	ANXIOLYTICS	2014	Norrbotten	0-4	Male	50	7,91	68	10,76	6320
N05B	ANXIOLYTICS	2015	Norrbotten	40-44	Male	249	32,34	1283	166,65	7699
N05B	ANXIOLYTICS	2022	Dalarna	25-29	Male	213	24,93	525	61,44	8545
N05B	ANXIOLYTICS	2016	Västmanland	40-44	Male and female	886	53,5	4609	278,32	16560
N05B	ANXIOLYTICS	2017	Västerbotten	70-74	Female	397	54,32	2518	344,51	7309
N05B	ANXIOLYTICS	2017	Värmland	80-84	Female	864	171,46	6691	1327,84	5039
N05B	ANXIOLYTICS	2018	Stockholm	15-19	Male and female	3171	26,14	6679	55,06	121311
N05B	ANXIOLYTICS	2019	Blekinge	85+	Male	307	165,32	2159	1162,63	1857
N05B	ANXIOLYTICS	2020	Stockholm	15-19	Male and female	3100	23,82	6535	50,22	130128
N05B	ANXIOLYTICS	2020	Östergötland	70-74	Male	670	53,52	4357	348,03	12519
N05B	ANXIOLYTICS	2017	Blekinge	70-74	Male	388	77,94	2171	436,12	4978
N05B	ANXIOLYTICS	2018	Jämtland Härjedalen	75-79	Male and female	432	79,08	2628	481,05	5463
N05B	ANXIOLYTICS	2015	Blekinge	50-54	Male	294	58,73	2044	408,31	5006
N05B	ANXIOLYTICS	2016	Blekinge	50-54	Male	289	55,46	1777	341,01	5211
N05B	ANXIOLYTICS	2017	Blekinge	50-54	Male	264	48,39	1487	272,54	5456
N05B	ANXIOLYTICS	2018	Blekinge	50-54	Male	267	47,66	1404	250,62	5602
N05B	ANXIOLYTICS	2021	Västerbotten	25-29	Male	171	16,04	564	52,89	10664
N05B	ANXIOLYTICS	2022	Västerbotten	25-29	Male	146	14,43	598	59,11	10117
N05B	ANXIOLYTICS	2019	Halland	60-64	Male	511	54,46	3316	353,41	9383
N05B	ANXIOLYTICS	2015	Västernorrland	60-64	Male and female	884	55,23	5447	340,29	16007
N05B	ANXIOLYTICS	2014	Uppsala	0-4	Female	76	7,56	112	11,15	10047
N05B	ANXIOLYTICS	2017	Örebro län	10-14	Male and female	124	7,71	258	16,04	16088
N05B	ANXIOLYTICS	2014	Västmanland	0-4	Female	74	10,36	98	13,72	7144
N05B	ANXIOLYTICS	2022	Kalmar län	15-19	Female	262	40,64	568	88,1	6447
N05B	ANXIOLYTICS	2019	Västmanland	10-14	Female	53	6,95	129	16,91	7629
N05B	ANXIOLYTICS	2014	Gotland	0-4	Male and female	32	11,07	51	17,64	2891
N05B	ANXIOLYTICS	2022	Jämtland Härjedalen	60-64	Male	136	34,37	806	203,69	3957
N05B	ANXIOLYTICS	2017	Västerbotten	60-64	Male and female	689	42,93	4376	272,65	16050
N05B	ANXIOLYTICS	2016	Jämtland Härjedalen	35-39	Male	102	29,53	372	107,7	3454
N05B	ANXIOLYTICS	2017	Sverige	75-79	Female	25214	133,39	151127	799,54	189018
N05B	ANXIOLYTICS	2022	Västerbotten	60-64	Male and female	529	34,32	3172	205,77	15415
N05B	ANXIOLYTICS	2019	Sverige	50-54	Female	25051	73,97	114094	336,9	338662
N05B	ANXIOLYTICS	2016	Västmanland	85+	Male	459	169,62	3123	1154,1	2706
N05B	ANXIOLYTICS	2014	Västra Götalandsregionen	0-4	Female	428	9,02	580	12,23	47434
N05B	ANXIOLYTICS	2019	Västmanland	85+	Male	395	138,11	3302	1154,55	2860
N05B	ANXIOLYTICS	2021	Dalarna	75-79	Male and female	1236	78,85	7624	486,38	15675
N05B	ANXIOLYTICS	2022	Dalarna	75-79	Male and female	1252	75,76	7420	448,99	16526
N05B	ANXIOLYTICS	2018	Uppsala	40-44	Male	387	33,11	1479	126,55	11687
N05B	ANXIOLYTICS	2016	Halland	50-54	Male and female	1359	64,77	7320	348,89	20981
N05B	ANXIOLYTICS	2019	Västerbotten	65-69	Male	260	32,79	1813	228,63	7930
N05B	ANXIOLYTICS	2014	Stockholm	0-4	Male	788	10,46	1115	14,8	75313
N05B	ANXIOLYTICS	2018	Västmanland	50-54	Male	358	37	2043	211,16	9675
N05B	ANXIOLYTICS	2019	Halland	50-54	Male and female	1354	59,62	6908	304,18	22710
N05B	ANXIOLYTICS	2016	Västernorrland	65-69	Female	550	64,95	3071	362,66	8468
N05B	ANXIOLYTICS	2022	Skåne	60-64	Male and female	5025	68,04	26338	356,61	73856
N05B	ANXIOLYTICS	2016	Gävleborg	50-54	Male	390	40,41	2192	227,13	9651
N05B	ANXIOLYTICS	2015	Halland	55-59	Male	504	52,84	3137	328,86	9539
N05B	ANXIOLYTICS	2019	Värmland	60-64	Male	407	46,43	3299	376,34	8766
N05B	ANXIOLYTICS	2014	Västernorrland	0-4	Male	49	7,63	80	12,45	6426
N05B	ANXIOLYTICS	2015	Östergötland	5-9	Male	66	5,08	114	8,78	12985
N05B	ANXIOLYTICS	2018	Västra Götalandsregionen	35-39	Female	3670	71,12	14883	288,42	51602
N05B	ANXIOLYTICS	2019	Norrbotten	45-49	Male and female	715	46,46	3568	231,87	15388
N05B	ANXIOLYTICS	2020	Skåne	0-4	Female	118	2,94	244	6,08	40100
N05B	ANXIOLYTICS	2021	Norrbotten	45-49	Male and female	673	45	3270	218,63	14957
N05B	ANXIOLYTICS	2016	Uppsala	5-9	Male and female	113	5,3	218	10,23	21315
N05B	ANXIOLYTICS	2022	Gävleborg	15-19	Male	140	16,48	320	37,67	8495
N05B	ANXIOLYTICS	2022	Kalmar län	20-24	Female	266	47,7	684	122,67	5576
N05B	ANXIOLYTICS	2015	Värmland	55-59	Male	547	60,95	4241	472,59	8974
N05B	ANXIOLYTICS	2014	Västra Götalandsregionen	0-4	Male	546	10,83	680	13,49	50418
N05B	ANXIOLYTICS	2015	Jönköpings län	60-64	Male	592	58,58	3943	390,16	10106
N05B	ANXIOLYTICS	2015	Gotland	75-79	Female	145	115,08	625	496,03	1260
N05B	ANXIOLYTICS	2019	Västmanland	15-19	Male and female	346	22,4	699	45,25	15447
N05B	ANXIOLYTICS	2022	Uppsala	40-44	Male and female	1065	45,87	4232	182,26	23220
N05B	ANXIOLYTICS	2015	Sverige	35-39	Male	12094	39,25	54898	178,18	308109
N05B	ANXIOLYTICS	2014	Kalmar län	0-4	Female	40	6,77	45	7,62	5906
N05B	ANXIOLYTICS	2019	Örebro län	35-39	Female	475	55,52	1575	184,1	8555
N05B	ANXIOLYTICS	2021	Dalarna	0-4	Male	29	3,64	69	8,66	7970
N05B	ANXIOLYTICS	2022	Dalarna	0-4	Male	22	2,84	43	5,55	7741
N05B	ANXIOLYTICS	2018	Sverige	70-74	Female	29096	102,38	164195	577,76	284194
N05B	ANXIOLYTICS	2018	Jämtland Härjedalen	15-19	Female	82	26,43	135	43,51	3103
N05B	ANXIOLYTICS	2020	Östergötland	45-49	Male	506	33,64	2800	186,17	15040
N05B	ANXIOLYTICS	2020	Skåne	75-79	Female	4072	137,94	24565	832,12	29521
N05B	ANXIOLYTICS	2019	Sörmland	25-29	Male and female	645	35,17	1536	83,75	18340
N05B	ANXIOLYTICS	2020	Jämtland Härjedalen	15-19	Male and female	131	18,82	280	40,24	6959
N05B	ANXIOLYTICS	2020	Östergötland	80-84	Female	967	136,6	6821	963,55	7079
N05B	ANXIOLYTICS	2019	Örebro län	75-79	Male	435	69,43	2558	408,3	6265
N05B	ANXIOLYTICS	2020	Jönköpings län	60-64	Male and female	1286	64,05	8236	410,22	20077
N05B	ANXIOLYTICS	2014	Örebro län	0-4	Male	76	8,87	124	14,47	8569
N05B	ANXIOLYTICS	2016	Västmanland	80-84	Female	682	169,86	5110	1272,73	4015
N05B	ANXIOLYTICS	2017	Uppsala	50-54	Male	446	38,25	2672	229,18	11659
N05B	ANXIOLYTICS	2016	Stockholm	60-64	Female	5330	96,79	24194	439,36	55066
N05B	ANXIOLYTICS	2020	Uppsala	45-49	Male and female	1162	48,96	5379	226,62	23736
N05B	ANXIOLYTICS	2015	Jönköpings län	65-69	Male	634	59	4422	411,5	10746
N05B	ANXIOLYTICS	2016	Östergötland	80-84	Male and female	1601	140	11026	964,15	11436
N05B	ANXIOLYTICS	2018	Värmland	15-19	Male and female	302	20,42	662	44,76	14791
N05B	ANXIOLYTICS	2016	Jönköpings län	40-44	Male	428	38,43	1970	176,87	11138
N05B	ANXIOLYTICS	2015	Gotland	45-49	Male	72	37,15	315	162,54	1938
N05B	ANXIOLYTICS	2015	Uppsala	85+	Male	503	178,31	3728	1321,52	2821
N05B	ANXIOLYTICS	2017	Uppsala	85+	Male	566	192,06	3818	1295,55	2947
N05B	ANXIOLYTICS	2020	Blekinge	85+	Female	765	243,24	6997	2224,8	3145
N05B	ANXIOLYTICS	2015	Kalmar län	25-29	Male and female	620	46,56	2096	157,42	13315
N05B	ANXIOLYTICS	2022	Gotland	80-84	Male	67	67,07	367	367,37	999
N05B	ANXIOLYTICS	2017	Kalmar län	25-29	Male and female	616	40,89	1800	119,5	15063
N05B	ANXIOLYTICS	2022	Skåne	5-9	Male and female	400	4,62	914	10,57	86504
N05B	ANXIOLYTICS	2014	Västerbotten	0-4	Male	54	7,11	76	10,01	7595
N05B	ANXIOLYTICS	2015	Dalarna	5-9	Male	34	4,38	70	9,01	7770
N05B	ANXIOLYTICS	2015	Örebro län	75-79	Male and female	1092	106,65	6129	598,59	10239
N05B	ANXIOLYTICS	2018	Gävleborg	55-59	Male and female	1072	60,34	6306	354,97	17765
N05B	ANXIOLYTICS	2017	Örebro län	75-79	Male and female	1120	98,22	6810	597,21	11403
N05B	ANXIOLYTICS	2018	Örebro län	75-79	Male and female	1105	91,16	6946	573,01	12122
N05B	ANXIOLYTICS	2020	Blekinge	25-29	Male and female	433	43,54	1275	128,21	9945
N05B	ANXIOLYTICS	2022	Örebro län	75-79	Male and female	1053	67,27	7226	461,64	15653
N05B	ANXIOLYTICS	2017	Västerbotten	75-79	Male	226	48	1383	293,76	4708
N05B	ANXIOLYTICS	2015	Jämtland Härjedalen	35-39	Male	84	23,95	300	85,54	3507
N05B	ANXIOLYTICS	2014	Dalarna	0-4	Male	46	6,17	54	7,24	7460
N05B	ANXIOLYTICS	2021	Västernorrland	40-44	Male	219	31,44	985	141,42	6965
N05B	ANXIOLYTICS	2019	Jämtland Härjedalen	35-39	Male	119	32,29	411	111,53	3685
N05B	ANXIOLYTICS	2014	Jämtland Härjedalen	0-4	Male	14	4,02	15	4,31	3480
N05B	ANXIOLYTICS	2021	Skåne	80-84	Female	3483	168,77	23192	1123,81	20637
N05B	ANXIOLYTICS	2022	Värmland	35-39	Male and female	743	46,74	3440	216,39	15897
N05B	ANXIOLYTICS	2017	Halland	25-29	Male and female	888	45,71	2971	152,92	19428
N05B	ANXIOLYTICS	2019	Kronoberg	85+	Male	400	182,98	3430	1569,08	2186
N05B	ANXIOLYTICS	2020	Gävleborg	75-79	Male	507	71,96	3013	427,62	7046
N05B	ANXIOLYTICS	2015	Värmland	15-19	Male	90	11,69	144	18,7	7701
N05B	ANXIOLYTICS	2021	Uppsala	85+	Male and female	1768	204,35	14727	1702,15	8652
N05B	ANXIOLYTICS	2015	Kalmar län	55-59	Female	568	74,14	3251	424,36	7661
N05B	ANXIOLYTICS	2015	Halland	75-79	Female	901	145,16	5481	883,04	6207
N05B	ANXIOLYTICS	2014	Kalmar län	0-4	Male and female	98	8,18	122	10,19	11975
N05B	ANXIOLYTICS	2020	Gotland	85+	Male	91	141,09	595	922,48	645
N05B	ANXIOLYTICS	2021	Gotland	85+	Male	85	127,25	535	800,9	668
N05B	ANXIOLYTICS	2022	Gotland	85+	Male	78	110,01	480	677,01	709
N05B	ANXIOLYTICS	2020	Uppsala	50-54	Male and female	1138	48,2	5607	237,47	23611
N05B	ANXIOLYTICS	2021	Dalarna	5-9	Male and female	74	4,51	227	13,84	16404
N05B	ANXIOLYTICS	2021	Sörmland	35-39	Male	252	29,04	962	110,86	8678
N05B	ANXIOLYTICS	2016	Kronoberg	50-54	Female	492	84,8	3072	529,47	5802
N05B	ANXIOLYTICS	2021	Jämtland Härjedalen	25-29	Male	105	24,58	295	69,07	4271
N05B	ANXIOLYTICS	2015	Gotland	15-19	Male	29	18,89	54	35,18	1535
N05B	ANXIOLYTICS	2020	Gotland	85+	Female	199	168,64	1751	1483,9	1180
N05B	ANXIOLYTICS	2016	Östergötland	15-19	Male and female	580	23,91	1184	48,8	24261
N05B	ANXIOLYTICS	2017	Västmanland	5-9	Male	59	7,32	118	14,64	8059
N05B	ANXIOLYTICS	2018	Västmanland	5-9	Male	61	7,41	100	12,14	8237
N05B	ANXIOLYTICS	2020	Dalarna	35-39	Male	231	28,83	723	90,24	8012
N05B	ANXIOLYTICS	2021	Västerbotten	80-84	Male	203	56,62	1279	356,76	3585
N05B	ANXIOLYTICS	2020	Sverige	20-24	Female	12550	45,29	29225	105,48	277075
N05B	ANXIOLYTICS	2017	Uppsala	55-59	Female	746	72,91	3706	362,2	10232
N05B	ANXIOLYTICS	2017	Värmland	30-34	Female	449	61,93	1814	250,21	7250
N05B	ANXIOLYTICS	2019	Västra Götalandsregionen	50-54	Male	2721	46,78	15531	266,99	58170
N05B	ANXIOLYTICS	2018	Jämtland Härjedalen	25-29	Male and female	295	34,22	899	104,29	8620
N05B	ANXIOLYTICS	2016	Västerbotten	80-84	Female	460	110,79	4037	972,3	4152
N05B	ANXIOLYTICS	2014	Gotland	0-4	Female	15	10,46	24	16,74	1434
N05B	ANXIOLYTICS	2015	Kalmar län	35-39	Female	313	53,08	1319	223,67	5897
N05B	ANXIOLYTICS	2022	Gävleborg	15-19	Male and female	508	31	1117	68,17	16385
N05B	ANXIOLYTICS	2022	Halland	30-34	Male and female	983	45,42	3356	155,08	21641
N05B	ANXIOLYTICS	2022	Örebro län	50-54	Male	312	31,9	1850	189,16	9780
N05B	ANXIOLYTICS	2014	Dalarna	0-4	Female	52	7,34	60	8,47	7085
N05B	ANXIOLYTICS	2014	Västra Götalandsregionen	0-4	Male and female	974	9,95	1260	12,88	97852
N05B	ANXIOLYTICS	2015	Jönköpings län	75-79	Male	539	95,13	3036	535,83	5666
N05B	ANXIOLYTICS	2016	Jönköpings län	75-79	Male	523	89,04	3085	525,2	5874
N05B	ANXIOLYTICS	2017	Jönköpings län	75-79	Male	547	89,67	3174	520,33	6100
N05B	ANXIOLYTICS	2017	Västernorrland	0-4	Male	64	9,64	85	12,8	6641
N05B	ANXIOLYTICS	2018	Västernorrland	0-4	Male	50	7,41	86	12,75	6747
N05B	ANXIOLYTICS	2019	Västernorrland	0-4	Male	51	7,5	70	10,29	6804
N05B	ANXIOLYTICS	2021	Örebro län	75-79	Male	432	59,75	2753	380,77	7230
N05B	ANXIOLYTICS	2015	Västra Götalandsregionen	50-54	Male and female	8235	78,97	50199	481,41	104274
N05B	ANXIOLYTICS	2017	Norrbotten	65-69	Male	359	41,59	2046	237,03	8632
N05B	ANXIOLYTICS	2018	Västra Götalandsregionen	50-54	Male and female	8018	69,94	43982	383,68	114633
N05B	ANXIOLYTICS	2019	Västra Götalandsregionen	50-54	Male and female	7575	65,95	39871	347,13	114860
N05B	ANXIOLYTICS	2022	Blekinge	0-4	Female	39	10,12	66	17,12	3855
N05B	ANXIOLYTICS	2017	Örebro län	85+	Male and female	1773	218,46	16324	2011,34	8116
N05B	ANXIOLYTICS	2019	Örebro län	85+	Male and female	1660	208,07	15189	1903,86	7978
N05B	ANXIOLYTICS	2020	Örebro län	85+	Male and female	1645	206,3	14944	1874,09	7974
N05B	ANXIOLYTICS	2015	Sörmland	5-9	Female	33	4,05	55	6,76	8140
N05B	ANXIOLYTICS	2022	Örebro län	85+	Male and female	1569	194,42	14310	1773,23	8070
N05B	ANXIOLYTICS	2021	Sverige	25-29	Female	15706	45,08	44259	127,04	348382
N05B	ANXIOLYTICS	2014	Värmland	0-4	Female	27	3,92	33	4,8	6880
N05B	ANXIOLYTICS	2015	Västmanland	0-4	Male	96	12,34	123	15,81	7782
N05B	ANXIOLYTICS	2016	Västmanland	0-4	Male	84	10,77	114	14,62	7800
N05B	ANXIOLYTICS	2017	Västmanland	0-4	Male	80	10,07	109	13,73	7941
N05B	ANXIOLYTICS	2016	Jönköpings län	75-79	Male and female	1469	114,48	8852	689,84	12832
N05B	ANXIOLYTICS	2017	Dalarna	50-54	Male and female	1115	58,85	5543	292,57	18946
N05B	ANXIOLYTICS	2019	Uppsala	15-19	Male	131	12,04	310	28,49	10882
N05B	ANXIOLYTICS	2016	Stockholm	80-84	Female	4019	171,12	30209	1286,2	23487
N05B	ANXIOLYTICS	2019	Gotland	60-64	Male	80	39,29	532	261,3	2036
N05B	ANXIOLYTICS	2022	Blekinge	5-9	Male	65	14,23	191	41,81	4568
N05B	ANXIOLYTICS	2019	Dalarna	15-19	Male and female	513	32,91	1145	73,46	15586
N05B	ANXIOLYTICS	2019	Jönköpings län	40-44	Male and female	1146	54,15	4966	234,65	21163
N05B	ANXIOLYTICS	2017	Uppsala	15-19	Female	301	33,11	589	64,8	9090
N05B	ANXIOLYTICS	2017	Västernorrland	5-9	Female	38	5,59	87	12,79	6801
N05B	ANXIOLYTICS	2017	Västerbotten	40-44	Male	221	26,96	919	112,1	8198
N05B	ANXIOLYTICS	2018	Västerbotten	40-44	Male	219	26,92	906	111,38	8134
N05B	ANXIOLYTICS	2014	Värmland	0-4	Male and female	54	3,8	86	6,06	14199
N05B	ANXIOLYTICS	2018	Östergötland	25-29	Male and female	1338	39,62	4023	119,12	33772
N05B	ANXIOLYTICS	2021	Halland	65-69	Male	441	47,84	2854	309,61	9218
N05B	ANXIOLYTICS	2018	Östergötland	50-54	Female	1120	75,44	5678	382,43	14847
N05B	ANXIOLYTICS	2022	Östergötland	25-29	Male and female	1333	41,42	4162	129,33	32182
N05B	ANXIOLYTICS	2017	Jönköpings län	45-49	Male	471	39,44	2462	206,15	11943
N05B	ANXIOLYTICS	2021	Västerbotten	50-54	Male and female	524	32,04	2651	162,08	16356
N05B	ANXIOLYTICS	2014	Örebro län	0-4	Female	48	5,85	60	7,31	8208
N05B	ANXIOLYTICS	2015	Halland	5-9	Female	57	6,21	90	9,8	9181
N05B	ANXIOLYTICS	2020	Västra Götalandsregionen	20-24	Male and female	3708	37,08	8875	88,74	100006
N05B	ANXIOLYTICS	2019	Västmanland	40-44	Male	237	29,62	1102	137,73	8001
N05B	ANXIOLYTICS	2018	Sörmland	60-64	Male	363	42,83	2181	257,35	8475
N05B	ANXIOLYTICS	2017	Stockholm	85+	Male	2412	161,38	20193	1351,06	14946
N05B	ANXIOLYTICS	2015	Västra Götalandsregionen	25-29	Male	2229	38,2	8187	140,31	58349
N05B	ANXIOLYTICS	2016	Västra Götalandsregionen	25-29	Male	2318	38,23	8024	132,35	60629
N05B	ANXIOLYTICS	2017	Västra Götalandsregionen	25-29	Male	2432	38,28	8143	128,18	63526
N05B	ANXIOLYTICS	2018	Dalarna	70-74	Male	495	51,16	3001	310,18	9675
N05B	ANXIOLYTICS	2015	Sverige	70-74	Male	16341	69,66	91267	389,06	234581
N05B	ANXIOLYTICS	2018	Gävleborg	75-79	Male	438	72,6	2567	425,49	6033
N05B	ANXIOLYTICS	2022	Västmanland	5-9	Male	34	3,94	69	8	8628
N05B	ANXIOLYTICS	2016	Gävleborg	40-44	Male	331	37,2	1499	168,45	8899
N05B	ANXIOLYTICS	2019	Värmland	75-79	Male and female	1399	109,58	8237	645,18	12767
N05B	ANXIOLYTICS	2014	Uppsala	0-4	Male and female	202	9,78	287	13,89	20661
N05B	ANXIOLYTICS	2017	Örebro län	70-74	Male and female	1274	73,08	7177	411,71	17432
N05B	ANXIOLYTICS	2015	Halland	45-49	Male	475	42,73	2507	225,51	11117
N05B	ANXIOLYTICS	2014	Västernorrland	0-4	Male and female	104	8,23	168	13,29	12637
N05B	ANXIOLYTICS	2014	Skåne	0-4	Male and female	562	7,08	728	9,17	79428
N05B	ANXIOLYTICS	2015	Skåne	25-29	Male and female	3839	43,3	11240	126,76	88669
N05B	ANXIOLYTICS	2018	Sverige	35-39	Male	11478	35,7	48671	151,37	321544
N05B	ANXIOLYTICS	2022	Östergötland	75-79	Male	721	67,29	4599	429,21	10715
N05B	ANXIOLYTICS	2018	Gävleborg	75-79	Female	810	122,8	5238	794,12	6596
N05B	ANXIOLYTICS	2015	Västra Götalandsregionen	60-64	Male and female	8024	86,15	50139	538,32	93140
N05B	ANXIOLYTICS	2020	Halland	45-49	Male	382	34,97	1953	178,8	10923
N05B	ANXIOLYTICS	2018	Västra Götalandsregionen	60-64	Male and female	7397	78,26	44436	470,13	94518
N05B	ANXIOLYTICS	2017	Stockholm	50-54	Male and female	9972	64,7	40912	265,44	154131
N05B	ANXIOLYTICS	2020	Halland	50-54	Female	835	74,45	3997	356,37	11216
N05B	ANXIOLYTICS	2021	Västernorrland	60-64	Male	227	29,63	1282	167,36	7660
N05B	ANXIOLYTICS	2014	Västernorrland	0-4	Female	55	8,86	88	14,17	6211
N05B	ANXIOLYTICS	2022	Västra Götalandsregionen	15-19	Female	2036	43,27	4375	92,97	47056
N05B	ANXIOLYTICS	2019	Västernorrland	25-29	Male	192	23,87	550	68,38	8043
N05B	ANXIOLYTICS	2020	Västernorrland	25-29	Male	225	28,5	662	83,84	7896
N05B	ANXIOLYTICS	2021	Västernorrland	25-29	Male	177	23,66	596	79,66	7482
N05B	ANXIOLYTICS	2016	Östergötland	35-39	Male	464	34,53	2045	152,17	13439
N05B	ANXIOLYTICS	2022	Kalmar län	15-19	Male	76	11,02	189	27,42	6894
N05B	ANXIOLYTICS	2018	Kalmar län	85+	Female	1117	224,7	9424	1895,8	4971
N05B	ANXIOLYTICS	2020	Sverige	35-39	Male and female	29036	44,63	108462	166,71	650598
N05B	ANXIOLYTICS	2019	Värmland	20-24	Male and female	592	36,34	1356	83,25	16289
N05B	ANXIOLYTICS	2014	Norrbotten	0-4	Male and female	107	8,66	131	10,6	12362
N05B	ANXIOLYTICS	2015	Kalmar län	85+	Male and female	1628	211,04	12131	1572,6	7714
N05B	ANXIOLYTICS	2016	Kalmar län	85+	Male and female	1585	205,58	12592	1633,2	7710
N05B	ANXIOLYTICS	2020	Halland	85+	Male	611	175,17	4394	1259,75	3488
N05B	ANXIOLYTICS	2020	Kalmar län	15-19	Female	166	26,48	344	54,88	6268
N05B	ANXIOLYTICS	2014	Östergötland	0-4	Male and female	201	7,85	289	11,29	25607
N05B	ANXIOLYTICS	2021	Kalmar län	85+	Male and female	1487	183,67	12715	1570,53	8096
N05B	ANXIOLYTICS	2016	Sverige	40-44	Male and female	35123	53,87	146771	225,13	651944
N05B	ANXIOLYTICS	2020	Jämtland Härjedalen	55-59	Female	234	58,49	1008	251,94	4001
N05B	ANXIOLYTICS	2015	Västerbotten	60-64	Male and female	765	47,88	4406	275,79	15976
N05B	ANXIOLYTICS	2016	Uppsala	15-19	Male	144	14,85	301	31,04	9696
N05B	ANXIOLYTICS	2015	Kalmar län	15-19	Male and female	273	21,79	586	46,77	12529
N05B	ANXIOLYTICS	2016	Blekinge	65-69	Male	329	63,34	1764	339,62	5194
N05B	ANXIOLYTICS	2019	Kalmar län	50-54	Male	320	37,64	2856	335,92	8502
N05B	ANXIOLYTICS	2018	Värmland	35-39	Male and female	778	52,88	3451	234,55	14713
N05B	ANXIOLYTICS	2016	Dalarna	75-79	Male and female	1222	105,21	7609	655,1	11615
N05B	ANXIOLYTICS	2016	Blekinge	50-54	Male and female	744	72,98	4032	395,53	10194
N05B	ANXIOLYTICS	2021	Kalmar län	15-19	Male and female	292	22,11	706	53,45	13209
N05B	ANXIOLYTICS	2015	Kalmar län	55-59	Male	397	52,35	2904	382,96	7583
N05B	ANXIOLYTICS	2016	Värmland	85+	Female	1625	279,98	14501	2498,45	5804
N05B	ANXIOLYTICS	2019	Kronoberg	0-4	Female	23	3,92	26	4,43	5864
N05B	ANXIOLYTICS	2021	Uppsala	15-19	Female	317	29,99	791	74,83	10570
N05B	ANXIOLYTICS	2014	Västmanland	0-4	Male and female	173	11,77	256	17,41	14701
N05B	ANXIOLYTICS	2018	Jämtland Härjedalen	80-84	Male and female	384	103,03	2679	718,81	3727
N05B	ANXIOLYTICS	2016	Värmland	50-54	Female	761	83,75	5129	564,43	9087
N05B	ANXIOLYTICS	2018	Västerbotten	15-19	Female	233	34,3	518	76,25	6793
N05B	ANXIOLYTICS	2018	Sörmland	55-59	Male and female	1032	59,32	5051	290,35	17396
N05B	ANXIOLYTICS	2017	Västernorrland	30-34	Female	376	60,49	1066	171,49	6216
N05B	ANXIOLYTICS	2018	Dalarna	5-9	Male and female	67	4,09	144	8,78	16395
N05B	ANXIOLYTICS	2019	Gävleborg	50-54	Male	355	34,98	1932	190,34	10150
N05B	ANXIOLYTICS	2016	Västra Götalandsregionen	70-74	Female	5408	129,93	31316	752,37	41623
N05B	ANXIOLYTICS	2014	Jönköpings län	0-4	Male and female	338	16,65	425	20,94	20300
N05B	ANXIOLYTICS	2017	Östergötland	40-44	Female	938	67,76	3776	272,79	13842
N05B	ANXIOLYTICS	2017	Östergötland	5-9	Male	81	5,94	172	12,61	13645
N05B	ANXIOLYTICS	2018	Östergötland	5-9	Male	63	4,51	162	11,59	13976
N05B	ANXIOLYTICS	2015	Kalmar län	70-74	Male	480	68,13	2594	368,2	7045
N05B	ANXIOLYTICS	2019	Östergötland	5-9	Male	49	3,46	128	9,04	14161
N05B	ANXIOLYTICS	2022	Jönköpings län	20-24	Male and female	851	41,02	1934	93,22	20747
N05B	ANXIOLYTICS	2022	Kalmar län	55-59	Male and female	844	50,86	5768	347,62	16593
N05B	ANXIOLYTICS	2015	Sörmland	25-29	Male	303	36,79	899	109,17	8235
N05B	ANXIOLYTICS	2016	Sörmland	25-29	Male	303	34,68	869	99,45	8738
N05B	ANXIOLYTICS	2022	Västerbotten	60-64	Male	183	23,54	977	125,66	7775
N05B	ANXIOLYTICS	2017	Jönköpings län	60-64	Male	593	58,17	3962	388,62	10195
N05B	ANXIOLYTICS	2021	Sörmland	25-29	Male	196	21,71	532	58,93	9028
N05B	ANXIOLYTICS	2022	Dalarna	35-39	Male	272	31,84	903	105,7	8543
N05B	ANXIOLYTICS	2019	Jämtland Härjedalen	15-19	Male	50	13,79	101	27,86	3625
N05B	ANXIOLYTICS	2017	Norrbotten	50-54	Male	304	34,49	2033	230,63	8815
N05B	ANXIOLYTICS	2022	Norrbotten	50-54	Male	257	31,13	1508	182,66	8256
N05B	ANXIOLYTICS	2017	Örebro län	0-4	Female	62	7,47	91	10,97	8295
N05B	ANXIOLYTICS	2014	Sörmland	0-4	Female	67	8,81	80	10,52	7607
N05B	ANXIOLYTICS	2015	Jämtland Härjedalen	85+	Male and female	735	187,17	5741	1461,93	3927
N05B	ANXIOLYTICS	2017	Jämtland Härjedalen	85+	Male and female	709	178,05	5831	1464,34	3982
N05B	ANXIOLYTICS	2022	Västernorrland	35-39	Male	218	31,08	726	103,49	7015
N05B	ANXIOLYTICS	2014	Sverige	0-4	Female	2403	8,54	3054	10,85	281525
N05B	ANXIOLYTICS	2016	Skåne	75-79	Female	3783	154,91	21211	868,56	24421
N05B	ANXIOLYTICS	2014	Gävleborg	0-4	Male and female	162	11,13	196	13,46	14561
N05B	ANXIOLYTICS	2018	Västmanland	55-59	Male	369	44,99	2500	304,84	8201
N05B	ANXIOLYTICS	2022	Kronoberg	5-9	Male and female	55	4,39	161	12,85	12525
N05B	ANXIOLYTICS	2022	Dalarna	35-39	Male and female	732	44,48	2452	148,99	16457
N05B	ANXIOLYTICS	2022	Gävleborg	75-79	Male and female	1357	82,18	9158	554,63	16512
N05B	ANXIOLYTICS	2018	Jönköpings län	75-79	Male	543	82,9	2981	455,11	6550
N05B	ANXIOLYTICS	2019	Jönköpings län	75-79	Male	589	84,71	3366	484,11	6953
N05B	ANXIOLYTICS	2019	Västernorrland	0-4	Female	51	8,07	85	13,46	6317
N05B	ANXIOLYTICS	2021	Västernorrland	0-4	Female	35	5,69	61	9,92	6148
N05B	ANXIOLYTICS	2015	Stockholm	30-34	Female	4961	60,04	13760	166,52	82632
N05B	ANXIOLYTICS	2018	Gotland	80-84	Male	85	103,28	370	449,57	823
N05B	ANXIOLYTICS	2019	Halland	25-29	Male	298	28,06	949	89,35	10621
N05B	ANXIOLYTICS	2020	Halland	25-29	Male	293	27,69	926	87,5	10583
N05B	ANXIOLYTICS	2014	Stockholm	0-4	Female	678	9,57	800	11,3	70815
N05B	ANXIOLYTICS	2019	Skåne	55-59	Male	2014	51,34	10274	261,92	39226
N05B	ANXIOLYTICS	2015	Sverige	85+	Female	44324	262,73	412393	2444,43	168707
N05B	ANXIOLYTICS	2017	Västerbotten	0-4	Female	27	3,78	39	5,46	7146
N05B	ANXIOLYTICS	2015	Örebro län	45-49	Male	355	35,96	1856	187,99	9873
N05B	ANXIOLYTICS	2018	Västernorrland	0-4	Male and female	94	7,18	159	12,15	13086
N05B	ANXIOLYTICS	2020	Sverige	85+	Female	38815	229,75	366859	2171,44	168947
N05B	ANXIOLYTICS	2019	Kalmar län	25-29	Male and female	572	36,79	1718	110,5	15547
N05B	ANXIOLYTICS	2022	Sverige	85+	Female	37358	219,2	351649	2063,33	170428
N05B	ANXIOLYTICS	2018	Örebro län	5-9	Female	35	3,97	69	7,83	8815
N05B	ANXIOLYTICS	2015	Sverige	85+	Male and female	60433	235,62	530574	2068,64	256484
N05B	ANXIOLYTICS	2016	Västerbotten	75-79	Male	246	52,94	1546	332,69	4647
N05B	ANXIOLYTICS	2020	Västmanland	60-64	Male	306	39,26	2254	289,2	7794
N05B	ANXIOLYTICS	2015	Dalarna	75-79	Male and female	1249	109,48	7731	677,68	11408
N05B	ANXIOLYTICS	2015	Västernorrland	40-44	Female	445	58,62	1894	249,51	7591
N05B	ANXIOLYTICS	2015	Stockholm	35-39	Male	3228	39,72	11596	142,68	81274
N05B	ANXIOLYTICS	2022	Skåne	45-49	Female	3243	73,73	12126	275,7	43983
N05B	ANXIOLYTICS	2015	Kronoberg	50-54	Male	300	51,19	1892	322,81	5861
N05B	ANXIOLYTICS	2021	Blekinge	40-44	Female	303	68,91	1220	277,46	4397
N05B	ANXIOLYTICS	2016	Värmland	15-19	Female	210	29,14	459	63,7	7206
N05B	ANXIOLYTICS	2017	Gotland	70-74	Male and female	263	65	1091	269,65	4046
N05B	ANXIOLYTICS	2014	Kronoberg	0-4	Male and female	77	7,08	89	8,18	10883
N05B	ANXIOLYTICS	2015	Östergötland	15-19	Female	367	30,93	827	69,69	11867
N05B	ANXIOLYTICS	2022	Västra Götalandsregionen	35-39	Male	2192	36,77	9572	160,56	59617
N05B	ANXIOLYTICS	2019	Blekinge	5-9	Female	30	6,66	85	18,86	4506
N05B	ANXIOLYTICS	2021	Östergötland	15-19	Female	535	42,31	1202	95,06	12644
N05B	ANXIOLYTICS	2022	Dalarna	5-9	Male and female	94	5,73	289	17,61	16413
N05B	ANXIOLYTICS	2017	Jönköpings län	70-74	Male	599	63,23	3801	401,25	9473
N05B	ANXIOLYTICS	2016	Gävleborg	60-64	Male and female	1194	66,23	7086	393,03	18029
N05B	ANXIOLYTICS	2020	Kalmar län	70-74	Male	396	48,33	2552	311,45	8194
N05B	ANXIOLYTICS	2020	Skåne	50-54	Male	1763	39,07	8393	186,01	45121
N05B	ANXIOLYTICS	2020	Norrbotten	25-29	Male	254	28,16	792	87,81	9019
N05B	ANXIOLYTICS	2022	Östergötland	15-19	Male and female	709	26,4	1850	68,89	26855
N05B	ANXIOLYTICS	2017	Jämtland Härjedalen	25-29	Female	195	48,75	614	153,5	4000
N05B	ANXIOLYTICS	2019	Västernorrland	45-49	Male	226	28,99	1183	151,73	7797
N05B	ANXIOLYTICS	2019	Gotland	50-54	Female	151	70,73	633	296,49	2135
N05B	ANXIOLYTICS	2017	Skåne	15-19	Male	629	17,41	1231	34,07	36131
N05B	ANXIOLYTICS	2021	Sörmland	70-74	Male and female	1036	56,56	5760	314,46	18317
N05B	ANXIOLYTICS	2022	Sörmland	70-74	Male and female	1070	60,22	6019	338,74	17769
N05B	ANXIOLYTICS	2020	Värmland	75-79	Male and female	1414	103,57	8728	639,32	13652
N05B	ANXIOLYTICS	2019	Västernorrland	10-14	Male	59	8,14	172	23,74	7246
N05B	ANXIOLYTICS	2021	Västra Götalandsregionen	85+	Male	2550	162,23	19989	1271,73	15718
N05B	ANXIOLYTICS	2017	Västra Götalandsregionen	50-54	Male	3088	54,45	18865	332,64	56713
N05B	ANXIOLYTICS	2022	Värmland	30-34	Female	508	58,08	2094	239,4	8747
N05B	ANXIOLYTICS	2014	Västerbotten	0-4	Female	34	4,74	48	6,69	7177
N05B	ANXIOLYTICS	2015	Gotland	50-54	Male and female	213	53,86	806	203,79	3955
N05B	ANXIOLYTICS	2020	Gävleborg	75-79	Female	790	107,47	5416	736,77	7351
N05B	ANXIOLYTICS	2015	Blekinge	0-4	Male	70	16,39	157	36,76	4271
N05B	ANXIOLYTICS	2016	Blekinge	0-4	Male	57	13,34	85	19,89	4273
N05B	ANXIOLYTICS	2017	Kronoberg	15-19	Female	166	32,25	341	66,25	5147
N05B	ANXIOLYTICS	2016	Dalarna	85+	Male	571	186,36	4276	1395,56	3064
N05B	ANXIOLYTICS	2020	Västra Götalandsregionen	50-54	Female	4655	83,46	23936	429,14	55777
N05B	ANXIOLYTICS	2018	Dalarna	85+	Male	530	170,04	3845	1233,56	3117
N05B	ANXIOLYTICS	2021	Gotland	70-74	Male	102	48,99	611	293,47	2082
N05B	ANXIOLYTICS	2021	Sverige	60-64	Male	12563	44,01	76767	268,92	285462
N05B	ANXIOLYTICS	2015	Örebro län	75-79	Male	382	78,12	2319	474,23	4890
N05B	ANXIOLYTICS	2021	Västerbotten	10-14	Female	48	6,39	170	22,63	7511
N05B	ANXIOLYTICS	2021	Jönköpings län	75-79	Male	605	76,41	3376	426,37	7918
N05B	ANXIOLYTICS	2019	Stockholm	5-9	Female	295	4,1	577	8,02	71903
N05B	ANXIOLYTICS	2015	Västerbotten	10-14	Male and female	159	11,85	434	32,33	13422
N05B	ANXIOLYTICS	2017	Västmanland	70-74	Male	489	64,54	3207	423,25	7577
N05B	ANXIOLYTICS	2018	Västmanland	70-74	Male	427	54,2	3111	394,9	7878
N05B	ANXIOLYTICS	2019	Västmanland	70-74	Male	425	52,75	3343	414,92	8057
N05B	ANXIOLYTICS	2014	Jämtland Härjedalen	0-4	Male and female	24	3,54	26	3,84	6775
N05B	ANXIOLYTICS	2015	Östergötland	60-64	Male	691	54,19	4622	362,45	12752
N05B	ANXIOLYTICS	2014	Blekinge	0-4	Female	49	12,52	88	22,48	3915
N05B	ANXIOLYTICS	2018	Värmland	0-4	Male	36	4,64	51	6,57	7760
N05B	ANXIOLYTICS	2021	Örebro län	15-19	Female	353	43,07	874	106,64	8196
N05B	ANXIOLYTICS	2022	Kalmar län	40-44	Male	223	33,07	1410	209,11	6743
N05B	ANXIOLYTICS	2014	Stockholm	0-4	Male and female	1466	10,03	1915	13,1	146128
N05B	ANXIOLYTICS	2015	Gävleborg	70-74	Male	552	68,45	3136	388,89	8064
N05B	ANXIOLYTICS	2015	Gävleborg	75-79	Male	397	74,25	2311	432,2	5347
N05B	ANXIOLYTICS	2019	Blekinge	40-44	Male	176	36,79	916	191,47	4784
N05B	ANXIOLYTICS	2022	Sverige	25-29	Male and female	24801	35,82	69363	100,19	692315
N05B	ANXIOLYTICS	2019	Västernorrland	85+	Male and female	1400	191,54	11864	1623,2	7309
N05B	ANXIOLYTICS	2021	Västernorrland	85+	Male and female	1317	178,87	12548	1704,2	7363
N05B	ANXIOLYTICS	2015	Uppsala	35-39	Male	394	36,64	1618	150,47	10753
N05B	ANXIOLYTICS	2017	Halland	40-44	Male	383	37,16	1601	155,33	10307
N05B	ANXIOLYTICS	2018	Östergötland	50-54	Male	605	38,73	3717	237,95	15621
N05B	ANXIOLYTICS	2018	Sverige	15-19	Male and female	14680	26,94	31088	57,06	544838
N05B	ANXIOLYTICS	2020	Uppsala	40-44	Male and female	966	42,25	3934	172,05	22865
N05B	ANXIOLYTICS	2015	Sörmland	80-84	Female	609	139,55	4016	920,26	4364
N05B	ANXIOLYTICS	2019	Sörmland	80-84	Female	649	143,77	4143	917,81	4514
N05B	ANXIOLYTICS	2020	Västmanland	40-44	Male	213	26,66	1043	130,54	7990
N05B	ANXIOLYTICS	2017	Östergötland	40-44	Male	497	34,59	2685	186,85	14370
N05B	ANXIOLYTICS	2016	Gotland	60-64	Female	135	65,66	515	250,49	2056
N05B	ANXIOLYTICS	2017	Kronoberg	85+	Female	988	253,92	11445	2941,4	3891
N05B	ANXIOLYTICS	2021	Jönköpings län	45-49	Male	410	35,91	1657	145,13	11417
N05B	ANXIOLYTICS	2019	Gotland	70-74	Female	180	84,71	785	369,41	2125
N05B	ANXIOLYTICS	2021	Västmanland	40-44	Male	222	27,84	1106	138,72	7973
N05B	ANXIOLYTICS	2016	Västra Götalandsregionen	60-64	Male	3149	68,25	21074	456,78	46136
N05B	ANXIOLYTICS	2019	Blekinge	5-9	Male and female	75	8,12	245	26,52	9240
N05B	ANXIOLYTICS	2021	Norrbotten	70-74	Female	517	63,95	3026	374,32	8084
N05B	ANXIOLYTICS	2014	Halland	0-4	Female	88	9,98	107	12,14	8814
N05B	ANXIOLYTICS	2021	Östergötland	5-9	Male	37	2,6	131	9,22	14210
N05B	ANXIOLYTICS	2019	Västra Götalandsregionen	25-29	Male	2288	34,21	7273	108,75	66877
N05B	ANXIOLYTICS	2017	Örebro län	60-64	Male	376	44,59	2603	308,7	8432
N05B	ANXIOLYTICS	2019	Gävleborg	75-79	Male and female	1257	94,81	8051	607,26	13258
N05B	ANXIOLYTICS	2018	Örebro län	60-64	Male	366	43,76	2594	310,14	8364
N05B	ANXIOLYTICS	2021	Västmanland	5-9	Male	39	4,61	86	10,17	8457
N05B	ANXIOLYTICS	2022	Jämtland Härjedalen	0-4	Male and female	28	3,95	32	4,52	7086
N05B	ANXIOLYTICS	2015	Jönköpings län	85+	Male	674	184,76	4003	1097,31	3648
N05B	ANXIOLYTICS	2016	Jönköpings län	85+	Male	681	184,85	3937	1068,68	3684
N05B	ANXIOLYTICS	2017	Jönköpings län	85+	Male	698	187,33	4054	1088,03	3726
N05B	ANXIOLYTICS	2018	Jönköpings län	85+	Male	612	165,09	3813	1028,59	3707
N05B	ANXIOLYTICS	2022	Kalmar län	45-49	Male and female	637	44,34	3441	239,51	14367
N05B	ANXIOLYTICS	2021	Jönköpings län	85+	Male	593	155,48	3795	995,02	3814
N05B	ANXIOLYTICS	2022	Jönköpings län	85+	Male	600	153,57	3909	1000,51	3907
N05B	ANXIOLYTICS	2016	Blekinge	10-14	Female	57	13,86	121	29,43	4112
N05B	ANXIOLYTICS	2014	Halland	0-4	Male and female	214	11,88	258	14,33	18006
N05B	ANXIOLYTICS	2017	Kalmar län	85+	Male	449	160,93	3202	1147,67	2790
N05B	ANXIOLYTICS	2019	Västmanland	40-44	Female	453	57,68	1838	234,05	7853
N05B	ANXIOLYTICS	2016	Jönköpings län	85+	Female	1732	254,82	14638	2153,6	6797
N05B	ANXIOLYTICS	2019	Dalarna	60-64	Female	658	71,96	3095	338,47	9144
N05B	ANXIOLYTICS	2019	Västerbotten	20-24	Male and female	484	25,85	1089	58,16	18723
N05B	ANXIOLYTICS	2022	Östergötland	70-74	Male	570	47,86	4137	347,36	11910
N05B	ANXIOLYTICS	2018	Sörmland	35-39	Male and female	761	46,94	2614	161,24	16212
N05B	ANXIOLYTICS	2016	Sverige	35-39	Male and female	31554	51,85	124313	204,27	608570
N05B	ANXIOLYTICS	2014	Gävleborg	0-4	Female	64	8,91	67	9,33	7179
N05B	ANXIOLYTICS	2019	Östergötland	35-39	Male	430	30,73	1758	125,63	13993
N05B	ANXIOLYTICS	2022	Skåne	65-69	Female	3140	88,47	16052	452,27	35492
N05B	ANXIOLYTICS	2021	Sverige	35-39	Male and female	28161	42,75	105804	160,62	658730
N05B	ANXIOLYTICS	2022	Kronoberg	70-74	Male	284	51,46	1918	347,53	5519
N05B	ANXIOLYTICS	2014	Skåne	0-4	Female	259	6,69	335	8,65	38729
N05B	ANXIOLYTICS	2018	Uppsala	70-74	Male and female	1551	78,97	9112	463,95	19640
N05B	ANXIOLYTICS	2017	Uppsala	0-4	Female	85	7,96	125	11,71	10676
N05B	ANXIOLYTICS	2015	Gotland	70-74	Female	153	87,08	620	352,87	1757
N05B	ANXIOLYTICS	2021	Jönköpings län	50-54	Male and female	1318	55,78	6118	258,94	23627
N05B	ANXIOLYTICS	2022	Jönköpings län	50-54	Male and female	1318	56,1	5873	249,97	23495
N05B	ANXIOLYTICS	2021	Västra Götalandsregionen	65-69	Female	4168	92,58	23974	532,5	45022
N05B	ANXIOLYTICS	2016	Stockholm	55-59	Female	5711	92,85	24420	397	61511
N05B	ANXIOLYTICS	2019	Östergötland	35-39	Female	777	59,58	2940	225,43	13042
N05B	ANXIOLYTICS	2015	Östergötland	35-39	Male and female	1270	48,66	5192	198,94	26098
N05B	ANXIOLYTICS	2017	Jämtland Härjedalen	10-14	Male	16	4,46	30	8,35	3591
N05B	ANXIOLYTICS	2019	Östergötland	35-39	Male and female	1207	44,65	4698	173,77	27035
N05B	ANXIOLYTICS	2016	Gotland	20-24	Male and female	155	42,17	441	119,97	3676
N05B	ANXIOLYTICS	2016	Gotland	70-74	Male and female	265	70,12	1145	302,99	3779
N05B	ANXIOLYTICS	2018	Gävleborg	75-79	Male and female	1248	98,82	7805	618,02	12629
N05B	ANXIOLYTICS	2015	Gävleborg	85+	Male	515	180,32	3839	1344,19	2856
N05B	ANXIOLYTICS	2015	Norrbotten	65-69	Female	559	63,94	3155	360,86	8743
N05B	ANXIOLYTICS	2018	Skåne	70-74	Female	4444	120,63	24204	657,02	36839
N05B	ANXIOLYTICS	2019	Jönköpings län	75-79	Male and female	1579	108,31	9325	639,66	14578
N05B	ANXIOLYTICS	2016	Skåne	5-9	Male and female	390	4,91	724	9,12	79373
N05B	ANXIOLYTICS	2015	Gävleborg	75-79	Male and female	1255	108,81	7483	648,78	11534
N05B	ANXIOLYTICS	2017	Gävleborg	75-79	Male and female	1236	101,71	7790	641,05	12152
N05B	ANXIOLYTICS	2021	Västmanland	50-54	Male	288	30,78	1876	200,51	9356
N05B	ANXIOLYTICS	2022	Uppsala	15-19	Male and female	587	26,17	1269	56,59	22426
N05B	ANXIOLYTICS	2019	Jönköpings län	55-59	Male and female	1400	66,54	8017	381,05	21039
N05B	ANXIOLYTICS	2016	Gävleborg	85+	Female	1388	260,61	12989	2438,79	5326
N05B	ANXIOLYTICS	2021	Västmanland	15-19	Female	218	28,56	489	64,07	7632
N05B	ANXIOLYTICS	2014	Jönköpings län	0-4	Female	153	15,55	178	18,09	9838
N05B	ANXIOLYTICS	2014	Dalarna	0-4	Male and female	98	6,74	114	7,84	14545
N05B	ANXIOLYTICS	2017	Sörmland	25-29	Male	275	29,73	734	79,36	9249
N05B	ANXIOLYTICS	2022	Värmland	15-19	Male and female	309	20,73	767	51,46	14906
N05B	ANXIOLYTICS	2018	Dalarna	35-39	Male	262	33,94	942	122,02	7720
N05B	ANXIOLYTICS	2020	Sörmland	25-29	Male	224	23,99	577	61,78	9339
N05B	ANXIOLYTICS	2021	Uppsala	80-84	Male	351	83,39	2334	554,53	4209
N05B	ANXIOLYTICS	2017	Gävleborg	85+	Male and female	1778	213,88	16033	1928,67	8313
N05B	ANXIOLYTICS	2017	Sörmland	60-64	Female	681	78,72	3804	439,72	8651
N05B	ANXIOLYTICS	2017	Västmanland	40-44	Male	303	36,31	1629	195,21	8345
N05B	ANXIOLYTICS	2019	Jämtland Härjedalen	50-54	Female	198	45,85	787	182,26	4318
N05B	ANXIOLYTICS	2016	Västra Götalandsregionen	0-4	Male and female	862	8,77	1134	11,53	98340
N05B	ANXIOLYTICS	2020	Skåne	50-54	Female	3384	76,59	14355	324,88	44186
N05B	ANXIOLYTICS	2019	Östergötland	80-84	Male	465	85,23	2875	526,94	5456
N05B	ANXIOLYTICS	2014	Örebro län	0-4	Male and female	124	7,39	184	10,97	16777
N05B	ANXIOLYTICS	2016	Halland	70-74	Male	606	69,78	3325	382,89	8684
N05B	ANXIOLYTICS	2015	Kalmar län	25-29	Male	259	36,68	747	105,79	7061
N05B	ANXIOLYTICS	2018	Västerbotten	70-74	Female	438	58,45	2538	338,72	7493
N05B	ANXIOLYTICS	2022	Gävleborg	55-59	Male	336	34,09	1946	197,46	9855
N05B	ANXIOLYTICS	2021	Stockholm	30-34	Male	2480	25,04	6671	67,36	99029
N05B	ANXIOLYTICS	2017	Kalmar län	25-29	Female	366	51,71	1094	154,56	7078
N05B	ANXIOLYTICS	2014	Blekinge	0-4	Male and female	129	15,85	228	28,01	8139
N05B	ANXIOLYTICS	2020	Sverige	80-84	Male	11465	94,3	75134	617,99	121578
N05B	ANXIOLYTICS	2019	Sverige	80-84	Male	11715	101,69	75122	652,07	115206
N05B	ANXIOLYTICS	2019	Sörmland	30-34	Male	266	30,34	851	97,06	8768
N05B	ANXIOLYTICS	2019	Sverige	80-84	Male and female	34981	133,76	237712	908,94	261527
N05B	ANXIOLYTICS	2017	Jönköpings län	65-69	Male	567	55,66	3629	356,24	10187
N05B	ANXIOLYTICS	2021	Halland	25-29	Male	285	27,9	884	86,54	10215
N05B	ANXIOLYTICS	2017	Skåne	80-84	Male	1723	123,47	9711	695,88	13955
N05B	ANXIOLYTICS	2015	Skåne	50-54	Female	3618	90,21	15862	395,48	40108
N05B	ANXIOLYTICS	2021	Stockholm	30-34	Female	4426	45,56	11253	115,83	97149
N05B	ANXIOLYTICS	2022	Stockholm	30-34	Female	4711	47,56	11357	114,64	99064
N05B	ANXIOLYTICS	2021	Sverige	80-84	Male	11107	88,2	74469	591,33	125935
N05B	ANXIOLYTICS	2020	Kalmar län	25-29	Male and female	490	31,99	1691	110,4	15317
N05B	ANXIOLYTICS	2022	Dalarna	15-19	Female	371	47,56	788	101,03	7800
N05B	ANXIOLYTICS	2019	Blekinge	25-29	Male and female	473	47,11	1272	126,69	10040
N05B	ANXIOLYTICS	2019	Blekinge	15-19	Female	232	57,47	559	138,47	4037
N05B	ANXIOLYTICS	2017	Stockholm	30-34	Male and female	7545	43,5	21405	123,41	173447
N05B	ANXIOLYTICS	2020	Stockholm	30-34	Male and female	7188	37,6	18917	98,95	191179
N05B	ANXIOLYTICS	2020	Blekinge	5-9	Female	29	6,39	76	16,75	4536
N05B	ANXIOLYTICS	2014	Uppsala	10-14	Male	67	7,2	140	15,04	9306
N05B	ANXIOLYTICS	2020	Västerbotten	75-79	Male	254	46,85	1673	308,56	5422
N05B	ANXIOLYTICS	2017	Skåne	45-49	Male	1806	41,01	8009	181,87	44037
N05B	ANXIOLYTICS	2022	Östergötland	45-49	Male and female	1508	52,38	7105	246,8	28789
N05B	ANXIOLYTICS	2021	Skåne	45-49	Female	3089	70,16	12009	272,75	44030
N05B	ANXIOLYTICS	2021	Östergötland	85+	Female	1584	198,65	15249	1912,34	7974
N05B	ANXIOLYTICS	2022	Östergötland	85+	Female	1571	195,69	15102	1881,17	8028
N05B	ANXIOLYTICS	2019	Kronoberg	45-49	Female	414	69,2	1848	308,88	5983
N05B	ANXIOLYTICS	2014	Gävleborg	10-14	Male	57	7,65	109	14,62	7454
N05B	ANXIOLYTICS	2020	Kalmar län	80-84	Male	347	91,24	1888	496,45	3803
N05B	ANXIOLYTICS	2018	Skåne	85+	Male	2243	184,35	15977	1313,14	12167
N05B	ANXIOLYTICS	2019	Värmland	30-34	Male	264	31,19	1375	162,43	8465
N05B	ANXIOLYTICS	2016	Värmland	65-69	Male	586	61,43	4303	451,1	9539
N05B	ANXIOLYTICS	2014	Sörmland	10-14	Female	61	8,06	140	18,5	7568
N05B	ANXIOLYTICS	2014	Västra Götalandsregionen	10-14	Male	385	8,88	781	18,01	43354
N05B	ANXIOLYTICS	2015	Norrbotten	25-29	Male	280	33,69	1054	126,84	8310
N05B	ANXIOLYTICS	2019	Stockholm	35-39	Male and female	7329	42,27	21279	122,72	173399
N05B	ANXIOLYTICS	2017	Värmland	25-29	Female	483	57,38	1726	205,04	8418
N05B	ANXIOLYTICS	2016	Skåne	85+	Female	6717	293,27	60395	2636,88	22904
N05B	ANXIOLYTICS	2017	Skåne	85+	Female	6417	281	57666	2525,22	22836
N05B	ANXIOLYTICS	2021	Gävleborg	65-69	Female	559	63,66	3320	378,09	8781
N05B	ANXIOLYTICS	2021	Jönköpings län	0-4	Male	72	6,49	115	10,37	11095
N05B	ANXIOLYTICS	2022	Jönköpings län	0-4	Male	70	6,37	91	8,28	10993
N05B	ANXIOLYTICS	2017	Norrbotten	60-64	Female	503	61,56	2643	323,46	8171
N05B	ANXIOLYTICS	2015	Sverige	80-84	Male	11883	115,82	73438	715,8	102596
N05B	ANXIOLYTICS	2020	Sverige	80-84	Male and female	33899	124,15	235960	864,16	273050
N05B	ANXIOLYTICS	2017	Örebro län	50-54	Male	359	36,67	2069	211,32	9791
N05B	ANXIOLYTICS	2018	Örebro län	50-54	Male	348	35,23	2097	212,29	9878
N05B	ANXIOLYTICS	2015	Sverige	60-64	Male	15960	56,92	100313	357,79	280372
N05B	ANXIOLYTICS	2022	Skåne	85+	Male and female	7842	220,8	67567	1902,38	35517
N05B	ANXIOLYTICS	2021	Örebro län	50-54	Male	344	34,71	2036	205,45	9910
N05B	ANXIOLYTICS	2015	Dalarna	85+	Male	577	185,95	4005	1290,69	3103
N05B	ANXIOLYTICS	2015	Kalmar län	35-39	Male and female	559	45,57	2753	224,42	12267
N05B	ANXIOLYTICS	2014	Västernorrland	10-14	Male	33	5,04	57	8,71	6542
N05B	ANXIOLYTICS	2015	Gävleborg	30-34	Female	431	63,27	1510	221,67	6812
N05B	ANXIOLYTICS	2017	Västra Götalandsregionen	15-19	Female	1802	42,48	3622	85,38	42422
N05B	ANXIOLYTICS	2022	Norrbotten	50-54	Male and female	734	45,71	3745	233,2	16059
N05B	ANXIOLYTICS	2020	Blekinge	70-74	Male and female	924	92,28	4972	496,55	10013
N05B	ANXIOLYTICS	2016	Blekinge	35-39	Male and female	523	59,76	2088	238,57	8752
N05B	ANXIOLYTICS	2019	Västmanland	45-49	Male	252	28,54	1804	204,28	8831
N05B	ANXIOLYTICS	2019	Östergötland	45-49	Male and female	1521	52,61	8188	283,19	28913
N05B	ANXIOLYTICS	2015	Dalarna	50-54	Female	672	74,97	3156	352,07	8964
N05B	ANXIOLYTICS	2019	Norrbotten	10-14	Male	49	7,21	134	19,71	6799
N05B	ANXIOLYTICS	2022	Västernorrland	50-54	Male	261	31,95	1295	158,55	8168
N05B	ANXIOLYTICS	2017	Östergötland	25-29	Male	514	29,75	1594	92,27	17276
N05B	ANXIOLYTICS	2017	Dalarna	15-19	Female	377	53,07	798	112,33	7104
N05B	ANXIOLYTICS	2019	Sverige	25-29	Male and female	29587	39,91	85326	115,1	741322
N05B	ANXIOLYTICS	2021	Halland	35-39	Male and female	1003	51,41	3811	195,34	19510
N05B	ANXIOLYTICS	2014	Kronoberg	10-14	Male	35	6,78	111	21,49	5164
N05B	ANXIOLYTICS	2018	Norrbotten	80-84	Male	287	79,68	1871	519,43	3602
N05B	ANXIOLYTICS	2020	Jönköpings län	5-9	Female	77	6,99	123	11,16	11020
N05B	ANXIOLYTICS	2017	Sörmland	80-84	Male	316	90,65	1859	533,28	3486
N05B	ANXIOLYTICS	2016	Sverige	80-84	Female	23867	171,69	171197	1231,55	139009
N05B	ANXIOLYTICS	2014	Sörmland	10-14	Male and female	138	8,89	299	19,26	15524
N05B	ANXIOLYTICS	2020	Kronoberg	60-64	Male	268	48,58	2091	379,01	5517
N05B	ANXIOLYTICS	2015	Västmanland	50-54	Female	667	79,38	4198	499,58	8403
N05B	ANXIOLYTICS	2021	Kronoberg	25-29	Male	187	26,11	447	62,41	7162
N05B	ANXIOLYTICS	2018	Östergötland	45-49	Male and female	1506	52,37	7959	276,76	28758
N05B	ANXIOLYTICS	2016	Uppsala	75-79	Female	800	137,74	4622	795,8	5808
N05B	ANXIOLYTICS	2014	Värmland	10-14	Male	29	4,15	71	10,15	6995
N05B	ANXIOLYTICS	2018	Stockholm	80-84	Female	3984	162,68	28624	1168,8	24490
N05B	ANXIOLYTICS	2022	Västerbotten	65-69	Male	221	28,6	1784	230,91	7726
N05B	ANXIOLYTICS	2016	Uppsala	65-69	Male	555	53,48	3438	331,31	10377
N05B	ANXIOLYTICS	2017	Västerbotten	50-54	Male and female	718	43,59	3320	201,57	16471
N05B	ANXIOLYTICS	2015	Uppsala	10-14	Male	72	7,38	177	18,14	9755
N05B	ANXIOLYTICS	2017	Gävleborg	0-4	Female	65	8,72	97	13,01	7455
N05B	ANXIOLYTICS	2018	Uppsala	65-69	Male	481	49,56	3166	326,22	9705
N05B	ANXIOLYTICS	2014	Gotland	10-14	Female	18	12,87	56	40,03	1399
N05B	ANXIOLYTICS	2017	Västra Götalandsregionen	45-49	Female	4546	84,24	21647	401,12	53967
N05B	ANXIOLYTICS	2022	Dalarna	55-59	Male	353	37,1	1956	205,57	9515
N05B	ANXIOLYTICS	2018	Gotland	85+	Male	84	137,93	442	725,78	609
N05B	ANXIOLYTICS	2018	Sverige	80-84	Male	11518	104,47	73899	670,27	110252
N05B	ANXIOLYTICS	2016	Västmanland	80-84	Male	332	105,97	2114	674,75	3133
N05B	ANXIOLYTICS	2018	Norrbotten	10-14	Male	48	7,19	128	19,16	6679
N05B	ANXIOLYTICS	2021	Skåne	25-29	Male	1179	24,76	3959	83,14	47618
N05B	ANXIOLYTICS	2019	Norrbotten	80-84	Male	287	79,63	1993	553	3604
N05B	ANXIOLYTICS	2017	Gävleborg	0-4	Male and female	121	7,94	173	11,35	15237
N05B	ANXIOLYTICS	2018	Västra Götalandsregionen	25-29	Male	2307	34,99	7699	116,77	65932
N05B	ANXIOLYTICS	2017	Sverige	80-84	Female	23217	165,7	166004	1184,79	140113
N05B	ANXIOLYTICS	2015	Gotland	60-64	Male and female	236	57,56	1268	309,27	4100
N05B	ANXIOLYTICS	2022	Gävleborg	0-4	Male and female	73	4,88	104	6,96	14946
N05B	ANXIOLYTICS	2016	Gotland	60-64	Male and female	227	55,75	1090	267,68	4072
N05B	ANXIOLYTICS	2017	Västernorrland	20-24	Female	369	56,94	835	128,84	6481
N05B	ANXIOLYTICS	2016	Sörmland	85+	Male	353	129,68	2249	826,23	2722
N05B	ANXIOLYTICS	2019	Blekinge	80-84	Female	489	168,39	3035	1045,11	2904
N05B	ANXIOLYTICS	2021	Norrbotten	0-4	Female	22	3,66	32	5,32	6017
N05B	ANXIOLYTICS	2016	Värmland	40-44	Male and female	992	58,76	5500	325,81	16881
N05B	ANXIOLYTICS	2019	Västmanland	50-54	Female	578	61,89	3678	393,83	9339
N05B	ANXIOLYTICS	2017	Blekinge	80-84	Male and female	732	149,54	4539	927,27	4895
N05B	ANXIOLYTICS	2015	Sörmland	85+	Female	1120	215,18	10112	1942,75	5205
N05B	ANXIOLYTICS	2019	Sverige	35-39	Male	11215	34,19	45741	139,45	328012
N05B	ANXIOLYTICS	2021	Sverige	35-39	Male	10374	30,64	41652	123,03	338542
N05B	ANXIOLYTICS	2022	Sverige	35-39	Male	10914	31,36	42079	120,92	347980
N05B	ANXIOLYTICS	2017	Jämtland Härjedalen	40-44	Male	101	25,38	447	112,31	3980
N05B	ANXIOLYTICS	2018	Västmanland	80-84	Male	330	98,86	2217	664,17	3338
N05B	ANXIOLYTICS	2019	Västmanland	80-84	Male	336	97	2313	667,73	3464
N05B	ANXIOLYTICS	2016	Värmland	10-14	Female	31	4,6	66	9,79	6743
N05B	ANXIOLYTICS	2015	Örebro län	60-64	Male and female	1036	59,86	5957	344,18	17308
N05B	ANXIOLYTICS	2015	Värmland	10-14	Male and female	73	5,3	164	11,91	13765
N05B	ANXIOLYTICS	2018	Skåne	65-69	Male	2120	59,62	11900	334,65	35560
N05B	ANXIOLYTICS	2019	Skåne	65-69	Male	2033	57,87	11357	323,27	35132
N05B	ANXIOLYTICS	2016	Västernorrland	25-29	Male	248	32,93	693	92,02	7531
N05B	ANXIOLYTICS	2017	Västernorrland	25-29	Male	247	30,95	702	87,96	7981
N05B	ANXIOLYTICS	2018	Västernorrland	25-29	Male	265	32,53	748	91,81	8147
N05B	ANXIOLYTICS	2020	Blekinge	85+	Male	322	168,32	2308	1206,48	1913
N05B	ANXIOLYTICS	2021	Västra Götalandsregionen	25-29	Male and female	5068	40,18	15471	122,67	126122
N05B	ANXIOLYTICS	2014	Halland	10-14	Female	48	5,76	106	12,72	8332
N05B	ANXIOLYTICS	2020	Norrbotten	10-14	Male	48	7,04	116	17,02	6817
N05B	ANXIOLYTICS	2019	Gotland	30-34	Female	88	58,24	210	138,98	1511
N05B	ANXIOLYTICS	2015	Sverige	35-39	Male and female	31401	51,96	126260	208,91	604368
N05B	ANXIOLYTICS	2018	Östergötland	35-39	Male	431	31,34	1861	135,34	13751
N05B	ANXIOLYTICS	2019	Sörmland	15-19	Male and female	477	27,58	1137	65,73	17298
N05B	ANXIOLYTICS	2016	Västernorrland	25-29	Female	411	60,87	1167	172,84	6752
N05B	ANXIOLYTICS	2014	Kalmar län	10-14	Male and female	99	8,42	217	18,45	11759
N05B	ANXIOLYTICS	2016	Uppsala	70-74	Male and female	1610	91,37	9754	553,58	17620
N05B	ANXIOLYTICS	2017	Uppsala	70-74	Male and female	1612	85,46	9576	507,66	18863
N05B	ANXIOLYTICS	2020	Dalarna	25-29	Male and female	649	36,87	1901	107,99	17603
N05B	ANXIOLYTICS	2015	Västmanland	80-84	Male and female	1040	145,8	7842	1099,4	7133
N05B	ANXIOLYTICS	2020	Skåne	80-84	Male	1827	114,32	11708	732,57	15982
N05B	ANXIOLYTICS	2016	Västmanland	80-84	Male and female	1014	141,86	7224	1010,63	7148
N05B	ANXIOLYTICS	2022	Värmland	10-14	Female	55	7,23	133	17,5	7602
N05B	ANXIOLYTICS	2019	Kronoberg	70-74	Female	583	104,82	3413	613,63	5562
N05B	ANXIOLYTICS	2020	Blekinge	15-19	Female	228	55,14	566	136,88	4135
N05B	ANXIOLYTICS	2021	Blekinge	15-19	Female	238	56,15	569	134,23	4239
N05B	ANXIOLYTICS	2021	Uppsala	35-39	Male and female	948	38,44	3401	137,91	24661
N05B	ANXIOLYTICS	2022	Uppsala	35-39	Male and female	1081	41,58	3746	144,1	25995
N05B	ANXIOLYTICS	2016	Jämtland Härjedalen	10-14	Male	18	5,26	28	8,18	3422
N05B	ANXIOLYTICS	2019	Västra Götalandsregionen	45-49	Male	2544	46,25	14113	256,59	55003
N05B	ANXIOLYTICS	2020	Östergötland	70-74	Male and female	1837	71,4	12111	470,71	25729
N05B	ANXIOLYTICS	2015	Skåne	35-39	Male	1664	39	6679	156,55	42664
N05B	ANXIOLYTICS	2016	Skåne	35-39	Male	1623	38,02	7481	175,23	42692
N05B	ANXIOLYTICS	2014	Dalarna	10-14	Female	49	7	108	15,43	6998
N05B	ANXIOLYTICS	2020	Västerbotten	15-19	Female	200	28,27	480	67,85	7074
N05B	ANXIOLYTICS	2014	Gävleborg	10-14	Female	62	8,98	126	18,26	6901
N05B	ANXIOLYTICS	2014	Dalarna	10-14	Male	37	5,06	78	10,67	7312
N05B	ANXIOLYTICS	2022	Norrbotten	10-14	Male	47	6,88	130	19,04	6827
N05B	ANXIOLYTICS	2015	Uppsala	75-79	Male and female	1243	117,02	7548	710,6	10622
N05B	ANXIOLYTICS	2016	Gotland	25-29	Female	106	67,3	228	144,76	1575
N05B	ANXIOLYTICS	2022	Värmland	10-14	Male and female	86	5,48	217	13,83	15695
N05B	ANXIOLYTICS	2015	Västra Götalandsregionen	0-4	Male	482	9,49	615	12,11	50798
N05B	ANXIOLYTICS	2016	Dalarna	70-74	Male	513	58,64	2989	341,64	8749
N05B	ANXIOLYTICS	2015	Dalarna	35-39	Male	280	37,97	949	128,7	7374
N05B	ANXIOLYTICS	2016	Halland	55-59	Female	858	88,68	4929	509,46	9675
N05B	ANXIOLYTICS	2016	Gotland	75-79	Female	124	94,66	588	448,85	1310
N05B	ANXIOLYTICS	2015	Jönköpings län	10-14	Male and female	158	8,07	298	15,23	19570
N05B	ANXIOLYTICS	2014	Sverige	10-14	Female	1955	7,89	4231	17,07	247801
N05B	ANXIOLYTICS	2016	Kalmar län	60-64	Male	439	55,44	2954	373,07	7918
N05B	ANXIOLYTICS	2014	Blekinge	10-14	Male and female	131	16,68	285	36,3	7852
N05B	ANXIOLYTICS	2015	Uppsala	80-84	Female	741	174,52	4819	1134,95	4246
N05B	ANXIOLYTICS	2022	Blekinge	80-84	Male and female	722	125,2	4376	758,8	5767
N05B	ANXIOLYTICS	2019	Gävleborg	50-54	Male and female	1002	50,5	5311	267,65	19843
N05B	ANXIOLYTICS	2014	Västerbotten	10-14	Male	87	13,06	231	34,67	6663
N05B	ANXIOLYTICS	2022	Östergötland	80-84	Male	480	77,11	3199	513,9	6225
N05B	ANXIOLYTICS	2017	Uppsala	45-49	Male	432	37,62	2229	194,1	11484
N05B	ANXIOLYTICS	2018	Kalmar län	25-29	Male	240	29,23	764	93,06	8210
N05B	ANXIOLYTICS	2016	Kronoberg	5-9	Male and female	44	3,8	99	8,56	11570
N05B	ANXIOLYTICS	2015	Östergötland	80-84	Female	1119	171,63	8379	1285,12	6520
N05B	ANXIOLYTICS	2017	Västra Götalandsregionen	10-14	Male and female	866	9,36	2137	23,1	92519
N05B	ANXIOLYTICS	2021	Jämtland Härjedalen	15-19	Male and female	164	23,12	366	51,61	7092
N05B	ANXIOLYTICS	2021	Dalarna	35-39	Male and female	640	40,33	2336	147,19	15871
N05B	ANXIOLYTICS	2022	Kalmar län	60-64	Female	496	66,15	3394	452,65	7498
N05B	ANXIOLYTICS	2022	Gävleborg	65-69	Male	372	42,49	2516	287,41	8754
N05B	ANXIOLYTICS	2021	Jönköpings län	60-64	Male and female	1300	64,87	7866	392,51	20040
N05B	ANXIOLYTICS	2020	Skåne	5-9	Female	142	3,39	318	7,59	41889
N05B	ANXIOLYTICS	2021	Kalmar län	25-29	Female	273	39,32	876	126,17	6943
N05B	ANXIOLYTICS	2015	Dalarna	75-79	Male	413	76,72	2553	474,27	5383
N05B	ANXIOLYTICS	2022	Halland	25-29	Male	290	29,7	1044	106,93	9763
N05B	ANXIOLYTICS	2014	Västmanland	10-14	Male	40	5,69	72	10,24	7031
N05B	ANXIOLYTICS	2022	Sverige	15-19	Male	4700	15,43	10870	35,69	304562
N05B	ANXIOLYTICS	2021	Uppsala	85+	Male	498	155,58	3637	1136,21	3201
N05B	ANXIOLYTICS	2016	Norrbotten	80-84	Male	326	93,71	1895	544,7	3479
N05B	ANXIOLYTICS	2019	Västra Götalandsregionen	80-84	Male	2139	112,98	14196	749,84	18932
N05B	ANXIOLYTICS	2020	Västra Götalandsregionen	80-84	Male	2114	106,53	14258	718,5	19844
N05B	ANXIOLYTICS	2020	Kronoberg	10-14	Female	83	14,01	240	40,51	5924
N05B	ANXIOLYTICS	2021	Norrbotten	80-84	Male	263	69,07	1908	501,05	3808
N05B	ANXIOLYTICS	2017	Örebro län	15-19	Male and female	415	24,95	880	52,9	16635
N05B	ANXIOLYTICS	2015	Örebro län	15-19	Male and female	359	21,68	750	45,28	16562
N05B	ANXIOLYTICS	2017	Uppsala	15-19	Male	154	15,48	277	27,84	9949
N05B	ANXIOLYTICS	2020	Uppsala	85+	Female	1270	233,67	10959	2016,38	5435
N05B	ANXIOLYTICS	2019	Uppsala	85+	Female	1318	245,76	11367	2119,52	5363
N05B	ANXIOLYTICS	2022	Västernorrland	40-44	Male	227	32,79	873	126,1	6923
N05B	ANXIOLYTICS	2015	Dalarna	15-19	Male and female	424	27,72	829	54,2	15294
N05B	ANXIOLYTICS	2020	Värmland	25-29	Female	459	52,84	1510	173,82	8687
N05B	ANXIOLYTICS	2020	Halland	25-29	Male and female	806	39,48	2614	128,05	20414
N05B	ANXIOLYTICS	2022	Värmland	25-29	Female	404	49,99	1160	143,55	8081
N05B	ANXIOLYTICS	2021	Gävleborg	75-79	Male	455	59,69	2726	357,6	7623
N05B	ANXIOLYTICS	2018	Gotland	45-49	Male and female	215	58,82	967	264,57	3655
N05B	ANXIOLYTICS	2015	Gotland	85+	Male	90	154,91	586	1008,61	581
N05B	ANXIOLYTICS	2020	Värmland	60-64	Male and female	1021	57,89	7057	400,15	17636
N05B	ANXIOLYTICS	2014	Örebro län	10-14	Male and female	106	6,97	241	15,84	15216
N05B	ANXIOLYTICS	2014	Uppsala	10-14	Female	56	6,41	105	12,01	8743
N05B	ANXIOLYTICS	2021	Västerbotten	40-44	Female	326	43,04	1318	173,99	7575
N05B	ANXIOLYTICS	2019	Västra Götalandsregionen	80-84	Male and female	6276	146,45	43452	1013,98	42853
N05B	ANXIOLYTICS	2017	Gotland	85+	Female	239	211,69	2084	1845,88	1129
N05B	ANXIOLYTICS	2016	Västmanland	15-19	Female	245	35,43	490	70,86	6915
N05B	ANXIOLYTICS	2015	Östergötland	15-19	Male and female	545	22,14	1217	49,44	24615
N05B	ANXIOLYTICS	2019	Sörmland	0-4	Male	72	7,94	113	12,46	9066
N05B	ANXIOLYTICS	2016	Örebro län	80-84	Male and female	994	135,15	7005	952,41	7355
N05B	ANXIOLYTICS	2020	Kalmar län	30-34	Male and female	599	42,31	2360	166,71	14156
N05B	ANXIOLYTICS	2019	Uppsala	55-59	Male	399	38,56	2698	260,73	10348
N05B	ANXIOLYTICS	2018	Västra Götalandsregionen	10-14	Male and female	823	8,61	1927	20,16	95566
N05B	ANXIOLYTICS	2015	Gotland	50-54	Female	137	66,31	454	219,75	2066
N05B	ANXIOLYTICS	2022	Västernorrland	45-49	Male	256	34,36	1159	155,57	7450
N05B	ANXIOLYTICS	2014	Kalmar län	10-14	Female	49	8,64	110	19,39	5673
N05B	ANXIOLYTICS	2016	Sörmland	70-74	Male and female	1327	77,59	7101	415,19	17103
N05B	ANXIOLYTICS	2014	Jönköpings län	10-14	Male and female	132	6,99	270	14,31	18873
N05B	ANXIOLYTICS	2017	Jämtland Härjedalen	55-59	Male and female	356	44,73	2015	253,2	7958
N05B	ANXIOLYTICS	2019	Kalmar län	35-39	Male	240	35,89	1153	172,4	6688
N05B	ANXIOLYTICS	2018	Gotland	75-79	Female	129	89,4	688	476,78	1443
N05B	ANXIOLYTICS	2019	Gotland	85+	Male and female	270	150,84	2122	1185,47	1790
N05B	ANXIOLYTICS	2022	Gävleborg	70-74	Male	388	43,33	2581	288,25	8954
N05B	ANXIOLYTICS	2022	Gotland	85+	Male and female	260	133,4	1905	977,42	1949
N05B	ANXIOLYTICS	2019	Kalmar län	60-64	Male	367	47,86	2795	364,45	7669
N05B	ANXIOLYTICS	2015	Blekinge	80-84	Male and female	814	170,83	4766	1000,21	4765
N05B	ANXIOLYTICS	2014	Skåne	10-14	Female	291	9	564	17,44	32333
N05B	ANXIOLYTICS	2014	Halland	10-14	Male and female	97	5,61	194	11,23	17276
N05B	ANXIOLYTICS	2018	Blekinge	70-74	Female	596	116,34	3329	649,81	5123
N05B	ANXIOLYTICS	2015	Västernorrland	10-14	Female	37	5,75	74	11,5	6434
N05B	ANXIOLYTICS	2020	Blekinge	70-74	Female	581	114,03	2962	581,35	5095
N05B	ANXIOLYTICS	2017	Kalmar län	35-39	Female	368	61,65	1674	280,45	5969
N05B	ANXIOLYTICS	2021	Sörmland	75-79	Male	397	53,5	2430	327,45	7421
N05B	ANXIOLYTICS	2021	Kalmar län	35-39	Female	355	54,58	1590	244,46	6504
N05B	ANXIOLYTICS	2019	Örebro län	50-54	Male	344	33,97	1929	190,48	10127
N05B	ANXIOLYTICS	2016	Kronoberg	80-84	Male	298	127,3	2195	937,63	2341
N05B	ANXIOLYTICS	2021	Kronoberg	80-84	Male	258	94,47	1608	588,8	2731
N05B	ANXIOLYTICS	2015	Norrbotten	65-69	Male	344	38,49	2062	230,7	8938
N05B	ANXIOLYTICS	2014	Jämtland Härjedalen	10-14	Female	16	5,05	23	7,26	3170
N05B	ANXIOLYTICS	2017	Sverige	60-64	Female	24500	87,11	129529	460,53	281260
N05B	ANXIOLYTICS	2022	Gotland	55-59	Male	68	32,46	377	179,95	2095
N05B	ANXIOLYTICS	2015	Jönköpings län	40-44	Male	431	38,18	2045	181,17	11288
N05B	ANXIOLYTICS	2014	Kronoberg	10-14	Male and female	71	7,06	202	20,09	10057
N05B	ANXIOLYTICS	2015	Västmanland	70-74	Male	478	70,11	2938	430,92	6818
N05B	ANXIOLYTICS	2014	Skåne	10-14	Male and female	576	8,68	1235	18,62	66342
N05B	ANXIOLYTICS	2022	Sverige	25-29	Female	15873	47,21	43160	128,37	336224
N05B	ANXIOLYTICS	2020	Jönköpings län	75-79	Female	982	121,81	5844	724,88	8062
N05B	ANXIOLYTICS	2018	Jönköpings län	75-79	Female	927	126,78	5602	766,14	7312
N05B	ANXIOLYTICS	2018	Uppsala	25-29	Male	427	27,48	1438	92,55	15538
N05B	ANXIOLYTICS	2017	Västmanland	45-49	Female	657	76,11	3459	400,72	8632
N05B	ANXIOLYTICS	2014	Dalarna	10-14	Male and female	86	6,01	186	13	14310
N05B	ANXIOLYTICS	2016	Västra Götalandsregionen	80-84	Male	2130	122,75	13903	801,23	17352
N05B	ANXIOLYTICS	2017	Västra Götalandsregionen	80-84	Male	2120	119,7	14715	830,84	17711
N05B	ANXIOLYTICS	2018	Västra Götalandsregionen	80-84	Male	2118	116,64	14272	785,99	18158
N05B	ANXIOLYTICS	2018	Stockholm	45-49	Male	2964	36,63	11071	136,83	80912
N05B	ANXIOLYTICS	2019	Stockholm	45-49	Male	2936	35,54	11227	135,92	82603
N05B	ANXIOLYTICS	2015	Halland	0-4	Male and female	178	9,79	264	14,52	18183
N05B	ANXIOLYTICS	2021	Norrbotten	30-34	Female	409	55,07	1509	203,18	7427
N05B	ANXIOLYTICS	2021	Sverige	25-29	Male and female	24570	34,23	71524	99,65	717759
N05B	ANXIOLYTICS	2014	Norrbotten	10-14	Male	33	5,14	69	10,74	6423
N05B	ANXIOLYTICS	2015	Stockholm	10-14	Male	421	6,7	826	13,14	62864
N05B	ANXIOLYTICS	2020	Halland	0-4	Male and female	76	4	116	6,1	19012
N05B	ANXIOLYTICS	2020	Värmland	0-4	Female	26	3,57	42	5,77	7284
N05B	ANXIOLYTICS	2022	Kronoberg	60-64	Male	276	51,08	1843	341,11	5403
N05B	ANXIOLYTICS	2019	Blekinge	65-69	Male	258	55,28	1466	314,12	4667
N05B	ANXIOLYTICS	2020	Sverige	85+	Male	14408	152,77	107987	1145,03	94309
N05B	ANXIOLYTICS	2018	Kronoberg	60-64	Female	469	84,35	3115	560,25	5560
N05B	ANXIOLYTICS	2017	Värmland	0-4	Male and female	68	4,51	77	5,11	15071
N05B	ANXIOLYTICS	2015	Sörmland	10-14	Male	101	12,25	219	26,56	8247
N05B	ANXIOLYTICS	2018	Kronoberg	25-29	Female	338	51,79	918	140,67	6526
N05B	ANXIOLYTICS	2018	Gävleborg	60-64	Female	661	73,43	3726	413,91	9002
N05B	ANXIOLYTICS	2016	Örebro län	10-14	Male	55	6,87	141	17,61	8007
N05B	ANXIOLYTICS	2020	Uppsala	40-44	Male	339	29,29	1384	119,6	11572
N05B	ANXIOLYTICS	2017	Västerbotten	15-19	Male and female	428	30,56	967	69,05	14004
N05B	ANXIOLYTICS	2014	Skåne	10-14	Male	285	8,38	671	19,73	34009
N05B	ANXIOLYTICS	2014	Värmland	10-14	Female	34	5,13	75	11,31	6631
N05B	ANXIOLYTICS	2014	Kalmar län	10-14	Male	50	8,22	107	17,58	6086
N05B	ANXIOLYTICS	2015	Stockholm	85+	Male	2612	179,21	21943	1505,52	14575
N05B	ANXIOLYTICS	2019	Jönköpings län	45-49	Female	802	71,55	3338	297,8	11209
N05B	ANXIOLYTICS	2019	Norrbotten	35-39	Female	392	62,38	1481	235,68	6284
N05B	ANXIOLYTICS	2021	Uppsala	65-69	Female	749	77,93	4203	437,31	9611
N05B	ANXIOLYTICS	2017	Skåne	65-69	Male	2221	61,25	11784	324,97	36262
N05B	ANXIOLYTICS	2019	Örebro län	80-84	Male and female	995	126,64	6901	878,33	7857
N05B	ANXIOLYTICS	2021	Halland	5-9	Male and female	74	3,6	134	6,52	20547
N05B	ANXIOLYTICS	2016	Örebro län	10-14	Male and female	113	7,22	272	17,37	15656
N05B	ANXIOLYTICS	2022	Blekinge	10-14	Male and female	231	24,68	601	64,22	9359
N05B	ANXIOLYTICS	2017	Kalmar län	45-49	Female	492	65,21	2481	328,83	7545
N05B	ANXIOLYTICS	2017	Gävleborg	75-79	Male	424	73,52	2830	490,72	5767
N05B	ANXIOLYTICS	2015	Stockholm	50-54	Female	6802	96,74	27122	385,73	70313
N05B	ANXIOLYTICS	2022	Värmland	5-9	Female	21	2,72	41	5,32	7710
N05B	ANXIOLYTICS	2018	Jönköpings län	10-14	Male and female	188	8,82	407	19,09	21321
N05B	ANXIOLYTICS	2017	Uppsala	30-34	Male and female	1018	42,79	3518	147,86	23792
N05B	ANXIOLYTICS	2016	Blekinge	80-84	Male and female	775	162,61	4601	965,38	4766
N05B	ANXIOLYTICS	2018	Uppsala	30-34	Male and female	1023	40,71	3426	136,34	25129
N05B	ANXIOLYTICS	2021	Dalarna	60-64	Male	259	29,02	1535	171,99	8925
N05B	ANXIOLYTICS	2021	Halland	45-49	Male	390	35,61	1855	169,36	10953
N05B	ANXIOLYTICS	2015	Uppsala	70-74	Male	552	68,64	3202	398,16	8042
N05B	ANXIOLYTICS	2016	Uppsala	70-74	Male	578	66,45	3599	413,77	8698
N05B	ANXIOLYTICS	2015	Kronoberg	80-84	Male	309	133,65	2139	925,17	2312
N05B	ANXIOLYTICS	2019	Uppsala	70-74	Male	534	54	3351	338,9	9888
N05B	ANXIOLYTICS	2014	Västmanland	10-14	Male and female	94	6,85	179	13,05	13717
N05B	ANXIOLYTICS	2015	Uppsala	0-4	Male	92	8,63	149	13,98	10656
N05B	ANXIOLYTICS	2016	Uppsala	0-4	Male	113	10,55	159	14,85	10710
N05B	ANXIOLYTICS	2017	Uppsala	0-4	Male	91	8,19	139	12,51	11114
N05B	ANXIOLYTICS	2018	Uppsala	0-4	Male	70	6,24	113	10,08	11214
N05B	ANXIOLYTICS	2019	Uppsala	0-4	Male	65	5,66	103	8,97	11479
N05B	ANXIOLYTICS	2020	Uppsala	0-4	Male	40	3,42	60	5,13	11702
N05B	ANXIOLYTICS	2021	Uppsala	0-4	Male	50	4,33	73	6,32	11552
N05B	ANXIOLYTICS	2022	Uppsala	0-4	Male	39	3,38	80	6,94	11535
N05B	ANXIOLYTICS	2016	Jämtland Härjedalen	55-59	Male	136	33,61	865	213,74	4047
N05B	ANXIOLYTICS	2016	Skåne	30-34	Female	2358	56,69	7707	185,27	41598
N05B	ANXIOLYTICS	2014	Örebro län	10-14	Male	57	7,23	127	16,11	7884
N05B	ANXIOLYTICS	2016	Gävleborg	10-14	Male	75	9,49	200	25,32	7899
N05B	ANXIOLYTICS	2014	Stockholm	10-14	Male	403	6,72	807	13,46	59938
N05B	ANXIOLYTICS	2015	Kronoberg	0-4	Male	34	5,98	51	8,97	5687
N05B	ANXIOLYTICS	2016	Kronoberg	0-4	Male	32	5,58	50	8,72	5735
N05B	ANXIOLYTICS	2017	Kronoberg	0-4	Male	35	5,91	49	8,28	5919
N05B	ANXIOLYTICS	2018	Kronoberg	0-4	Male	29	4,78	42	6,93	6063
N05B	ANXIOLYTICS	2019	Kronoberg	0-4	Male	28	4,58	32	5,23	6115
N05B	ANXIOLYTICS	2020	Kronoberg	0-4	Male	23	3,71	53	8,56	6194
N05B	ANXIOLYTICS	2021	Kronoberg	0-4	Male	22	3,51	44	7,03	6261
N05B	ANXIOLYTICS	2022	Kronoberg	0-4	Male	20	3,23	27	4,37	6184
N05B	ANXIOLYTICS	2021	Värmland	85+	Male	508	149,9	3772	1113,01	3389
N05B	ANXIOLYTICS	2014	Jämtland Härjedalen	10-14	Male and female	26	4,03	52	8,05	6456
N05B	ANXIOLYTICS	2019	Västmanland	10-14	Male and female	118	7,43	319	20,09	15876
N05B	ANXIOLYTICS	2021	Östergötland	50-54	Male	518	34,28	3307	218,85	15111
N05B	ANXIOLYTICS	2020	Jämtland Härjedalen	45-49	Female	202	51,57	853	217,77	3917
N05B	ANXIOLYTICS	2020	Kronoberg	0-4	Female	17	2,93	29	4,99	5810
N05B	ANXIOLYTICS	2022	Jämtland Härjedalen	45-49	Female	211	54,41	802	206,81	3878
N05B	ANXIOLYTICS	2020	Blekinge	15-19	Male and female	330	36,67	797	88,56	9000
N05B	ANXIOLYTICS	2021	Blekinge	15-19	Male and female	315	34,67	781	85,96	9086
N05B	ANXIOLYTICS	2022	Kronoberg	0-4	Female	16	2,82	22	3,88	5673
N05B	ANXIOLYTICS	2014	Västernorrland	10-14	Female	45	7,23	113	18,15	6225
N05B	ANXIOLYTICS	2016	Stockholm	20-24	Male and female	5216	37,45	11033	79,22	139269
N05B	ANXIOLYTICS	2018	Gävleborg	10-14	Male and female	181	11,25	467	29,02	16092
N05B	ANXIOLYTICS	2021	Jämtland Härjedalen	80-84	Male and female	392	96,5	2722	670,11	4062
N05B	ANXIOLYTICS	2020	Stockholm	45-49	Male and female	8065	48,18	28314	169,16	167384
N05B	ANXIOLYTICS	2019	Kalmar län	45-49	Male	283	37,39	1618	213,77	7569
N05B	ANXIOLYTICS	2018	Värmland	50-54	Male and female	1243	63,42	7787	397,34	19598
N05B	ANXIOLYTICS	2018	Östergötland	75-79	Female	1101	119,09	6744	729,48	9245
N05B	ANXIOLYTICS	2022	Norrbotten	20-24	Male and female	510	35,51	1102	76,74	14361
N05B	ANXIOLYTICS	2021	Skåne	35-39	Female	2537	56,84	8931	200,09	44636
N05B	ANXIOLYTICS	2022	Jämtland Härjedalen	10-14	Male and female	64	8,2	134	17,18	7801
N05B	ANXIOLYTICS	2018	Örebro län	70-74	Male	463	52,42	2887	326,84	8833
N05B	ANXIOLYTICS	2021	Örebro län	70-74	Male	358	42,22	2470	291,31	8479
N05B	ANXIOLYTICS	2022	Kalmar län	45-49	Male	257	34,97	1639	222,99	7350
N05B	ANXIOLYTICS	2019	Dalarna	70-74	Male	493	49,47	3019	302,96	9965
N05B	ANXIOLYTICS	2015	Gävleborg	50-54	Female	732	81,01	4303	476,21	9036
N05B	ANXIOLYTICS	2022	Norrbotten	10-14	Male and female	120	9,14	332	25,3	13124
N05B	ANXIOLYTICS	2015	Skåne	0-4	Male and female	578	7,2	734	9,14	80278
N05B	ANXIOLYTICS	2017	Dalarna	35-39	Male	289	38,2	941	124,39	7565
N05B	ANXIOLYTICS	2019	Kronoberg	40-44	Female	345	60,68	1338	235,31	5686
N05B	ANXIOLYTICS	2017	Jönköpings län	10-14	Male and female	170	8,17	389	18,7	20798
N05B	ANXIOLYTICS	2015	Dalarna	70-74	Female	875	107,22	4681	573,58	8161
N05B	ANXIOLYTICS	2019	Dalarna	70-74	Female	846	87,63	4917	509,32	9654
N05B	ANXIOLYTICS	2021	Västmanland	50-54	Male and female	858	47,1	4715	258,84	18216
N05B	ANXIOLYTICS	2016	Uppsala	80-84	Female	771	180,69	5511	1291,54	4267
N05B	ANXIOLYTICS	2019	Gotland	15-19	Female	82	55,71	173	117,53	1472
N05B	ANXIOLYTICS	2020	Gävleborg	50-54	Male and female	902	46,53	4414	227,68	19387
N05B	ANXIOLYTICS	2021	Sverige	80-84	Male and female	33048	117,6	233915	832,35	281030
N05B	ANXIOLYTICS	2018	Östergötland	45-49	Male	524	35,47	3156	213,65	14772
N05B	ANXIOLYTICS	2016	Kalmar län	25-29	Male	266	35,32	767	101,83	7532
N05B	ANXIOLYTICS	2017	Kalmar län	25-29	Male	250	31,31	706	88,42	7985
N05B	ANXIOLYTICS	2019	Kalmar län	25-29	Male	213	25,77	580	70,18	8265
N05B	ANXIOLYTICS	2020	Kalmar län	25-29	Male	181	22,32	721	88,9	8110
N05B	ANXIOLYTICS	2015	Uppsala	45-49	Female	801	69,57	3269	283,94	11513
N05B	ANXIOLYTICS	2022	Kalmar län	50-54	Male	288	36,48	2119	268,43	7894
N05B	ANXIOLYTICS	2022	Uppsala	80-84	Female	752	146,88	5369	1048,63	5120
N05B	ANXIOLYTICS	2021	Gävleborg	55-59	Male	350	36,53	2006	209,37	9581
N05B	ANXIOLYTICS	2018	Örebro län	75-79	Male	386	67	2431	421,98	5761
N05B	ANXIOLYTICS	2022	Östergötland	10-14	Male	110	7,67	355	24,75	14342
N05B	ANXIOLYTICS	2021	Uppsala	10-14	Female	80	7,14	240	21,42	11207
N05B	ANXIOLYTICS	2019	Kronoberg	45-49	Male	227	37,06	1180	192,65	6125
N05B	ANXIOLYTICS	2022	Örebro län	75-79	Male	384	50,78	2607	344,75	7562
N05B	ANXIOLYTICS	2020	Västerbotten	0-4	Male	19	2,42	27	3,44	7841
N05B	ANXIOLYTICS	2015	Halland	25-29	Male	305	33,7	1125	124,3	9051
N05B	ANXIOLYTICS	2017	Halland	25-29	Male	343	34,13	1210	120,39	10051
N05B	ANXIOLYTICS	2018	Halland	25-29	Male	347	33,3	988	94,82	10420
N05B	ANXIOLYTICS	2018	Sörmland	30-34	Male	283	33,74	924	110,16	8388
N05B	ANXIOLYTICS	2016	Jönköpings län	65-69	Male	573	54,81	4087	390,91	10455
N05B	ANXIOLYTICS	2022	Örebro län	40-44	Male	300	33,29	1345	149,23	9013
N05B	ANXIOLYTICS	2018	Västerbotten	0-4	Female	23	3,16	40	5,49	7285
N05B	ANXIOLYTICS	2021	Gävleborg	10-14	Male	92	10,92	242	28,72	8426
N05B	ANXIOLYTICS	2015	Västernorrland	75-79	Male	324	65,65	1753	355,22	4935
N05B	ANXIOLYTICS	2014	Halland	10-14	Male	49	5,48	88	9,84	8944
N05B	ANXIOLYTICS	2019	Gävleborg	55-59	Male and female	1016	56,59	6046	336,77	17953
N05B	ANXIOLYTICS	2022	Örebro län	5-9	Female	27	3,06	64	7,26	8816
N05B	ANXIOLYTICS	2018	Kalmar län	65-69	Male	412	51,02	2721	336,92	8076
N05B	ANXIOLYTICS	2019	Värmland	60-64	Female	711	80,03	4343	488,86	8884
N05B	ANXIOLYTICS	2015	Östergötland	50-54	Male	655	46,66	4105	292,42	14038
N05B	ANXIOLYTICS	2017	Östergötland	50-54	Male	617	40,82	3790	250,74	15115
N05B	ANXIOLYTICS	2020	Östergötland	50-54	Male	553	35,95	3537	229,93	15383
N05B	ANXIOLYTICS	2017	Örebro län	80-84	Male	311	95,31	1996	611,71	3263
N05B	ANXIOLYTICS	2021	Örebro län	80-84	Male	366	91,23	2591	645,81	4012
N05B	ANXIOLYTICS	2017	Västmanland	0-4	Female	62	8,31	94	12,6	7458
N05B	ANXIOLYTICS	2014	Norrbotten	10-14	Female	54	8,83	105	17,16	6118
N05B	ANXIOLYTICS	2014	Gotland	10-14	Male	18	12,41	38	26,19	1451
N05B	ANXIOLYTICS	2020	Västmanland	0-4	Female	35	4,56	51	6,64	7675
N05B	ANXIOLYTICS	2020	Östergötland	0-4	Male and female	116	4,37	214	8,06	26558
N05B	ANXIOLYTICS	2021	Östergötland	0-4	Male and female	102	3,92	218	8,37	26040
N05B	ANXIOLYTICS	2022	Östergötland	0-4	Male and female	124	4,84	228	8,89	25646
N05B	ANXIOLYTICS	2015	Skåne	45-49	Male and female	5275	60,23	22336	255,03	87583
N05B	ANXIOLYTICS	2015	Dalarna	45-49	Male	345	37,06	1669	179,31	9308
N05B	ANXIOLYTICS	2017	Dalarna	45-49	Male	302	33,34	1282	141,55	9057
N05B	ANXIOLYTICS	2015	Västra Götalandsregionen	80-84	Male and female	6766	165,99	46982	1152,59	40762
N05B	ANXIOLYTICS	2016	Västra Götalandsregionen	80-84	Male and female	6494	159,79	45636	1122,91	40641
N05B	ANXIOLYTICS	2017	Västra Götalandsregionen	80-84	Male and female	6380	155,73	45553	1111,92	40968
N05B	ANXIOLYTICS	2020	Kalmar län	45-49	Male	277	36,68	1499	198,49	7552
N05B	ANXIOLYTICS	2018	Jämtland Härjedalen	25-29	Male	107	23,46	315	69,08	4560
N05B	ANXIOLYTICS	2021	Västra Götalandsregionen	80-84	Male and female	5922	130,34	44845	987,01	45435
N05B	ANXIOLYTICS	2014	Jönköpings län	10-14	Male	69	7,12	162	16,72	9687
N05B	ANXIOLYTICS	2015	Örebro län	80-84	Male and female	1009	136,48	6570	888,68	7393
N05B	ANXIOLYTICS	2016	Dalarna	45-49	Female	642	72,38	2693	303,61	8870
N05B	ANXIOLYTICS	2018	Östergötland	15-19	Male and female	625	25,14	1390	55,91	24861
N05B	ANXIOLYTICS	2016	Örebro län	10-14	Female	58	7,58	131	17,13	7649
N05B	ANXIOLYTICS	2015	Dalarna	10-14	Male	57	7,54	99	13,1	7557
N05B	ANXIOLYTICS	2015	Jönköpings län	70-74	Female	1032	117,97	5401	617,4	8748
N05B	ANXIOLYTICS	2022	Örebro län	80-84	Male and female	1039	111,05	7967	851,54	9356
N05B	ANXIOLYTICS	2016	Västmanland	65-69	Male	522	61,51	4303	507,07	8486
N05B	ANXIOLYTICS	2014	Jämtland Härjedalen	10-14	Male	10	3,04	29	8,83	3286
N05B	ANXIOLYTICS	2016	Stockholm	0-4	Male and female	1335	9,1	1807	12,32	146689
N05B	ANXIOLYTICS	2018	Kalmar län	35-39	Male	247	37,68	1323	201,8	6556
N05B	ANXIOLYTICS	2019	Örebro län	45-49	Male and female	920	48,19	4240	222,11	19090
N05B	ANXIOLYTICS	2019	Västernorrland	80-84	Female	563	128,36	3973	905,84	4386
N05B	ANXIOLYTICS	2020	Västra Götalandsregionen	85+	Male	2638	169,2	21087	1352,51	15591
N05B	ANXIOLYTICS	2020	Örebro län	45-49	Male and female	898	46,43	4110	212,51	19340
N05B	ANXIOLYTICS	2018	Dalarna	80-84	Male and female	1124	130,23	7908	916,23	8631
N05B	ANXIOLYTICS	2019	Västerbotten	80-84	Male	228	67,02	1490	437,98	3402
N05B	ANXIOLYTICS	2015	Halland	55-59	Male and female	1317	68,99	8067	422,58	19090
N05B	ANXIOLYTICS	2019	Uppsala	80-84	Female	764	163,95	5136	1102,15	4660
N05B	ANXIOLYTICS	2017	Västra Götalandsregionen	85+	Female	7815	278,37	73340	2612,38	28074
N05B	ANXIOLYTICS	2016	Sverige	60-64	Male	15637	56,13	96695	347,09	278590
N05B	ANXIOLYTICS	2020	Örebro län	50-54	Male	352	35,17	1903	190,15	10008
N05B	ANXIOLYTICS	2019	Uppsala	20-24	Female	494	35,63	1127	81,28	13866
N05B	ANXIOLYTICS	2018	Sverige	60-64	Male	14299	50,65	88425	313,24	282290
N05B	ANXIOLYTICS	2020	Jämtland Härjedalen	65-69	Male	117	28,15	830	199,66	4157
N05B	ANXIOLYTICS	2016	Örebro län	50-54	Female	655	72	3141	345,28	9097
N05B	ANXIOLYTICS	2019	Västra Götalandsregionen	85+	Male and female	10088	232,11	92370	2125,3	43462
N05B	ANXIOLYTICS	2020	Västra Götalandsregionen	85+	Male and female	9791	224,01	90083	2061,07	43707
N05B	ANXIOLYTICS	2022	Västra Götalandsregionen	85+	Male and female	9571	214,38	86366	1934,55	44644
N05B	ANXIOLYTICS	2022	Västernorrland	85+	Male	354	130,43	2666	982,31	2714
N05B	ANXIOLYTICS	2016	Örebro län	50-54	Male and female	1039	55,92	5375	289,27	18581
N05B	ANXIOLYTICS	2020	Värmland	35-39	Male	266	34,24	1403	180,59	7769
N05B	ANXIOLYTICS	2016	Dalarna	50-54	Female	730	80,28	3347	368,09	9093
N05B	ANXIOLYTICS	2019	Gävleborg	10-14	Male	78	9,47	225	27,31	8239
N05B	ANXIOLYTICS	2019	Skåne	5-9	Male and female	384	4,5	689	8,08	85281
N05B	ANXIOLYTICS	2015	Sverige	60-64	Male and female	41879	74,52	240678	428,28	561962
N05B	ANXIOLYTICS	2017	Uppsala	25-29	Male	412	27,67	1411	94,77	14889
N05B	ANXIOLYTICS	2019	Uppsala	25-29	Male	405	25,53	1351	85,16	15864
N05B	ANXIOLYTICS	2022	Västernorrland	85+	Female	914	192,46	9162	1929,25	4749
N05B	ANXIOLYTICS	2021	Östergötland	25-29	Male	423	23,64	1369	76,51	17892
N05B	ANXIOLYTICS	2022	Östergötland	25-29	Male	476	27,81	1403	81,97	17115
N05B	ANXIOLYTICS	2017	Halland	0-4	Male and female	151	8,14	162	8,74	18539
N05B	ANXIOLYTICS	2021	Västmanland	70-74	Female	607	73,88	3706	451,07	8216
N05B	ANXIOLYTICS	2022	Halland	35-39	Male and female	1054	52,29	3765	186,8	20155
N05B	ANXIOLYTICS	2021	Kronoberg	60-64	Male	249	45,55	1852	338,82	5466
N05B	ANXIOLYTICS	2014	Östergötland	10-14	Male	85	7,24	158	13,46	11738
N05B	ANXIOLYTICS	2019	Kronoberg	25-29	Male	225	30,3	686	92,38	7426
N05B	ANXIOLYTICS	2020	Kronoberg	25-29	Male	198	26,6	538	72,27	7444
N05B	ANXIOLYTICS	2017	Västmanland	70-74	Male and female	1357	86,39	8521	542,46	15708
N05B	ANXIOLYTICS	2022	Örebro län	40-44	Male and female	774	43,75	3278	185,3	17690
N05B	ANXIOLYTICS	2021	Värmland	0-4	Male and female	32	2,14	59	3,95	14941
N05B	ANXIOLYTICS	2020	Gotland	70-74	Male	113	54,04	518	247,73	2091
N05B	ANXIOLYTICS	2022	Kronoberg	60-64	Female	398	75,81	2602	495,62	5250
N05B	ANXIOLYTICS	2021	Kronoberg	60-64	Female	400	74,57	2822	526,1	5364
N05B	ANXIOLYTICS	2014	Kronoberg	10-14	Female	36	7,36	91	18,6	4893
N05B	ANXIOLYTICS	2021	Sörmland	25-29	Female	340	39,88	824	96,65	8526
N05B	ANXIOLYTICS	2017	Örebro län	10-14	Male	63	7,64	150	18,2	8243
N05B	ANXIOLYTICS	2018	Örebro län	10-14	Male	59	6,89	179	20,91	8559
N05B	ANXIOLYTICS	2016	Västra Götalandsregionen	20-24	Male and female	4586	40,63	12107	107,26	112880
N05B	ANXIOLYTICS	2014	Västernorrland	10-14	Male and female	78	6,11	170	13,32	12767
N05B	ANXIOLYTICS	2015	Skåne	25-29	Male	1415	31,98	4440	100,34	44248
N05B	ANXIOLYTICS	2019	Dalarna	25-29	Male	298	31,61	865	91,75	9428
N05B	ANXIOLYTICS	2015	Värmland	75-79	Female	977	156,25	5735	917,16	6253
N05B	ANXIOLYTICS	2020	Halland	5-9	Female	41	4,05	113	11,15	10132
N05B	ANXIOLYTICS	2016	Kronoberg	25-29	Male and female	519	41,54	1689	135,17	12495
N05B	ANXIOLYTICS	2017	Kronoberg	25-29	Male and female	591	44,71	1871	141,55	13218
N05B	ANXIOLYTICS	2019	Sverige	65-69	Male and female	36803	67	213755	389,13	549311
N05B	ANXIOLYTICS	2014	Blekinge	10-14	Female	57	15,22	122	32,59	3744
N05B	ANXIOLYTICS	2020	Kronoberg	25-29	Male and female	500	35,83	1443	103,42	13953
N05B	ANXIOLYTICS	2021	Kronoberg	25-29	Male and female	482	35,87	1254	93,33	13436
N05B	ANXIOLYTICS	2017	Västra Götalandsregionen	40-44	Male	2457	44,97	13978	255,84	54635
N05B	ANXIOLYTICS	2022	Norrbotten	40-44	Male	252	37,26	1124	166,2	6763
N05B	ANXIOLYTICS	2016	Skåne	25-29	Female	2428	53,14	6774	148,26	45690
N05B	ANXIOLYTICS	2019	Jämtland Härjedalen	45-49	Male and female	317	40,66	1370	175,73	7796
N05B	ANXIOLYTICS	2014	Östergötland	10-14	Male and female	159	6,93	327	14,25	22946
N05B	ANXIOLYTICS	2020	Värmland	5-9	Female	21	2,72	33	4,28	7718
N05B	ANXIOLYTICS	2022	Örebro län	60-64	Male	331	39,8	2310	277,74	8317
N05B	ANXIOLYTICS	2019	Stockholm	15-19	Male	949	14,4	2075	31,5	65882
N05B	ANXIOLYTICS	2021	Stockholm	15-19	Male	918	13,44	2039	29,85	68306
N05B	ANXIOLYTICS	2021	Jönköpings län	10-14	Male and female	243	10,79	672	29,83	22528
N05B	ANXIOLYTICS	2022	Sörmland	50-54	Male	293	30,35	1399	144,93	9653
N05B	ANXIOLYTICS	2022	Jönköpings län	10-14	Male and female	260	11,36	664	29,02	22879
N05B	ANXIOLYTICS	2017	Värmland	5-9	Male and female	59	3,91	137	9,07	15097
N05B	ANXIOLYTICS	2022	Halland	10-14	Male	60	5,44	174	15,78	11029
N05B	ANXIOLYTICS	2020	Värmland	25-29	Male	264	27,13	956	98,24	9731
N05B	ANXIOLYTICS	2017	Jämtland Härjedalen	75-79	Female	289	105,55	1817	663,62	2738
N05B	ANXIOLYTICS	2019	Västernorrland	60-64	Male	233	29,51	1333	168,84	7895
N05B	ANXIOLYTICS	2017	Halland	10-14	Female	80	8,61	174	18,73	9288
N05B	ANXIOLYTICS	2020	Halland	10-14	Female	99	9,81	230	22,79	10091
N05B	ANXIOLYTICS	2017	Stockholm	15-19	Male and female	3157	27,11	6324	54,31	116434
N05B	ANXIOLYTICS	2019	Dalarna	50-54	Male	332	34,3	2077	214,57	9680
N05B	ANXIOLYTICS	2014	Västra Götalandsregionen	10-14	Female	365	8,88	816	19,85	41117
N05B	ANXIOLYTICS	2014	Sörmland	10-14	Male	77	9,68	159	19,98	7956
N05B	ANXIOLYTICS	2014	Sverige	10-14	Male	1991	7,62	4249	16,26	261331
N05B	ANXIOLYTICS	2015	Gävleborg	80-84	Male	448	123,21	2845	782,45	3636
N05B	ANXIOLYTICS	2021	Skåne	65-69	Female	3155	88,42	16419	460,17	35680
N05B	ANXIOLYTICS	2015	Gävleborg	10-14	Male	56	7,23	124	16,02	7742
N05B	ANXIOLYTICS	2017	Västernorrland	50-54	Male	291	34,52	1521	180,41	8431
N05B	ANXIOLYTICS	2020	Värmland	45-49	Male and female	915	52,18	5645	321,95	17534
N05B	ANXIOLYTICS	2018	Stockholm	55-59	Male	3165	48,68	14305	220,01	65021
N05B	ANXIOLYTICS	2021	Dalarna	60-64	Male and female	818	45,75	4030	225,4	17879
N05B	ANXIOLYTICS	2020	Västmanland	50-54	Male	273	28,28	1943	201,26	9654
N05B	ANXIOLYTICS	2022	Västmanland	50-54	Male	260	28,32	1853	201,83	9181
N05B	ANXIOLYTICS	2021	Halland	85+	Male	569	162,52	4114	1175,09	3501
N05B	ANXIOLYTICS	2019	Gotland	10-14	Female	20	13,77	66	45,45	1452
N05B	ANXIOLYTICS	2022	Norrbotten	80-84	Male	292	75,47	2142	553,63	3869
N05B	ANXIOLYTICS	2019	Västmanland	60-64	Male	336	43,35	2680	345,76	7751
N05B	ANXIOLYTICS	2014	Västerbotten	10-14	Female	69	10,62	190	29,25	6496
N05B	ANXIOLYTICS	2015	Gotland	0-4	Male	15	10,4	25	17,33	1443
N05B	ANXIOLYTICS	2016	Gotland	0-4	Male	15	10,4	55	38,14	1442
N05B	ANXIOLYTICS	2017	Gotland	0-4	Male	11	7,47	65	44,16	1472
N05B	ANXIOLYTICS	2018	Gotland	0-4	Male	10	6,64	33	21,91	1506
N05B	ANXIOLYTICS	2019	Gotland	0-4	Male	13	8,61	50	33,13	1509
N05B	ANXIOLYTICS	2020	Gotland	0-4	Male	6	4,09	9	6,13	1467
N05B	ANXIOLYTICS	2019	Östergötland	50-54	Male	553	35,47	3241	207,86	15592
N05B	ANXIOLYTICS	2018	Skåne	35-39	Male	1612	36,7	6192	140,96	43928
N05B	ANXIOLYTICS	2019	Skåne	35-39	Male	1567	35,12	5678	127,26	44618
N05B	ANXIOLYTICS	2016	Västra Götalandsregionen	70-74	Male	3266	81,1	19839	492,64	40271
N05B	ANXIOLYTICS	2015	Kronoberg	0-4	Male and female	65	5,89	97	8,78	11042
N05B	ANXIOLYTICS	2014	Sverige	10-14	Male and female	3946	7,75	8480	16,66	509132
N05B	ANXIOLYTICS	2014	Blekinge	10-14	Male	74	18,01	163	39,68	4108
N05B	ANXIOLYTICS	2019	Kronoberg	0-4	Male and female	51	4,26	58	4,84	11979
N05B	ANXIOLYTICS	2021	Kalmar län	75-79	Female	677	97,41	4328	622,73	6950
N05B	ANXIOLYTICS	2021	Kronoberg	0-4	Male and female	38	3,15	64	5,3	12079
N05B	ANXIOLYTICS	2019	Västmanland	50-54	Male	312	31,9	1897	193,93	9782
N05B	ANXIOLYTICS	2021	Västmanland	25-29	Male and female	478	26,1	1719	93,87	18312
N05B	ANXIOLYTICS	2020	Sverige	40-44	Male and female	30806	48,8	126088	199,74	631263
N05B	ANXIOLYTICS	2022	Stockholm	60-64	Male	2685	44,27	12546	206,85	60653
N05B	ANXIOLYTICS	2020	Västerbotten	15-19	Male and female	287	19,71	699	48	14564
N05B	ANXIOLYTICS	2022	Jönköpings län	55-59	Male and female	1449	63,09	8157	355,13	22969
N05B	ANXIOLYTICS	2018	Västmanland	50-54	Female	640	69,25	3718	402,29	9242
N05B	ANXIOLYTICS	2019	Jönköpings län	20-24	Male and female	849	38,77	2012	91,88	21899
N05B	ANXIOLYTICS	2021	Skåne	50-54	Male and female	4909	55,36	20942	236,17	88674
N05B	ANXIOLYTICS	2016	Skåne	0-4	Male and female	514	6,38	644	8	80516
N05B	ANXIOLYTICS	2022	Örebro län	70-74	Female	618	71,35	3403	392,91	8661
N05B	ANXIOLYTICS	2018	Norrbotten	85+	Male	340	130,97	2375	914,87	2596
N05B	ANXIOLYTICS	2017	Halland	55-59	Female	853	88,06	4865	502,22	9687
N05B	ANXIOLYTICS	2021	Stockholm	25-29	Female	3603	40,27	8019	89,62	89480
N05B	ANXIOLYTICS	2019	Stockholm	25-29	Female	4394	47,68	10044	109	92150
N05B	ANXIOLYTICS	2019	Sörmland	60-64	Female	652	75,96	3131	364,79	8583
N05B	ANXIOLYTICS	2020	Kronoberg	5-9	Female	22	3,63	83	13,69	6061
N05B	ANXIOLYTICS	2021	Blekinge	35-39	Male	194	42,16	834	181,26	4601
N05B	ANXIOLYTICS	2018	Stockholm	25-29	Male and female	7337	40,26	17663	96,91	182255
N05B	ANXIOLYTICS	2016	Uppsala	20-24	Female	625	42,71	1352	92,39	14634
N05B	ANXIOLYTICS	2017	Blekinge	60-64	Male	282	60,7	1808	389,15	4646
N05B	ANXIOLYTICS	2019	Blekinge	60-64	Male	245	53,06	1535	332,47	4617
N05B	ANXIOLYTICS	2021	Västerbotten	15-19	Male and female	235	16	578	39,34	14691
N05B	ANXIOLYTICS	2016	Jämtland Härjedalen	15-19	Male and female	166	25,78	349	54,21	6438
N05B	ANXIOLYTICS	2020	Kronoberg	75-79	Female	546	126,83	3606	837,63	4305
N05B	ANXIOLYTICS	2018	Dalarna	50-54	Male	369	37,97	2119	218,05	9718
N05B	ANXIOLYTICS	2022	Skåne	40-44	Female	2973	67,66	10735	244,31	43940
N05B	ANXIOLYTICS	2014	Västmanland	10-14	Female	54	8,08	107	16	6686
N05B	ANXIOLYTICS	2015	Kronoberg	10-14	Male	28	5,22	74	13,8	5361
N05B	ANXIOLYTICS	2017	Kronoberg	80-84	Female	567	186,02	4702	1542,65	3048
N05B	ANXIOLYTICS	2017	Jönköpings län	25-29	Male and female	1092	46,63	3184	135,96	23419
N05B	ANXIOLYTICS	2016	Blekinge	60-64	Female	468	96,16	2325	477,71	4867
N05B	ANXIOLYTICS	2017	Kalmar län	60-64	Male and female	992	63,36	6136	391,93	15656
N05B	ANXIOLYTICS	2020	Västra Götalandsregionen	5-9	Female	227	4,51	456	9,06	50329
N05B	ANXIOLYTICS	2018	Västra Götalandsregionen	5-9	Female	237	4,81	458	9,3	49246
N05B	ANXIOLYTICS	2020	Gotland	80-84	Male	63	69,38	437	481,28	908
N05B	ANXIOLYTICS	2015	Kronoberg	80-84	Male and female	899	165,53	6575	1210,64	5431
N05B	ANXIOLYTICS	2016	Kronoberg	80-84	Male and female	858	158,57	6438	1189,8	5411
N05B	ANXIOLYTICS	2021	Gotland	10-14	Male	13	7,7	51	30,21	1688
N05B	ANXIOLYTICS	2022	Gotland	10-14	Male	19	11,13	59	34,56	1707
N05B	ANXIOLYTICS	2022	Sverige	50-54	Female	23282	71,09	101631	310,32	327506
N05B	ANXIOLYTICS	2015	Östergötland	85+	Male	686	161,22	4757	1117,98	4255
N05B	ANXIOLYTICS	2018	Halland	25-29	Female	570	59,02	1791	185,44	9658
N05B	ANXIOLYTICS	2014	Värmland	10-14	Male and female	63	4,62	146	10,71	13626
N05B	ANXIOLYTICS	2015	Skåne	80-84	Female	3670	199,84	23856	1298,99	18365
N05B	ANXIOLYTICS	2021	Kronoberg	45-49	Male and female	602	49,11	2608	212,74	12259
N05B	ANXIOLYTICS	2016	Dalarna	50-54	Male and female	1144	61,96	5771	312,57	18463
N05B	ANXIOLYTICS	2021	Värmland	60-64	Female	664	76,53	3938	453,9	8676
N05B	ANXIOLYTICS	2020	Uppsala	75-79	Male	473	66,54	2880	405,18	7108
N05B	ANXIOLYTICS	2017	Skåne	45-49	Female	3268	76,21	13047	304,26	42881
N05B	ANXIOLYTICS	2017	Dalarna	5-9	Female	37	4,67	64	8,08	7918
N05B	ANXIOLYTICS	2018	Stockholm	70-74	Male	2963	59,61	16519	332,35	49704
N05B	ANXIOLYTICS	2019	Stockholm	70-74	Male	2798	56,3	15827	318,46	49699
N05B	ANXIOLYTICS	2021	Halland	25-29	Male and female	738	37,56	2327	118,42	19650
N05B	ANXIOLYTICS	2014	Stockholm	10-14	Female	411	7,2	867	15,2	57048
N05B	ANXIOLYTICS	2016	Gävleborg	25-29	Male	289	32,14	855	95,1	8991
N05B	ANXIOLYTICS	2017	Gävleborg	25-29	Male	293	30,58	992	103,55	9580
N05B	ANXIOLYTICS	2018	Gävleborg	25-29	Male	298	30,5	942	96,41	9771
N05B	ANXIOLYTICS	2019	Gävleborg	25-29	Male	269	27,9	706	73,23	9641
N05B	ANXIOLYTICS	2022	Uppsala	25-29	Male and female	1025	33,55	2720	89,04	30547
N05B	ANXIOLYTICS	2018	Sörmland	70-74	Male	460	50,09	2444	266,11	9184
N05B	ANXIOLYTICS	2022	Gävleborg	25-29	Male	228	26,3	659	76,01	8670
N05B	ANXIOLYTICS	2015	Kronoberg	85+	Female	1064	280,37	11169	2943,08	3795
N05B	ANXIOLYTICS	2015	Norrbotten	20-24	Male and female	645	35,9	1518	84,49	17966
N05B	ANXIOLYTICS	2015	Stockholm	70-74	Female	5749	122,6	29319	625,25	46892
N05B	ANXIOLYTICS	2021	Östergötland	40-44	Male and female	1259	46,01	5938	217,02	27362
N05B	ANXIOLYTICS	2021	Örebro län	10-14	Male	76	8,05	209	22,13	9444
N05B	ANXIOLYTICS	2020	Skåne	50-54	Male and female	5147	57,63	22748	254,72	89307
N05B	ANXIOLYTICS	2021	Dalarna	45-49	Male	272	31,14	1338	153,19	8734
N05B	ANXIOLYTICS	2021	Jönköpings län	30-34	Male and female	1090	45,13	3801	157,38	24152
N05B	ANXIOLYTICS	2018	Gotland	5-9	Female	12	7,48	58	36,14	1605
N05B	ANXIOLYTICS	2019	Jämtland Härjedalen	25-29	Male	122	26,68	338	73,91	4573
N05B	ANXIOLYTICS	2014	Gävleborg	10-14	Male and female	119	8,29	235	16,37	14355
N05B	ANXIOLYTICS	2022	Västra Götalandsregionen	80-84	Male and female	5993	128,22	45594	975,48	46740
N05B	ANXIOLYTICS	2014	Västra Götalandsregionen	10-14	Male and female	750	8,88	1597	18,91	84471
N05B	ANXIOLYTICS	2022	Jönköpings län	70-74	Male	512	54,33	3729	395,69	9424
N05B	ANXIOLYTICS	2019	Värmland	65-69	Male	487	55,31	3102	352,3	8805
N05B	ANXIOLYTICS	2021	Stockholm	0-4	Female	326	4,61	534	7,55	70694
N05B	ANXIOLYTICS	2019	Stockholm	70-74	Male and female	8147	77,16	42230	399,94	105590
N05B	ANXIOLYTICS	2015	Jönköpings län	0-4	Male	199	18,73	258	24,28	10627
N05B	ANXIOLYTICS	2020	Västra Götalandsregionen	10-14	Male and female	924	9,2	2353	23,43	100429
N05B	ANXIOLYTICS	2014	Norrbotten	10-14	Male and female	87	6,94	174	13,87	12541
N05B	ANXIOLYTICS	2015	Västernorrland	80-84	Female	628	140,49	4324	967,34	4470
N05B	ANXIOLYTICS	2019	Värmland	65-69	Female	793	89,77	5449	616,82	8834
N05B	ANXIOLYTICS	2015	Dalarna	80-84	Male and female	1272	149,05	9014	1056,25	8534
N05B	ANXIOLYTICS	2016	Dalarna	80-84	Male and female	1227	143,51	8438	986,9	8550
N05B	ANXIOLYTICS	2020	Sörmland	85+	Male	335	112,3	2354	789,14	2983
N05B	ANXIOLYTICS	2021	Örebro län	45-49	Male and female	824	43,43	3728	196,47	18975
N05B	ANXIOLYTICS	2019	Dalarna	80-84	Male and female	1121	126,45	7405	835,31	8865
N05B	ANXIOLYTICS	2021	Blekinge	70-74	Male	295	61,34	1736	360,99	4809
N05B	ANXIOLYTICS	2020	Dalarna	80-84	Male and female	1046	112,26	7462	800,82	9318
N05B	ANXIOLYTICS	2016	Jönköpings län	0-4	Female	140	13,76	166	16,32	10171
N05B	ANXIOLYTICS	2016	Blekinge	35-39	Male	211	46,2	1021	223,56	4567
N05B	ANXIOLYTICS	2019	Blekinge	35-39	Male	192	42,75	851	189,49	4491
N05B	ANXIOLYTICS	2020	Blekinge	35-39	Male	198	43,03	825	179,31	4601
N05B	ANXIOLYTICS	2016	Västmanland	25-29	Male and female	762	44,66	2632	154,27	17061
N05B	ANXIOLYTICS	2021	Jönköpings län	0-4	Female	66	6,26	101	9,59	10536
N05B	ANXIOLYTICS	2015	Kronoberg	85+	Male	417	194,77	3871	1808,03	2141
N05B	ANXIOLYTICS	2015	Gävleborg	55-59	Male	432	47,81	2940	325,37	9036
N05B	ANXIOLYTICS	2018	Skåne	50-54	Male and female	5693	63,78	24820	278,08	89256
N05B	ANXIOLYTICS	2019	Västernorrland	10-14	Male and female	136	9,6	341	24,06	14170
N05B	ANXIOLYTICS	2015	Västerbotten	10-14	Female	79	11,91	212	31,96	6634
N05B	ANXIOLYTICS	2014	Östergötland	10-14	Female	74	6,6	169	15,08	11208
N05B	ANXIOLYTICS	2021	Jönköpings län	0-4	Male and female	138	6,38	216	9,99	21631
N05B	ANXIOLYTICS	2016	Halland	70-74	Female	1132	126,75	6505	728,36	8931
N05B	ANXIOLYTICS	2022	Jönköpings län	0-4	Male and female	130	6,08	173	8,09	21373
N05B	ANXIOLYTICS	2019	Halland	0-4	Male	62	6,34	100	10,23	9778
N05B	ANXIOLYTICS	2015	Västernorrland	85+	Male	400	160,19	2774	1110,93	2497
N05B	ANXIOLYTICS	2019	Värmland	70-74	Male	537	59,61	3577	397,09	9008
N05B	ANXIOLYTICS	2017	Västmanland	50-54	Female	696	77,08	4162	460,96	9029
N05B	ANXIOLYTICS	2016	Skåne	55-59	Male	2048	55,21	10852	292,53	37097
N05B	ANXIOLYTICS	2014	Gotland	10-14	Male and female	36	12,63	94	32,98	2850
N05B	ANXIOLYTICS	2022	Uppsala	60-64	Male	380	38,84	2479	253,4	9783
N05B	ANXIOLYTICS	2018	Västmanland	35-39	Male	270	34,32	1324	168,28	7868
N05B	ANXIOLYTICS	2017	Gotland	55-59	Female	142	70,93	646	322,68	2002
N05B	ANXIOLYTICS	2019	Halland	70-74	Male and female	1639	83,21	9859	500,56	19696
N05B	ANXIOLYTICS	2022	Västerbotten	10-14	Male and female	110	7,04	277	17,74	15614
N05B	ANXIOLYTICS	2014	Uppsala	10-14	Male and female	123	6,81	245	13,57	18049
N05B	ANXIOLYTICS	2015	Östergötland	25-29	Male	495	31,43	1824	115,82	15749
N05B	ANXIOLYTICS	2021	Uppsala	25-29	Male	348	21,88	1085	68,22	15905
N05B	ANXIOLYTICS	2022	Uppsala	25-29	Male	351	22,56	1065	68,46	15556
N05B	ANXIOLYTICS	2015	Stockholm	45-49	Male	3331	42,05	13891	175,37	79208
N05B	ANXIOLYTICS	2020	Stockholm	80-84	Male	1825	88,67	12272	596,25	20582
N05B	ANXIOLYTICS	2018	Östergötland	25-29	Male	483	27,12	1506	84,55	17811
N05B	ANXIOLYTICS	2016	Stockholm	45-49	Male	3251	41,25	12892	163,6	78804
N05B	ANXIOLYTICS	2022	Värmland	25-29	Male	227	25,67	700	79,15	8844
N05B	ANXIOLYTICS	2014	Örebro län	10-14	Female	49	6,68	114	15,55	7332
N05B	ANXIOLYTICS	2015	Gävleborg	0-4	Male	80	10,73	119	15,96	7456
N05B	ANXIOLYTICS	2016	Gävleborg	0-4	Male	79	10,39	125	16,45	7600
N05B	ANXIOLYTICS	2017	Gävleborg	0-4	Male	56	7,2	76	9,77	7782
N05B	ANXIOLYTICS	2018	Gävleborg	0-4	Male	68	8,68	87	11,1	7836
N05B	ANXIOLYTICS	2019	Gävleborg	0-4	Male	52	6,56	97	12,23	7929
N05B	ANXIOLYTICS	2020	Gävleborg	0-4	Male	51	6,43	100	12,6	7937
N05B	ANXIOLYTICS	2021	Gävleborg	0-4	Male	33	4,25	58	7,47	7768
N05B	ANXIOLYTICS	2022	Gävleborg	0-4	Male	41	5,37	60	7,85	7640
N05B	ANXIOLYTICS	2020	Jämtland Härjedalen	70-74	Male	201	46,52	1188	274,94	4321
N05B	ANXIOLYTICS	2019	Sverige	5-9	Female	1268	4,21	2670	8,87	300939
N05B	ANXIOLYTICS	2016	Värmland	0-4	Male and female	51	3,52	62	4,28	14474
N05B	ANXIOLYTICS	2020	Västernorrland	30-34	Male	228	30,45	870	116,19	7488
N05B	ANXIOLYTICS	2017	Halland	65-69	Male	559	57,57	3377	347,79	9710
N05B	ANXIOLYTICS	2019	Gävleborg	0-4	Female	46	6,12	68	9,04	7521
N05B	ANXIOLYTICS	2014	Stockholm	10-14	Male and female	814	6,96	1674	14,31	116986
N05B	ANXIOLYTICS	2021	Gävleborg	0-4	Female	30	4,05	47	6,35	7399
N05B	ANXIOLYTICS	2022	Örebro län	10-14	Male	99	10,3	311	32,37	9608
N05B	ANXIOLYTICS	2016	Skåne	25-29	Male	1483	32,36	4434	96,77	45822
N05B	ANXIOLYTICS	2017	Skåne	25-29	Male	1582	33,24	4794	100,72	47596
N05B	ANXIOLYTICS	2018	Skåne	25-29	Male	1579	32,27	5011	102,42	48927
N05B	ANXIOLYTICS	2015	Dalarna	50-54	Male	398	43,17	2243	243,3	9219
N05B	ANXIOLYTICS	2020	Skåne	25-29	Male	1374	28,32	4290	88,41	48525
N05B	ANXIOLYTICS	2015	Skåne	50-54	Male and female	5722	70,81	26232	324,6	80813
N05B	ANXIOLYTICS	2019	Kronoberg	75-79	Female	535	132,2	3720	919,2	4047
N05B	ANXIOLYTICS	2022	Jämtland Härjedalen	70-74	Male and female	395	48,72	2675	329,96	8107
N05B	ANXIOLYTICS	2018	Örebro län	10-14	Female	71	8,75	181	22,3	8115
N05B	ANXIOLYTICS	2015	Halland	5-9	Male and female	114	6,01	193	10,17	18978
N05B	ANXIOLYTICS	2021	Västernorrland	55-59	Female	456	59,1	2573	333,46	7716
N05B	ANXIOLYTICS	2014	Västerbotten	10-14	Male and female	156	11,86	421	31,99	13159
N05B	ANXIOLYTICS	2017	Värmland	10-14	Female	37	5,32	83	11,93	6957
N05B	ANXIOLYTICS	2022	Jämtland Härjedalen	35-39	Male and female	316	40,32	1485	189,49	7837
N05B	ANXIOLYTICS	2022	Västra Götalandsregionen	25-29	Male	1859	29,96	5766	92,92	62052
N05B	ANXIOLYTICS	2015	Värmland	40-44	Male and female	1080	63,06	6679	389,99	17126
N05B	ANXIOLYTICS	2020	Kalmar län	45-49	Female	442	60,66	2119	290,83	7286
N05B	ANXIOLYTICS	2015	Skåne	75-79	Male	1995	98,05	10467	514,42	20347
N05B	ANXIOLYTICS	2015	Norrbotten	50-54	Male	317	37,44	1700	200,76	8468
N05B	ANXIOLYTICS	2014	Jönköpings län	10-14	Female	63	6,86	108	11,76	9186
N05B	ANXIOLYTICS	2014	Stockholm	15-19	Male and female	2625	22,42	5261	44,93	117095
N05B	ANXIOLYTICS	2022	Västmanland	50-54	Female	606	69,4	2978	341,04	8732
N05B	ANXIOLYTICS	2020	Jämtland Härjedalen	75-79	Male	184	59,88	1074	349,5	3073
N05B	ANXIOLYTICS	2015	Norrbotten	0-4	Male and female	112	8,98	159	12,75	12473
N05B	ANXIOLYTICS	2016	Jämtland Härjedalen	40-44	Male	99	24,39	480	118,26	4059
N05B	ANXIOLYTICS	2019	Norrbotten	0-4	Male and female	91	7,21	143	11,33	12624
N05B	ANXIOLYTICS	2016	Västerbotten	10-14	Male	71	10,23	186	26,8	6940
N05B	ANXIOLYTICS	2014	Skåne	15-19	Male	592	16,33	1109	30,6	36247
N05B	ANXIOLYTICS	2022	Norrbotten	0-4	Male and female	53	4,32	113	9,22	12259
N05B	ANXIOLYTICS	2018	Halland	80-84	Female	911	179,47	6421	1264,97	5076
N05B	ANXIOLYTICS	2021	Örebro län	85+	Male	441	153,98	3510	1225,56	2864
N05B	ANXIOLYTICS	2019	Jämtland Härjedalen	75-79	Female	274	91	1833	608,77	3011
N05B	ANXIOLYTICS	2021	Jämtland Härjedalen	75-79	Female	294	87,68	2028	604,83	3353
N05B	ANXIOLYTICS	2020	Västmanland	55-59	Male	321	36,81	2271	260,44	8720
N05B	ANXIOLYTICS	2021	Gotland	65-69	Female	107	51,03	365	174,06	2097
N05B	ANXIOLYTICS	2018	Skåne	60-64	Female	3496	96,2	16783	461,82	36341
N05B	ANXIOLYTICS	2017	Östergötland	70-74	Male	784	64,41	4770	391,88	12172
N05B	ANXIOLYTICS	2017	Gotland	50-54	Male	79	39,09	434	214,75	2021
N05B	ANXIOLYTICS	2015	Gotland	30-34	Female	73	57,25	225	176,47	1275
N05B	ANXIOLYTICS	2016	Norrbotten	40-44	Female	435	59,06	1922	260,93	7366
N05B	ANXIOLYTICS	2019	Västra Götalandsregionen	65-69	Male	2727	61,01	18712	418,65	44696
N05B	ANXIOLYTICS	2017	Stockholm	60-64	Female	5246	93,87	23160	414,44	55883
N05B	ANXIOLYTICS	2015	Västmanland	10-14	Male	58	8,06	110	15,29	7196
N05B	ANXIOLYTICS	2020	Skåne	30-34	Female	2675	56,29	8880	186,88	47518
N05B	ANXIOLYTICS	2017	Västerbotten	25-29	Male	288	27,17	748	70,56	10601
N05B	ANXIOLYTICS	2015	Norrbotten	5-9	Female	34	5,63	40	6,63	6034
N05B	ANXIOLYTICS	2014	Östergötland	15-19	Female	359	28,95	713	57,5	12399
N05B	ANXIOLYTICS	2017	Sverige	75-79	Male	13738	81,89	82249	490,25	167768
N05B	ANXIOLYTICS	2018	Sverige	75-79	Male	13811	77,4	84190	471,8	178446
N05B	ANXIOLYTICS	2014	Värmland	15-19	Female	224	29,35	539	70,61	7633
N05B	ANXIOLYTICS	2021	Sverige	0-4	Male and female	2459	4,13	4394	7,38	595076
N05B	ANXIOLYTICS	2018	Västernorrland	25-29	Female	382	53,78	1092	153,74	7103
N05B	ANXIOLYTICS	2020	Halland	50-54	Male	434	38,03	2628	230,3	11411
N05B	ANXIOLYTICS	2017	Västmanland	80-84	Male and female	994	137,6	6721	930,37	7224
N05B	ANXIOLYTICS	2018	Västmanland	80-84	Male and female	998	133,39	6942	927,83	7482
N05B	ANXIOLYTICS	2020	Kalmar län	50-54	Male	316	38,06	2501	301,25	8302
N05B	ANXIOLYTICS	2019	Skåne	50-54	Male and female	5473	60,76	23556	261,52	90073
N05B	ANXIOLYTICS	2019	Jämtland Härjedalen	80-84	Female	299	141,64	2126	1007,11	2111
N05B	ANXIOLYTICS	2015	Värmland	50-54	Male	490	53,51	3642	397,73	9157
N05B	ANXIOLYTICS	2016	Dalarna	15-19	Male and female	470	31,01	950	62,68	15157
N05B	ANXIOLYTICS	2015	Skåne	50-54	Male	2104	51,69	10370	254,76	40705
N05B	ANXIOLYTICS	2014	Kalmar län	15-19	Male	102	14,96	216	31,68	6818
N05B	ANXIOLYTICS	2015	Skåne	0-4	Male	320	7,79	397	9,66	41095
N05B	ANXIOLYTICS	2016	Skåne	0-4	Male	256	6,18	317	7,65	41441
N05B	ANXIOLYTICS	2017	Skåne	0-4	Male	309	7,32	386	9,14	42230
N05B	ANXIOLYTICS	2014	Östergötland	15-19	Male and female	564	21,98	1126	43,88	25661
N05B	ANXIOLYTICS	2021	Kalmar län	55-59	Male	333	40,87	2386	292,87	8147
N05B	ANXIOLYTICS	2016	Halland	65-69	Male	603	61,12	3474	352,12	9866
N05B	ANXIOLYTICS	2021	Gotland	50-54	Male	61	31,57	216	111,8	1932
N05B	ANXIOLYTICS	2020	Örebro län	10-14	Male	64	6,96	210	22,82	9202
N05B	ANXIOLYTICS	2019	Kronoberg	75-79	Male	288	72,53	1972	496,6	3971
N05B	ANXIOLYTICS	2014	Västra Götalandsregionen	15-19	Male and female	2312	25,35	4556	49,96	91190
N05B	ANXIOLYTICS	2017	Stockholm	60-64	Male	3192	57,33	16231	291,54	55673
N05B	ANXIOLYTICS	2022	Gotland	50-54	Male	70	37,27	213	113,42	1878
N05B	ANXIOLYTICS	2015	Örebro län	70-74	Male	454	58,73	2780	359,64	7730
N05B	ANXIOLYTICS	2022	Västra Götalandsregionen	40-44	Male	2260	41,52	11656	214,12	54438
N05B	ANXIOLYTICS	2016	Östergötland	75-79	Female	1154	135,73	7193	846,04	8502
N05B	ANXIOLYTICS	2018	Skåne	0-4	Female	195	4,87	285	7,11	40064
N05B	ANXIOLYTICS	2014	Örebro län	15-19	Female	218	26,67	432	52,84	8175
N05B	ANXIOLYTICS	2014	Värmland	15-19	Male	104	13,06	187	23,49	7962
N05B	ANXIOLYTICS	2014	Västernorrland	15-19	Female	159	24,27	295	45,04	6550
N05B	ANXIOLYTICS	2016	Norrbotten	85+	Male	365	151,2	2847	1179,37	2414
N05B	ANXIOLYTICS	2022	Blekinge	55-59	Female	497	95,45	2338	449,01	5207
N05B	ANXIOLYTICS	2019	Gotland	75-79	Male	86	57,99	436	294	1483
N05B	ANXIOLYTICS	2016	Stockholm	25-29	Female	5109	59,07	12639	146,12	86497
N05B	ANXIOLYTICS	2015	Sörmland	60-64	Female	737	84,07	3932	448,5	8767
N05B	ANXIOLYTICS	2021	Västernorrland	15-19	Male and female	430	30,81	969	69,43	13957
N05B	ANXIOLYTICS	2018	Dalarna	65-69	Female	707	74,34	3699	388,96	9510
N05B	ANXIOLYTICS	2021	Örebro län	30-34	Female	473	48,42	1416	144,96	9768
N05B	ANXIOLYTICS	2015	Sverige	45-49	Female	25379	76,99	114029	345,9	329661
N05B	ANXIOLYTICS	2014	Kronoberg	15-19	Female	155	29,72	314	60,21	5215
N05B	ANXIOLYTICS	2020	Västernorrland	15-19	Male and female	404	29,06	890	64,01	13903
N05B	ANXIOLYTICS	2017	Stockholm	25-29	Male and female	7708	43,56	19568	110,59	176947
N05B	ANXIOLYTICS	2020	Uppsala	10-14	Male	54	4,71	175	15,27	11462
N05B	ANXIOLYTICS	2021	Uppsala	10-14	Male	77	6,49	225	18,96	11866
N05B	ANXIOLYTICS	2021	Stockholm	25-29	Male and female	5477	30,46	12284	68,32	179798
N05B	ANXIOLYTICS	2019	Norrbotten	50-54	Female	489	57,91	2134	252,72	8444
N05B	ANXIOLYTICS	2021	Östergötland	55-59	Female	1031	74,35	5355	386,17	13867
N05B	ANXIOLYTICS	2021	Kalmar län	25-29	Male	184	23,63	800	102,75	7786
N05B	ANXIOLYTICS	2022	Västernorrland	70-74	Female	529	70,1	3009	398,75	7546
N05B	ANXIOLYTICS	2017	Kronoberg	5-9	Male and female	51	4,34	106	9,03	11739
N05B	ANXIOLYTICS	2018	Gävleborg	55-59	Male	388	43,3	2527	282,03	8960
N05B	ANXIOLYTICS	2018	Dalarna	35-39	Male and female	718	47,57	2561	169,66	15095
N05B	ANXIOLYTICS	2019	Östergötland	80-84	Female	958	141,4	6423	948,04	6775
N05B	ANXIOLYTICS	2017	Skåne	60-64	Female	3509	96,83	16306	449,96	36239
N05B	ANXIOLYTICS	2018	Uppsala	80-84	Male and female	1093	136,01	7227	899,33	8036
N05B	ANXIOLYTICS	2016	Västernorrland	0-4	Female	45	7,27	65	10,5	6192
N05B	ANXIOLYTICS	2022	Västerbotten	55-59	Female	373	46,69	1639	205,16	7989
N05B	ANXIOLYTICS	2021	Västerbotten	60-64	Male	189	23,76	1241	156,04	7953
N05B	ANXIOLYTICS	2019	Skåne	5-9	Female	160	3,86	291	7,02	41480
N05B	ANXIOLYTICS	2016	Kronoberg	10-14	Male	42	7,56	112	20,17	5554
N05B	ANXIOLYTICS	2018	Kronoberg	10-14	Male	49	8,11	169	27,97	6042
N05B	ANXIOLYTICS	2015	Blekinge	60-64	Female	451	91,41	2288	463,72	4934
N05B	ANXIOLYTICS	2020	Kronoberg	10-14	Male	56	8,79	197	30,93	6369
N05B	ANXIOLYTICS	2021	Kronoberg	10-14	Male	50	7,66	148	22,67	6529
N05B	ANXIOLYTICS	2019	Dalarna	75-79	Male	457	68,33	3018	451,26	6688
N05B	ANXIOLYTICS	2015	Halland	50-54	Female	841	83,18	4307	426,01	10110
N05B	ANXIOLYTICS	2021	Östergötland	80-84	Male and female	1416	107,44	10201	773,98	13180
N05B	ANXIOLYTICS	2022	Jämtland Härjedalen	20-24	Male	49	13,51	102	28,12	3627
N05B	ANXIOLYTICS	2021	Gotland	80-84	Male	75	78,53	331	346,6	955
N05B	ANXIOLYTICS	2020	Jönköpings län	65-69	Male	508	52,68	3763	390,19	9644
N05B	ANXIOLYTICS	2015	Blekinge	60-64	Male and female	764	78,89	3977	410,68	9684
N05B	ANXIOLYTICS	2019	Halland	60-64	Female	840	88,17	4926	517,06	9527
N05B	ANXIOLYTICS	2016	Norrbotten	5-9	Male and female	78	6,1	131	10,25	12781
N05B	ANXIOLYTICS	2017	Skåne	60-64	Male	2047	57,2	11530	322,18	35788
N05B	ANXIOLYTICS	2018	Uppsala	50-54	Male	442	37,11	2723	228,59	11912
N05B	ANXIOLYTICS	2015	Stockholm	15-19	Male	920	15,69	1816	30,97	58642
N05B	ANXIOLYTICS	2019	Västra Götalandsregionen	55-59	Female	4714	95,15	26629	537,49	49543
N05B	ANXIOLYTICS	2017	Stockholm	70-74	Male	3037	62,85	16348	338,29	48325
N05B	ANXIOLYTICS	2017	Blekinge	30-34	Male	190	40,9	773	166,38	4646
N05B	ANXIOLYTICS	2016	Jämtland Härjedalen	70-74	Male	202	52,25	1054	272,63	3866
N05B	ANXIOLYTICS	2015	Sverige	5-9	Female	1402	5,05	2539	9,14	277859
N05B	ANXIOLYTICS	2019	Jönköpings län	65-69	Male and female	1324	67,8	8117	415,66	19528
N05B	ANXIOLYTICS	2021	Stockholm	70-74	Male	2284	48,09	13241	278,79	47494
N05B	ANXIOLYTICS	2020	Stockholm	70-74	Male	2494	51,18	14738	302,42	48734
N05B	ANXIOLYTICS	2021	Gävleborg	25-29	Male	212	23,29	633	69,55	9101
N05B	ANXIOLYTICS	2020	Östergötland	55-59	Male	595	42,59	3738	267,57	13970
N05B	ANXIOLYTICS	2018	Västmanland	60-64	Female	636	85,65	4418	594,94	7426
N05B	ANXIOLYTICS	2016	Sörmland	35-39	Male	301	37,76	1201	150,65	7972
N05B	ANXIOLYTICS	2017	Jämtland Härjedalen	25-29	Male	98	22,43	351	80,32	4370
N05B	ANXIOLYTICS	2017	Västra Götalandsregionen	10-14	Female	455	10,1	1012	22,46	45061
N05B	ANXIOLYTICS	2017	Västmanland	20-24	Male	205	23,76	439	50,87	8629
N05B	ANXIOLYTICS	2021	Västmanland	60-64	Male and female	885	57,49	6403	415,97	15393
N05B	ANXIOLYTICS	2017	Blekinge	65-69	Male and female	814	80,21	4371	430,73	10148
N05B	ANXIOLYTICS	2022	Gotland	85+	Female	182	146,77	1425	1149,19	1240
N05B	ANXIOLYTICS	2021	Gotland	85+	Female	177	146,52	1426	1180,46	1208
N05B	ANXIOLYTICS	2016	Västerbotten	80-84	Male	204	65,38	1111	356,09	3120
N05B	ANXIOLYTICS	2017	Västerbotten	80-84	Male	195	60,63	1226	381,22	3216
N05B	ANXIOLYTICS	2016	Värmland	65-69	Female	944	100,59	6272	668,3	9385
N05B	ANXIOLYTICS	2014	Blekinge	15-19	Female	148	36,12	319	77,86	4097
N05B	ANXIOLYTICS	2018	Västmanland	65-69	Male	395	50,28	2849	362,65	7856
N05B	ANXIOLYTICS	2016	Sörmland	0-4	Female	70	8,84	91	11,49	7918
N05B	ANXIOLYTICS	2021	Östergötland	55-59	Male	585	40,49	3946	273,14	14447
N05B	ANXIOLYTICS	2017	Kalmar län	70-74	Female	843	106,51	4701	593,94	7915
N05B	ANXIOLYTICS	2018	Kronoberg	65-69	Male	301	51,87	2148	370,15	5803
N05B	ANXIOLYTICS	2018	Västernorrland	10-14	Male	33	4,61	62	8,65	7164
N05B	ANXIOLYTICS	2018	Kalmar län	70-74	Female	792	96,82	4117	503,3	8180
N05B	ANXIOLYTICS	2019	Norrbotten	60-64	Female	481	59,93	2456	306,01	8026
N05B	ANXIOLYTICS	2019	Västerbotten	45-49	Male	222	27,71	928	115,84	8011
N05B	ANXIOLYTICS	2020	Västerbotten	45-49	Male	192	23,57	681	83,59	8147
N05B	ANXIOLYTICS	2017	Örebro län	85+	Male	461	168,43	3437	1255,75	2737
N05B	ANXIOLYTICS	2019	Örebro län	85+	Male	421	153,82	3356	1226,16	2737
N05B	ANXIOLYTICS	2022	Östergötland	55-59	Male	624	41,72	4092	273,6	14956
N05B	ANXIOLYTICS	2017	Jönköpings län	60-64	Female	828	83,6	4650	469,51	9904
N05B	ANXIOLYTICS	2022	Västerbotten	80-84	Female	364	80,32	2884	636,36	4532
N05B	ANXIOLYTICS	2015	Uppsala	45-49	Male	414	35,96	2506	217,65	11514
N05B	ANXIOLYTICS	2018	Sörmland	0-4	Male and female	165	9,5	237	13,65	17365
N05B	ANXIOLYTICS	2020	Sörmland	0-4	Male and female	87	4,94	138	7,84	17607
N05B	ANXIOLYTICS	2015	Blekinge	35-39	Female	311	72,99	1065	249,94	4261
N05B	ANXIOLYTICS	2015	Jämtland Härjedalen	30-34	Male	100	28,79	487	140,22	3473
N05B	ANXIOLYTICS	2014	Dalarna	15-19	Male and female	364	22,94	730	46	15869
N05B	ANXIOLYTICS	2022	Kronoberg	20-24	Male	144	21,86	293	44,49	6586
N05B	ANXIOLYTICS	2018	Västerbotten	80-84	Male and female	627	84,31	4437	596,61	7437
N05B	ANXIOLYTICS	2017	Jönköpings län	20-24	Male	336	27,76	928	76,67	12104
N05B	ANXIOLYTICS	2020	Västerbotten	80-84	Male and female	565	71,46	4317	545,97	7907
N05B	ANXIOLYTICS	2014	Jämtland Härjedalen	15-19	Male	32	8,76	49	13,41	3654
N05B	ANXIOLYTICS	2015	Värmland	70-74	Male	607	81,06	3304	441,24	7488
N05B	ANXIOLYTICS	2020	Västerbotten	35-39	Male	176	20,74	682	80,36	8487
N05B	ANXIOLYTICS	2021	Jämtland Härjedalen	65-69	Male	130	31,37	1060	255,79	4144
N05B	ANXIOLYTICS	2014	Västmanland	15-19	Male and female	304	20,15	587	38,91	15086
N05B	ANXIOLYTICS	2015	Kalmar län	75-79	Male	403	82,67	2303	472,41	4875
N05B	ANXIOLYTICS	2014	Sverige	15-19	Male	4230	15,06	8475	30,18	280793
N05B	ANXIOLYTICS	2014	Blekinge	15-19	Male and female	232	27,24	506	59,42	8516
N05B	ANXIOLYTICS	2019	Jönköpings län	15-19	Female	372	37,7	823	83,41	9867
N05B	ANXIOLYTICS	2021	Värmland	35-39	Male	259	32,79	1344	170,17	7898
N05B	ANXIOLYTICS	2022	Värmland	35-39	Male	260	31,72	1330	162,23	8198
N05B	ANXIOLYTICS	2016	Sörmland	5-9	Female	42	5,04	51	6,12	8328
N05B	ANXIOLYTICS	2018	Halland	70-74	Male and female	1735	89,39	9869	508,48	19409
N05B	ANXIOLYTICS	2019	Västerbotten	0-4	Female	27	3,71	41	5,64	7274
N05B	ANXIOLYTICS	2019	Östergötland	60-64	Male	617	48,43	4331	339,93	12741
N05B	ANXIOLYTICS	2019	Östergötland	25-29	Male	570	31,53	1811	100,18	18077
N05B	ANXIOLYTICS	2015	Stockholm	55-59	Male and female	9365	76,79	42380	347,5	121958
N05B	ANXIOLYTICS	2022	Stockholm	80-84	Male	1743	76,51	11359	498,6	22782
N05B	ANXIOLYTICS	2019	Västerbotten	25-29	Female	451	45,5	1348	135,98	9913
N05B	ANXIOLYTICS	2016	Västerbotten	85+	Female	771	168,27	7434	1622,44	4582
N05B	ANXIOLYTICS	2021	Stockholm	45-49	Male	2580	30,15	9295	108,63	85567
N05B	ANXIOLYTICS	2017	Gävleborg	35-39	Male	302	40,13	1348	179,14	7525
N05B	ANXIOLYTICS	2019	Gävleborg	35-39	Male	282	36,37	1291	166,52	7753
N05B	ANXIOLYTICS	2021	Gävleborg	35-39	Male	253	31,86	1219	153,51	7941
N05B	ANXIOLYTICS	2018	Blekinge	75-79	Female	495	128,97	2604	678,48	3838
N05B	ANXIOLYTICS	2019	Jönköpings län	20-24	Male	317	27,24	686	58,95	11637
N05B	ANXIOLYTICS	2018	Jönköpings län	20-24	Male	298	25,17	726	61,31	11841
N05B	ANXIOLYTICS	2014	Jönköpings län	15-19	Male	148	13,8	316	29,46	10726
N05B	ANXIOLYTICS	2022	Västmanland	70-74	Male and female	911	59,16	5486	356,28	15398
N05B	ANXIOLYTICS	2021	Halland	75-79	Male	559	70,73	3357	424,78	7903
N05B	ANXIOLYTICS	2021	Kronoberg	35-39	Male and female	546	45,37	2223	184,71	12035
N05B	ANXIOLYTICS	2020	Sörmland	45-49	Male	297	31,97	1126	121,19	9291
N05B	ANXIOLYTICS	2021	Dalarna	55-59	Male	341	36,71	2174	234,07	9288
N05B	ANXIOLYTICS	2017	Västmanland	20-24	Male and female	507	30,49	1139	68,5	16628
N05B	ANXIOLYTICS	2014	Gotland	15-19	Male	30	18,14	50	30,23	1654
N05B	ANXIOLYTICS	2015	Östergötland	75-79	Male	604	83,07	3587	493,33	7271
N05B	ANXIOLYTICS	2022	Värmland	40-44	Male	260	33,84	1390	180,9	7684
N05B	ANXIOLYTICS	2018	Stockholm	45-49	Male and female	8802	55,03	31314	195,77	159952
N05B	ANXIOLYTICS	2016	Sverige	55-59	Male	15088	51,62	89706	306,91	292291
N05B	ANXIOLYTICS	2020	Jönköpings län	10-14	Male	110	9,7	232	20,46	11340
N05B	ANXIOLYTICS	2019	Skåne	25-29	Male	1524	31,13	4650	94,99	48950
N05B	ANXIOLYTICS	2017	Stockholm	55-59	Male and female	8922	70,64	38875	307,81	126294
N05B	ANXIOLYTICS	2022	Skåne	25-29	Male	1203	26,08	3593	77,89	46128
N05B	ANXIOLYTICS	2019	Värmland	75-79	Female	922	136,47	5212	771,46	6756
N05B	ANXIOLYTICS	2020	Kalmar län	80-84	Female	663	143,26	4511	974,72	4628
N05B	ANXIOLYTICS	2015	Sverige	55-59	Male	15529	53,26	94029	322,51	291556
N05B	ANXIOLYTICS	2020	Östergötland	65-69	Male	572	47,01	4340	356,67	12168
N05B	ANXIOLYTICS	2018	Västmanland	75-79	Female	700	119,07	4481	762,2	5879
N05B	ANXIOLYTICS	2018	Jämtland Härjedalen	50-54	Male	114	25,39	612	136,3	4490
N05B	ANXIOLYTICS	2021	Värmland	55-59	Male	388	41,18	2816	298,87	9422
N05B	ANXIOLYTICS	2017	Sverige	55-59	Male and female	39011	67,1	213183	366,66	581418
N05B	ANXIOLYTICS	2020	Västra Götalandsregionen	25-29	Male	2039	30,52	6757	101,15	66802
N05B	ANXIOLYTICS	2021	Västra Götalandsregionen	25-29	Male	1879	28,98	6206	95,73	64829
N05B	ANXIOLYTICS	2019	Gotland	25-29	Male and female	168	46,74	427	118,81	3594
N05B	ANXIOLYTICS	2021	Gotland	25-29	Male and female	137	41,02	347	103,89	3340
N05B	ANXIOLYTICS	2018	Stockholm	85+	Female	6884	226,95	70922	2338,11	30333
N05B	ANXIOLYTICS	2019	Kronoberg	65-69	Male	300	53,06	1932	341,7	5654
N05B	ANXIOLYTICS	2019	Jämtland Härjedalen	75-79	Male	185	64,59	1102	384,78	2864
N05B	ANXIOLYTICS	2015	Halland	10-14	Male	49	5,28	64	6,89	9288
N05B	ANXIOLYTICS	2019	Dalarna	60-64	Male	349	38,27	1831	200,77	9120
N05B	ANXIOLYTICS	2017	Halland	10-14	Male	54	5,4	151	15,1	9997
N05B	ANXIOLYTICS	2019	Halland	45-49	Male	395	36,27	1941	178,22	10891
N05B	ANXIOLYTICS	2015	Värmland	80-84	Male	455	123,14	2816	762,11	3695
N05B	ANXIOLYTICS	2015	Örebro län	50-54	Male	355	38,58	2150	233,64	9202
N05B	ANXIOLYTICS	2022	Kalmar län	60-64	Male	327	43,92	2255	302,85	7446
N05B	ANXIOLYTICS	2021	Stockholm	75-79	Male	2343	58,87	13462	338,22	39802
N05B	ANXIOLYTICS	2015	Värmland	10-14	Male	27	3,79	56	7,85	7133
N05B	ANXIOLYTICS	2016	Värmland	10-14	Male	40	5,57	102	14,21	7178
N05B	ANXIOLYTICS	2017	Värmland	10-14	Male	40	5,37	108	14,49	7454
N05B	ANXIOLYTICS	2018	Sverige	55-59	Male and female	38210	65,14	205737	350,72	586614
N05B	ANXIOLYTICS	2014	Norrbotten	15-19	Female	186	28,35	385	58,69	6560
N05B	ANXIOLYTICS	2020	Uppsala	35-39	Male	347	28,36	1346	110	12236
N05B	ANXIOLYTICS	2020	Västmanland	20-24	Male	136	16,66	287	35,17	8161
N05B	ANXIOLYTICS	2019	Örebro län	25-29	Male and female	821	38,49	2376	111,39	21330
N05B	ANXIOLYTICS	2015	Värmland	80-84	Male and female	1523	173,52	9823	1119,18	8777
N05B	ANXIOLYTICS	2016	Värmland	80-84	Male and female	1394	160,64	9242	1064,99	8678
N05B	ANXIOLYTICS	2017	Värmland	80-84	Male and female	1299	147,7	9139	1039,11	8795
N05B	ANXIOLYTICS	2018	Värmland	80-84	Male and female	1290	145,48	8771	989,17	8867
N05B	ANXIOLYTICS	2019	Värmland	80-84	Male and female	1238	137,01	8543	945,44	9036
N05B	ANXIOLYTICS	2017	Dalarna	60-64	Male and female	1090	58,66	5279	284,08	18583
N05B	ANXIOLYTICS	2020	Västerbotten	25-29	Male	188	17,07	590	53,58	11011
N05B	ANXIOLYTICS	2016	Gotland	30-34	Male and female	159	60,43	402	152,79	2631
N05B	ANXIOLYTICS	2020	Västra Götalandsregionen	35-39	Male and female	5774	52,33	23567	213,6	110330
N05B	ANXIOLYTICS	2019	Sörmland	55-59	Male	391	43,65	2636	294,26	8958
N05B	ANXIOLYTICS	2020	Jönköpings län	15-19	Male and female	629	29,66	1498	70,63	21209
N05B	ANXIOLYTICS	2022	Värmland	45-49	Male and female	837	49,97	4557	272,08	16749
N05B	ANXIOLYTICS	2019	Västra Götalandsregionen	65-69	Female	4438	96,99	26036	569,03	45755
N05B	ANXIOLYTICS	2017	Jämtland Härjedalen	45-49	Male	101	24,96	520	128,52	4046
N05B	ANXIOLYTICS	2021	Sverige	40-44	Male	10840	33,5	49172	151,95	323615
N05B	ANXIOLYTICS	2020	Halland	20-24	Female	423	52,65	1020	126,96	8034
N05B	ANXIOLYTICS	2020	Västmanland	80-84	Male and female	890	107,64	6738	814,95	8268
N05B	ANXIOLYTICS	2020	Västra Götalandsregionen	55-59	Male	2777	53,01	18220	347,82	52383
N05B	ANXIOLYTICS	2017	Västmanland	60-64	Male	354	46,79	2578	340,73	7566
N05B	ANXIOLYTICS	2022	Västernorrland	60-64	Male and female	733	49,4	3928	264,71	14839
N05B	ANXIOLYTICS	2014	Sörmland	15-19	Male	124	14,85	242	28,99	8349
N05B	ANXIOLYTICS	2022	Sörmland	20-24	Female	345	49,88	706	102,08	6916
N05B	ANXIOLYTICS	2019	Västernorrland	75-79	Female	547	89,48	3677	601,5	6113
N05B	ANXIOLYTICS	2017	Västmanland	85+	Male	438	159,04	3210	1165,58	2754
N05B	ANXIOLYTICS	2016	Västernorrland	65-69	Male	342	39,52	1996	230,67	8653
N05B	ANXIOLYTICS	2018	Sverige	55-59	Male	14200	47,99	83441	281,99	295905
N05B	ANXIOLYTICS	2022	Halland	75-79	Male	559	66,23	3341	395,85	8440
N05B	ANXIOLYTICS	2016	Jönköpings län	80-84	Male	470	117,59	2571	643,23	3997
N05B	ANXIOLYTICS	2020	Halland	50-54	Male and female	1269	56,08	6625	292,79	22627
N05B	ANXIOLYTICS	2020	Västerbotten	40-44	Male	196	24,39	734	91,33	8037
N05B	ANXIOLYTICS	2017	Gotland	55-59	Male and female	211	54,02	960	245,78	3906
N05B	ANXIOLYTICS	2014	Kalmar län	15-19	Female	175	27,59	371	58,49	6343
N05B	ANXIOLYTICS	2019	Kronoberg	40-44	Male	225	35,69	977	154,96	6305
N05B	ANXIOLYTICS	2021	Stockholm	55-59	Male and female	8012	54,82	33571	229,69	146157
N05B	ANXIOLYTICS	2014	Skåne	15-19	Male and female	1670	23,76	3332	47,4	70291
N05B	ANXIOLYTICS	2016	Sörmland	60-64	Male	390	46,06	2532	299,01	8468
N05B	ANXIOLYTICS	2020	Värmland	55-59	Male	390	42,8	2810	308,35	9113
N05B	ANXIOLYTICS	2015	Sverige	55-59	Male and female	40683	70,23	223934	386,55	579308
N05B	ANXIOLYTICS	2019	Sverige	80-84	Female	23266	159,01	162590	1111,19	146321
N05B	ANXIOLYTICS	2018	Östergötland	55-59	Male	638	48,11	4255	320,84	13262
N05B	ANXIOLYTICS	2014	Örebro län	15-19	Male and female	322	19,08	664	39,34	16877
N05B	ANXIOLYTICS	2014	Stockholm	15-19	Female	1732	30,45	3475	61,1	56873
N05B	ANXIOLYTICS	2022	Stockholm	60-64	Female	4565	75,41	19170	316,67	60536
N05B	ANXIOLYTICS	2017	Västmanland	50-54	Male and female	1092	58,98	6801	367,34	18514
N05B	ANXIOLYTICS	2018	Kronoberg	5-9	Female	19	3,23	60	10,2	5882
N05B	ANXIOLYTICS	2019	Kalmar län	20-24	Male and female	404	31,27	1102	85,3	12919
N05B	ANXIOLYTICS	2022	Västmanland	50-54	Male and female	866	48,34	4831	269,69	17913
N05B	ANXIOLYTICS	2021	Dalarna	70-74	Female	757	78,49	4095	424,62	9644
N05B	ANXIOLYTICS	2018	Dalarna	70-74	Female	892	94,45	4710	498,73	9444
N05B	ANXIOLYTICS	2015	Örebro län	0-4	Female	57	6,96	60	7,32	8195
N05B	ANXIOLYTICS	2018	Uppsala	10-14	Male	88	8,13	211	19,5	10821
N05B	ANXIOLYTICS	2019	Östergötland	45-49	Male	504	33,86	3175	213,29	14886
N05B	ANXIOLYTICS	2021	Västerbotten	55-59	Male and female	527	33,28	2649	167,27	15837
N05B	ANXIOLYTICS	2022	Gävleborg	30-34	Male and female	784	42,23	2733	147,2	18567
N05B	ANXIOLYTICS	2018	Sverige	45-49	Male and female	36375	55,39	160714	244,74	656677
N05B	ANXIOLYTICS	2016	Dalarna	70-74	Male and female	1434	82,23	7916	453,93	17439
N05B	ANXIOLYTICS	2016	Dalarna	30-34	Male	271	34,93	758	97,69	7759
N05B	ANXIOLYTICS	2021	Dalarna	70-74	Male and female	1156	59,87	6584	341	19308
N05B	ANXIOLYTICS	2018	Blekinge	60-64	Male	276	59,86	1615	350,25	4611
N05B	ANXIOLYTICS	2017	Skåne	40-44	Female	3071	72,09	11193	262,73	42602
N05B	ANXIOLYTICS	2021	Östergötland	10-14	Male	93	6,53	305	21,43	14234
N05B	ANXIOLYTICS	2016	Blekinge	25-29	Male	200	39,61	566	112,1	5049
N05B	ANXIOLYTICS	2019	Sörmland	70-74	Female	796	82,1	4338	447,4	9696
N05B	ANXIOLYTICS	2022	Stockholm	30-34	Male	2664	26,32	7094	70,08	101229
N05B	ANXIOLYTICS	2021	Västerbotten	70-74	Female	358	46,6	2422	315,24	7683
N05B	ANXIOLYTICS	2015	Östergötland	80-84	Male and female	1645	145,01	11326	998,41	11344
N05B	ANXIOLYTICS	2017	Gotland	80-84	Male	59	76,72	290	377,11	769
N05B	ANXIOLYTICS	2021	Sverige	50-54	Male	11949	35,24	63369	186,91	339035
N05B	ANXIOLYTICS	2020	Blekinge	60-64	Female	404	88,38	1816	397,29	4571
N05B	ANXIOLYTICS	2016	Västmanland	20-24	Male and female	577	33,67	1418	82,75	17136
N05B	ANXIOLYTICS	2022	Halland	20-24	Female	461	59,28	1042	134	7776
N05B	ANXIOLYTICS	2016	Västerbotten	0-4	Female	34	4,85	48	6,84	7015
N05B	ANXIOLYTICS	2017	Sverige	85+	Female	42281	249,52	397634	2346,6	169451
N05B	ANXIOLYTICS	2014	Sörmland	15-19	Female	258	32,63	484	61,21	7907
N05B	ANXIOLYTICS	2022	Västerbotten	70-74	Male and female	594	39,21	4068	268,5	15151
N05B	ANXIOLYTICS	2020	Uppsala	25-29	Male	386	23,76	1233	75,89	16247
N05B	ANXIOLYTICS	2017	Sörmland	50-54	Female	764	80,69	3116	329,11	9468
N05B	ANXIOLYTICS	2017	Kronoberg	80-84	Male and female	855	156,62	6532	1196,56	5459
N05B	ANXIOLYTICS	2018	Kronoberg	80-84	Male and female	889	160,32	7078	1276,47	5545
N05B	ANXIOLYTICS	2015	Sörmland	30-34	Female	435	57,91	1133	150,83	7512
N05B	ANXIOLYTICS	2019	Kalmar län	60-64	Female	542	69,71	3240	416,72	7775
N05B	ANXIOLYTICS	2014	Gävleborg	15-19	Female	250	33	457	60,32	7576
N05B	ANXIOLYTICS	2017	Kronoberg	45-49	Male and female	673	54,3	3335	269,08	12394
N05B	ANXIOLYTICS	2017	Gävleborg	10-14	Female	98	12,8	236	30,83	7655
N05B	ANXIOLYTICS	2020	Gävleborg	10-14	Female	105	13,29	216	27,34	7900
N05B	ANXIOLYTICS	2016	Kalmar län	65-69	Male	404	47,06	2566	298,89	8585
N05B	ANXIOLYTICS	2018	Västernorrland	5-9	Male	28	3,96	52	7,36	7070
N05B	ANXIOLYTICS	2018	Värmland	55-59	Male and female	1096	63,17	7761	447,29	17351
N05B	ANXIOLYTICS	2021	Västernorrland	70-74	Male	336	42,43	2243	283,28	7918
N05B	ANXIOLYTICS	2018	Sverige	40-44	Female	21010	66,69	80274	254,82	315024
N05B	ANXIOLYTICS	2016	Västernorrland	15-19	Female	260	42,39	496	80,86	6134
N05B	ANXIOLYTICS	2015	Östergötland	0-4	Male and female	203	7,85	299	11,57	25846
N05B	ANXIOLYTICS	2018	Uppsala	25-29	Male and female	1185	38,87	3497	114,7	30489
N05B	ANXIOLYTICS	2018	Östergötland	0-4	Male and female	169	6,31	240	8,95	26801
N05B	ANXIOLYTICS	2021	Kronoberg	85+	Male	311	143,05	2588	1190,43	2174
N05B	ANXIOLYTICS	2014	Kalmar län	15-19	Male and female	277	21,05	587	44,6	13161
N05B	ANXIOLYTICS	2017	Jönköpings län	80-84	Male	457	112,48	2393	588,97	4063
N05B	ANXIOLYTICS	2017	Värmland	75-79	Male	472	86,38	2758	504,76	5464
N05B	ANXIOLYTICS	2022	Skåne	70-74	Male	2058	61,26	12590	374,75	33596
N05B	ANXIOLYTICS	2020	Skåne	70-74	Male	2277	65,05	12873	367,75	35005
N05B	ANXIOLYTICS	2016	Dalarna	80-84	Male	377	100,37	2351	625,93	3756
N05B	ANXIOLYTICS	2018	Sörmland	70-74	Female	819	85,63	4303	449,92	9564
N05B	ANXIOLYTICS	2015	Västernorrland	80-84	Male	328	101,11	1747	538,53	3244
N05B	ANXIOLYTICS	2022	Stockholm	55-59	Male and female	8347	55,16	33699	222,69	151329
N05B	ANXIOLYTICS	2021	Uppsala	30-34	Male	361	24,41	1488	100,64	14786
N05B	ANXIOLYTICS	2020	Jönköpings län	70-74	Male	545	55,11	3597	363,7	9890
N05B	ANXIOLYTICS	2017	Norrbotten	60-64	Male	320	37,72	1884	222,07	8484
N05B	ANXIOLYTICS	2018	Halland	65-69	Female	884	91,06	5460	562,42	9708
N05B	ANXIOLYTICS	2019	Värmland	55-59	Male	426	48,02	2989	336,9	8872
N05B	ANXIOLYTICS	2021	Norrbotten	25-29	Male	223	25,64	721	82,9	8697
N05B	ANXIOLYTICS	2022	Gotland	70-74	Male	94	46,12	518	254,17	2038
N05B	ANXIOLYTICS	2017	Västernorrland	80-84	Female	560	130,81	4287	1001,4	4281
N05B	ANXIOLYTICS	2019	Stockholm	0-4	Male and female	932	6,3	1315	8,89	147894
N05B	ANXIOLYTICS	2022	Västmanland	65-69	Male	287	39,9	2125	295,43	7193
N05B	ANXIOLYTICS	2021	Stockholm	0-4	Male and female	733	5,07	1221	8,44	144588
N05B	ANXIOLYTICS	2018	Värmland	55-59	Female	688	80,28	4656	543,29	8570
N05B	ANXIOLYTICS	2018	Västerbotten	80-84	Female	405	98,13	3086	747,76	4127
N05B	ANXIOLYTICS	2022	Gotland	50-54	Male and female	200	52,3	738	192,99	3824
N05B	ANXIOLYTICS	2016	Jönköpings län	60-64	Female	859	86,67	5071	511,65	9911
N05B	ANXIOLYTICS	2015	Västra Götalandsregionen	85+	Female	8054	288,67	74529	2671,29	27900
N05B	ANXIOLYTICS	2014	Sverige	15-19	Male and female	12323	22,67	24939	45,88	543627
N05B	ANXIOLYTICS	2019	Kalmar län	35-39	Female	342	55,71	1658	270,08	6139
N05B	ANXIOLYTICS	2015	Västmanland	15-19	Female	252	36,08	512	73,31	6984
N05B	ANXIOLYTICS	2016	Blekinge	35-39	Female	312	74,55	1067	254,96	4185
N05B	ANXIOLYTICS	2018	Västerbotten	45-49	Female	412	52,75	1950	249,68	7810
N05B	ANXIOLYTICS	2021	Västmanland	80-84	Male	297	74,85	2210	556,96	3968
N05B	ANXIOLYTICS	2016	Uppsala	25-29	Female	723	52,57	1771	128,78	13752
N05B	ANXIOLYTICS	2020	Västmanland	65-69	Male and female	844	56,56	5559	372,56	14921
N05B	ANXIOLYTICS	2015	Sverige	60-64	Female	25919	92,05	140365	498,47	281590
N05B	ANXIOLYTICS	2020	Halland	35-39	Male	387	39,99	1646	170,09	9677
N05B	ANXIOLYTICS	2017	Halland	80-84	Male and female	1374	156,83	9407	1073,74	8761
N05B	ANXIOLYTICS	2022	Gävleborg	30-34	Female	476	52,73	1611	178,46	9027
N05B	ANXIOLYTICS	2020	Norrbotten	65-69	Male	299	36,55	2033	248,53	8180
N05B	ANXIOLYTICS	2014	Västerbotten	15-19	Female	303	42,62	655	92,14	7109
N05B	ANXIOLYTICS	2017	Halland	60-64	Male	499	54,15	3060	332,07	9215
N05B	ANXIOLYTICS	2020	Blekinge	35-39	Male and female	487	55,78	1946	222,88	8731
N05B	ANXIOLYTICS	2022	Örebro län	25-29	Male and female	767	38,26	2163	107,89	20049
N05B	ANXIOLYTICS	2020	Stockholm	10-14	Female	671	9,58	1495	21,33	70073
N05B	ANXIOLYTICS	2022	Kalmar län	75-79	Male	385	54,65	2346	333	7045
N05B	ANXIOLYTICS	2014	Sverige	15-19	Female	8093	30,79	16464	62,64	262834
N05B	ANXIOLYTICS	2014	Kronoberg	15-19	Male and female	229	20,92	500	45,68	10945
N05B	ANXIOLYTICS	2022	Sverige	60-64	Male and female	34556	60,64	192878	338,5	569809
N05B	ANXIOLYTICS	2021	Jönköpings län	40-44	Female	666	64,97	2831	276,17	10251
N05B	ANXIOLYTICS	2022	Stockholm	45-49	Male	2771	32,5	9758	114,46	85253
N05B	ANXIOLYTICS	2020	Dalarna	50-54	Male and female	940	50,54	4868	261,72	18600
N05B	ANXIOLYTICS	2014	Jönköpings län	15-19	Male and female	406	19,47	795	38,13	20849
N05B	ANXIOLYTICS	2014	Gotland	15-19	Female	66	43,51	172	113,38	1517
N05B	ANXIOLYTICS	2014	Jönköpings län	15-19	Female	258	25,49	479	47,32	10123
N05B	ANXIOLYTICS	2022	Gävleborg	35-39	Male	271	33,22	1145	140,35	8158
N05B	ANXIOLYTICS	2015	Västra Götalandsregionen	55-59	Female	4855	100,32	27356	565,25	48396
N05B	ANXIOLYTICS	2014	Örebro län	15-19	Male	104	11,95	232	26,66	8702
N05B	ANXIOLYTICS	2015	Skåne	75-79	Female	3874	164,15	20935	887,04	23601
N05B	ANXIOLYTICS	2021	Kalmar län	75-79	Male and female	1057	78	6608	487,64	13551
N05B	ANXIOLYTICS	2016	Kalmar län	55-59	Male	402	53,61	2832	377,7	7498
N05B	ANXIOLYTICS	2017	Kalmar län	55-59	Male	397	53,17	2481	332,26	7467
N05B	ANXIOLYTICS	2018	Gävleborg	35-39	Female	447	61,98	1593	220,88	7212
N05B	ANXIOLYTICS	2022	Sörmland	10-14	Male	105	10,86	311	32,16	9671
N05B	ANXIOLYTICS	2016	Kalmar län	5-9	Male and female	51	4,03	110	8,69	12665
N05B	ANXIOLYTICS	2014	Västernorrland	15-19	Male	67	9,64	162	23,31	6950
N05B	ANXIOLYTICS	2018	Värmland	75-79	Male	465	81,34	2738	478,92	5717
N05B	ANXIOLYTICS	2016	Stockholm	45-49	Male and female	9460	60,57	35846	229,52	156180
N05B	ANXIOLYTICS	2022	Kalmar län	5-9	Male and female	54	3,86	171	12,22	13988
N05B	ANXIOLYTICS	2022	Norrbotten	35-39	Male	218	29,47	1036	140,06	7397
N05B	ANXIOLYTICS	2018	Sörmland	80-84	Male and female	909	114,63	5943	749,43	7930
N05B	ANXIOLYTICS	2014	Västerbotten	15-19	Male	170	21,55	377	47,78	7890
N05B	ANXIOLYTICS	2015	Jämtland Härjedalen	70-74	Male and female	486	69,02	2875	408,32	7041
N05B	ANXIOLYTICS	2017	Norrbotten	0-4	Male	59	9,11	99	15,29	6475
N05B	ANXIOLYTICS	2014	Dalarna	15-19	Male	121	14,52	212	25,45	8331
N05B	ANXIOLYTICS	2017	Jämtland Härjedalen	70-74	Male and female	492	60,9	2655	328,63	8079
N05B	ANXIOLYTICS	2021	Dalarna	20-24	Female	310	51,62	697	116,05	6006
N05B	ANXIOLYTICS	2017	Örebro län	10-14	Female	61	7,78	108	13,77	7845
N05B	ANXIOLYTICS	2018	Värmland	55-59	Male	408	46,46	3105	353,6	8781
N05B	ANXIOLYTICS	2016	Värmland	55-59	Male	462	51,72	3391	379,65	8932
N05B	ANXIOLYTICS	2017	Sörmland	60-64	Male	363	42,83	2443	288,26	8475
N05B	ANXIOLYTICS	2021	Skåne	25-29	Female	2187	46,26	6176	130,63	47279
N05B	ANXIOLYTICS	2016	Östergötland	55-59	Male	666	50,37	4237	320,43	13223
N05B	ANXIOLYTICS	2018	Gotland	25-29	Male and female	178	50,8	489	139,55	3504
N05B	ANXIOLYTICS	2020	Uppsala	30-34	Female	655	48,5	2134	158,03	13504
N05B	ANXIOLYTICS	2019	Kronoberg	30-34	Male	229	35,21	869	133,63	6503
N05B	ANXIOLYTICS	2020	Kronoberg	30-34	Male	233	34,6	1044	155,01	6735
N05B	ANXIOLYTICS	2015	Sörmland	50-54	Male	392	42,59	2362	256,66	9203
N05B	ANXIOLYTICS	2017	Sörmland	25-29	Female	454	53,5	1135	133,75	8486
N05B	ANXIOLYTICS	2015	Gotland	65-69	Male	105	47,84	513	233,71	2195
N05B	ANXIOLYTICS	2014	Stockholm	15-19	Male	893	14,83	1786	29,66	60222
N05B	ANXIOLYTICS	2017	Gävleborg	40-44	Female	530	62,65	2006	237,12	8460
N05B	ANXIOLYTICS	2022	Dalarna	60-64	Male	281	31,96	1480	168,33	8792
N05B	ANXIOLYTICS	2022	Skåne	25-29	Male and female	3417	37,12	9628	104,58	92061
N05B	ANXIOLYTICS	2018	Västerbotten	55-59	Male and female	607	39,34	3355	217,45	15429
N05B	ANXIOLYTICS	2020	Gotland	30-34	Male	48	29,68	138	85,34	1617
N05B	ANXIOLYTICS	2016	Sörmland	60-64	Male and female	1136	66,08	6402	372,43	17190
N05B	ANXIOLYTICS	2016	Värmland	20-24	Female	452	51,28	1255	142,37	8815
N05B	ANXIOLYTICS	2016	Kronoberg	35-39	Male	218	36,99	1089	184,8	5893
N05B	ANXIOLYTICS	2014	Skåne	15-19	Female	1078	31,66	2223	65,3	34044
N05B	ANXIOLYTICS	2021	Gotland	55-59	Male	62	31,3	348	175,67	1981
N05B	ANXIOLYTICS	2021	Sverige	0-4	Female	1098	3,8	1916	6,63	289196
N05B	ANXIOLYTICS	2020	Sverige	0-4	Female	1174	4,02	2011	6,88	292151
N05B	ANXIOLYTICS	2017	Västmanland	10-14	Male	73	9,42	182	23,49	7749
N05B	ANXIOLYTICS	2018	Västmanland	10-14	Male	76	9,43	236	29,29	8056
N05B	ANXIOLYTICS	2019	Västmanland	10-14	Male	65	7,88	190	23,04	8247
N05B	ANXIOLYTICS	2021	Gävleborg	45-49	Male	292	32,38	1375	152,46	9019
N05B	ANXIOLYTICS	2022	Värmland	80-84	Male and female	1090	114,69	7621	801,87	9504
N05B	ANXIOLYTICS	2016	Sverige	75-79	Male	13790	85,5	80942	501,83	161294
N05B	ANXIOLYTICS	2014	Västmanland	15-19	Male	112	14,47	220	28,42	7741
N05B	ANXIOLYTICS	2014	Kronoberg	15-19	Male	74	12,91	186	32,46	5730
N05B	ANXIOLYTICS	2018	Sörmland	55-59	Male	400	45,31	2245	254,28	8829
N05B	ANXIOLYTICS	2014	Norrbotten	15-19	Male	107	14,36	229	30,74	7449
N05B	ANXIOLYTICS	2016	Västmanland	10-14	Female	71	10,04	172	24,31	7074
N05B	ANXIOLYTICS	2015	Sörmland	20-24	Male	215	23,46	412	44,95	9165
N05B	ANXIOLYTICS	2021	Sörmland	20-24	Male	136	16,86	334	41,4	8068
N05B	ANXIOLYTICS	2019	Stockholm	75-79	Male	2426	70,94	14607	427,12	34199
N05B	ANXIOLYTICS	2018	Västmanland	45-49	Male and female	894	50,72	5163	292,94	17625
N05B	ANXIOLYTICS	2017	Gävleborg	80-84	Male and female	1187	140,51	8418	996,45	8448
N05B	ANXIOLYTICS	2021	Gotland	0-4	Male	6	4,22	15	10,54	1423
N05B	ANXIOLYTICS	2015	Jönköpings län	55-59	Female	793	78,72	4511	447,79	10074
N05B	ANXIOLYTICS	2015	Östergötland	40-44	Male	545	37,45	3373	231,76	14554
N05B	ANXIOLYTICS	2015	Gotland	0-4	Female	10	7,15	12	8,58	1398
N05B	ANXIOLYTICS	2021	Västra Götalandsregionen	70-74	Male	2679	61,35	18736	429,09	43665
N05B	ANXIOLYTICS	2018	Gotland	25-29	Male	65	35,17	206	111,47	1848
N05B	ANXIOLYTICS	2014	Uppsala	15-19	Male and female	411	20,81	933	47,24	19751
N05B	ANXIOLYTICS	2018	Norrbotten	10-14	Female	56	8,9	155	24,64	6291
N05B	ANXIOLYTICS	2022	Gotland	0-4	Female	12	8,89	19	14,07	1350
N05B	ANXIOLYTICS	2014	Blekinge	15-19	Male	84	19,01	187	42,32	4419
N05B	ANXIOLYTICS	2017	Norrbotten	60-64	Male and female	823	49,41	4527	271,81	16655
N05B	ANXIOLYTICS	2015	Stockholm	25-29	Male	2821	34,31	7912	96,24	82213
N05B	ANXIOLYTICS	2016	Stockholm	25-29	Male	2709	31,84	7545	88,69	85072
N05B	ANXIOLYTICS	2017	Stockholm	25-29	Male	2665	30,27	6931	78,71	88053
N05B	ANXIOLYTICS	2016	Blekinge	55-59	Female	405	89,13	1947	428,48	4544
N05B	ANXIOLYTICS	2016	Örebro län	35-39	Male	266	30,99	982	114,41	8583
N05B	ANXIOLYTICS	2017	Örebro län	35-39	Male	266	30,9	914	106,17	8609
N05B	ANXIOLYTICS	2017	Värmland	55-59	Male	448	51,25	3008	344,09	8742
N05B	ANXIOLYTICS	2022	Örebro län	35-39	Male	285	30,47	1118	119,53	9353
N05B	ANXIOLYTICS	2017	Uppsala	80-84	Male	373	112,15	2517	756,76	3326
N05B	ANXIOLYTICS	2018	Uppsala	80-84	Male	350	98,98	2243	634,33	3536
N05B	ANXIOLYTICS	2018	Västra Götalandsregionen	70-74	Male and female	8457	95,13	51510	579,43	88897
N05B	ANXIOLYTICS	2017	Dalarna	70-74	Female	941	102,54	4902	534,16	9177
N05B	ANXIOLYTICS	2017	Skåne	40-44	Male	1708	38,65	7793	176,34	44193
N05B	ANXIOLYTICS	2020	Västmanland	75-79	Male and female	1060	84,02	7295	578,23	12616
N05B	ANXIOLYTICS	2015	Jönköpings län	60-64	Female	915	92,12	5301	533,68	9933
N05B	ANXIOLYTICS	2022	Kalmar län	20-24	Male and female	392	32,1	1077	88,21	12210
N05B	ANXIOLYTICS	2022	Värmland	20-24	Male	169	20,14	498	59,34	8393
N05B	ANXIOLYTICS	2019	Norrbotten	85+	Female	855	185,19	8622	1867,45	4617
N05B	ANXIOLYTICS	2016	Norrbotten	60-64	Male and female	891	53,46	4898	293,89	16666
N05B	ANXIOLYTICS	2020	Västernorrland	45-49	Female	455	58,89	1950	252,39	7726
N05B	ANXIOLYTICS	2022	Östergötland	45-49	Male	494	33,75	2611	178,38	14637
N05B	ANXIOLYTICS	2017	Örebro län	45-49	Female	674	71,15	2849	300,75	9473
N05B	ANXIOLYTICS	2015	Östergötland	10-14	Male	75	6,17	157	12,91	12165
N05B	ANXIOLYTICS	2016	Östergötland	10-14	Male	94	7,59	205	16,55	12388
N05B	ANXIOLYTICS	2014	Halland	15-19	Male	92	9,85	180	19,27	9339
N05B	ANXIOLYTICS	2018	Östergötland	45-49	Female	982	70,21	4803	343,41	13986
N05B	ANXIOLYTICS	2017	Uppsala	80-84	Male and female	1125	145,71	7561	979,28	7721
N05B	ANXIOLYTICS	2019	Uppsala	80-84	Male and female	1134	134,54	7380	875,55	8429
N05B	ANXIOLYTICS	2016	Halland	80-84	Male and female	1356	160,74	9857	1168,44	8436
N05B	ANXIOLYTICS	2015	Sörmland	65-69	Female	822	82,49	4443	445,86	9965
N05B	ANXIOLYTICS	2016	Uppsala	25-29	Male	435	30,35	1476	102,99	14332
N05B	ANXIOLYTICS	2014	Östergötland	15-19	Male	205	15,46	413	31,14	13262
N05B	ANXIOLYTICS	2014	Gävleborg	15-19	Male and female	368	23,31	663	41,99	15790
N05B	ANXIOLYTICS	2019	Halland	35-39	Female	605	65,48	2682	290,26	9240
N05B	ANXIOLYTICS	2022	Kalmar län	30-34	Female	331	44,69	1100	148,51	7407
N05B	ANXIOLYTICS	2022	Östergötland	80-84	Male and female	1469	106,98	10854	790,47	13731
N05B	ANXIOLYTICS	2022	Västmanland	20-24	Male and female	445	30,45	1142	78,13	14616
N05B	ANXIOLYTICS	2022	Jönköpings län	65-69	Male	522	53,67	3540	363,94	9727
N05B	ANXIOLYTICS	2015	Gävleborg	55-59	Male and female	1136	63,47	7051	393,93	17899
N05B	ANXIOLYTICS	2014	Västmanland	15-19	Female	192	26,14	367	49,97	7345
N05B	ANXIOLYTICS	2021	Gävleborg	80-84	Male	346	83,27	2031	488,81	4155
N05B	ANXIOLYTICS	2017	Sörmland	20-24	Male	181	20,76	361	41,4	8719
N05B	ANXIOLYTICS	2018	Sörmland	20-24	Male	177	21,16	416	49,73	8366
N05B	ANXIOLYTICS	2015	Västernorrland	5-9	Male	34	4,98	49	7,17	6834
N05B	ANXIOLYTICS	2015	Värmland	25-29	Male	331	38,94	1358	159,75	8501
N05B	ANXIOLYTICS	2022	Gotland	45-49	Female	99	55,09	391	217,58	1797
N05B	ANXIOLYTICS	2021	Gotland	80-84	Female	104	93,02	516	461,54	1118
N05B	ANXIOLYTICS	2022	Västernorrland	75-79	Female	611	85,74	3861	541,82	7126
N05B	ANXIOLYTICS	2019	Västerbotten	75-79	Female	370	62,9	2442	415,16	5882
N05B	ANXIOLYTICS	2018	Skåne	80-84	Male and female	5323	160,56	33871	1021,66	33153
N05B	ANXIOLYTICS	2019	Skåne	80-84	Male and female	5364	155,29	35425	1025,56	34542
N05B	ANXIOLYTICS	2020	Skåne	80-84	Male and female	5388	149,78	36156	1005,09	35973
N05B	ANXIOLYTICS	2021	Skåne	80-84	Male and female	5205	139,87	34541	928,22	37212
N05B	ANXIOLYTICS	2022	Skåne	80-84	Male and female	5292	138,26	34532	902,18	38276
N05B	ANXIOLYTICS	2019	Stockholm	0-4	Male	523	6,89	755	9,95	75872
N05B	ANXIOLYTICS	2019	Dalarna	80-84	Male	338	85,27	1881	474,52	3964
N05B	ANXIOLYTICS	2020	Dalarna	80-84	Male	333	79,15	1901	451,87	4207
N05B	ANXIOLYTICS	2017	Östergötland	15-19	Female	439	37,75	991	85,22	11629
N05B	ANXIOLYTICS	2021	Jämtland Härjedalen	35-39	Female	180	49,82	707	195,68	3613
N05B	ANXIOLYTICS	2016	Jämtland Härjedalen	25-29	Male	103	24,48	285	67,73	4208
N05B	ANXIOLYTICS	2015	Jämtland Härjedalen	25-29	Male	91	23,26	305	77,95	3913
N05B	ANXIOLYTICS	2015	Sverige	55-59	Female	25154	87,42	129905	451,45	287752
N05B	ANXIOLYTICS	2019	Gotland	25-29	Female	105	61,66	272	159,72	1703
N05B	ANXIOLYTICS	2018	Kalmar län	55-59	Male and female	916	61,04	6003	400,04	15006
N05B	ANXIOLYTICS	2014	Gotland	15-19	Male and female	96	30,27	222	70,01	3171
N05B	ANXIOLYTICS	2014	Uppsala	15-19	Female	271	28,58	663	69,93	9481
N05B	ANXIOLYTICS	2016	Jönköpings län	0-4	Male	153	14,17	207	19,18	10794
N05B	ANXIOLYTICS	2018	Jönköpings län	0-4	Male	115	10,36	159	14,32	11100
N05B	ANXIOLYTICS	2019	Jönköpings län	0-4	Male	123	11,07	171	15,39	11112
N05B	ANXIOLYTICS	2015	Kronoberg	30-34	Male	219	39,03	861	153,45	5611
N05B	ANXIOLYTICS	2019	Dalarna	45-49	Female	591	69,46	2491	292,75	8509
N05B	ANXIOLYTICS	2014	Halland	15-19	Male and female	304	16,83	553	30,61	18064
N05B	ANXIOLYTICS	2019	Gotland	50-54	Male and female	207	49,36	819	195,28	4194
N05B	ANXIOLYTICS	2017	Halland	30-34	Male and female	883	50,28	3529	200,97	17560
N05B	ANXIOLYTICS	2019	Dalarna	10-14	Female	128	15,87	305	37,83	8063
N05B	ANXIOLYTICS	2014	Jämtland Härjedalen	15-19	Male and female	128	18,41	258	37,11	6952
N05B	ANXIOLYTICS	2020	Sörmland	50-54	Male	325	32,41	1795	178,98	10029
N05B	ANXIOLYTICS	2022	Dalarna	80-84	Male and female	1092	108,98	7940	792,42	10020
N05B	ANXIOLYTICS	2021	Sverige	85+	Male	13705	144,37	103351	1088,7	94931
N05B	ANXIOLYTICS	2021	Kalmar län	70-74	Female	599	73,82	3715	457,85	8114
N05B	ANXIOLYTICS	2016	Västerbotten	55-59	Male and female	781	48,74	4409	275,17	16023
N05B	ANXIOLYTICS	2017	Västerbotten	55-59	Male and female	671	42,77	3847	245,19	15690
N05B	ANXIOLYTICS	2015	Västra Götalandsregionen	50-54	Female	5116	99,49	29531	574,31	51420
N05B	ANXIOLYTICS	2020	Halland	70-74	Male	545	56,71	3386	352,34	9610
N05B	ANXIOLYTICS	2019	Blekinge	0-4	Male	47	10,76	93	21,28	4370
N05B	ANXIOLYTICS	2021	Västernorrland	0-4	Male	24	3,66	37	5,64	6565
N05B	ANXIOLYTICS	2014	Västra Götalandsregionen	15-19	Male	816	17,41	1614	34,44	46864
N05B	ANXIOLYTICS	2015	Halland	0-4	Male	91	9,79	143	15,39	9293
N05B	ANXIOLYTICS	2016	Halland	0-4	Male	97	10,47	122	13,16	9268
N05B	ANXIOLYTICS	2017	Halland	0-4	Male	82	8,59	88	9,22	9549
N05B	ANXIOLYTICS	2018	Halland	0-4	Male	71	7,37	101	10,48	9636
N05B	ANXIOLYTICS	2020	Halland	0-4	Male	40	4,06	60	6,09	9849
N05B	ANXIOLYTICS	2021	Halland	0-4	Male	33	3,37	97	9,9	9798
N05B	ANXIOLYTICS	2022	Halland	0-4	Male	35	3,59	89	9,14	9740
N05B	ANXIOLYTICS	2016	Uppsala	60-64	Male	530	55,36	3508	366,45	9573
N05B	ANXIOLYTICS	2017	Dalarna	85+	Female	1483	257,47	13230	2296,88	5760
N05B	ANXIOLYTICS	2021	Värmland	85+	Female	1428	240,65	12679	2136,67	5934
N05B	ANXIOLYTICS	2017	Halland	35-39	Female	611	67,78	2477	274,79	9014
N05B	ANXIOLYTICS	2017	Blekinge	65-69	Male	279	55,53	1490	296,58	5024
N05B	ANXIOLYTICS	2018	Kronoberg	20-24	Male and female	397	31,39	852	67,36	12649
N05B	ANXIOLYTICS	2020	Kalmar län	40-44	Male	213	31,21	1331	195,05	6824
N05B	ANXIOLYTICS	2019	Värmland	70-74	Female	929	101,45	6336	691,93	9157
N05B	ANXIOLYTICS	2015	Gotland	55-59	Male and female	215	53,19	1253	310	4042
N05B	ANXIOLYTICS	2014	Gävleborg	15-19	Male	118	14,37	206	25,08	8214
N05B	ANXIOLYTICS	2014	Halland	15-19	Female	212	24,3	373	42,75	8725
N05B	ANXIOLYTICS	2017	Sverige	55-59	Male	14678	50,13	86398	295,06	292812
N05B	ANXIOLYTICS	2015	Gävleborg	35-39	Male	265	36,19	1108	151,3	7323
N05B	ANXIOLYTICS	2021	Kalmar län	40-44	Female	318	50,9	1433	229,39	6247
N05B	ANXIOLYTICS	2015	Norrbotten	60-64	Male	354	40,58	2173	249,11	8723
N05B	ANXIOLYTICS	2016	Halland	75-79	Male	584	100,26	3500	600,86	5825
N05B	ANXIOLYTICS	2020	Sörmland	80-84	Male	321	79,71	2005	497,89	4027
N05B	ANXIOLYTICS	2021	Värmland	25-29	Female	427	50,91	1298	154,74	8388
N05B	ANXIOLYTICS	2017	Sverige	85+	Male	15577	172,29	113963	1260,47	90413
N05B	ANXIOLYTICS	2015	Västra Götalandsregionen	20-24	Female	3128	55,14	7710	135,91	56727
N05B	ANXIOLYTICS	2020	Stockholm	80-84	Female	3861	143,87	25940	966,58	26837
N05B	ANXIOLYTICS	2020	Stockholm	45-49	Female	5242	63,58	17881	216,87	82450
N05B	ANXIOLYTICS	2019	Norrbotten	70-74	Male	382	47,45	2372	294,62	8051
N05B	ANXIOLYTICS	2018	Örebro län	55-59	Female	632	74,74	3179	375,95	8456
N05B	ANXIOLYTICS	2016	Kalmar län	80-84	Male	334	101	2018	610,22	3307
N05B	ANXIOLYTICS	2017	Örebro län	25-29	Male	327	31,35	1049	100,58	10429
N05B	ANXIOLYTICS	2018	Kalmar län	80-84	Male	335	97,75	2235	652,17	3427
N05B	ANXIOLYTICS	2022	Uppsala	65-69	Male	427	45,37	3115	331	9411
N05B	ANXIOLYTICS	2015	Jönköpings län	10-14	Male	78	7,74	178	17,66	10082
N05B	ANXIOLYTICS	2017	Västerbotten	70-74	Male	263	36,32	1670	230,6	7242
N05B	ANXIOLYTICS	2020	Örebro län	85+	Male	465	167,69	3519	1269,02	2773
N05B	ANXIOLYTICS	2021	Kronoberg	85+	Female	908	237,32	8980	2347,1	3826
N05B	ANXIOLYTICS	2019	Jönköpings län	10-14	Male	91	8,12	231	20,61	11210
N05B	ANXIOLYTICS	2017	Stockholm	55-59	Male	3261	51,2	15061	236,45	63695
N05B	ANXIOLYTICS	2019	Sörmland	80-84	Male and female	958	115,64	5841	705,09	8284
N05B	ANXIOLYTICS	2016	Norrbotten	0-4	Male	57	8,91	132	20,63	6400
N05B	ANXIOLYTICS	2018	Norrbotten	0-4	Male	41	6,2	46	6,95	6617
N05B	ANXIOLYTICS	2019	Norrbotten	0-4	Male	42	6,52	63	9,79	6437
N05B	ANXIOLYTICS	2020	Norrbotten	0-4	Male	32	4,97	42	6,52	6443
N05B	ANXIOLYTICS	2021	Norrbotten	0-4	Male	31	4,91	59	9,35	6310
N05B	ANXIOLYTICS	2015	Sverige	85+	Male	16109	183,52	118181	1346,38	87777
N05B	ANXIOLYTICS	2018	Blekinge	85+	Male and female	1162	234,75	8941	1806,26	4950
N05B	ANXIOLYTICS	2014	Jämtland Härjedalen	15-19	Female	96	29,11	209	63,37	3298
N05B	ANXIOLYTICS	2018	Västra Götalandsregionen	75-79	Female	4619	144,64	28558	894,25	31935
N05B	ANXIOLYTICS	2021	Blekinge	80-84	Male	270	107,06	1537	609,44	2522
N05B	ANXIOLYTICS	2014	Norrbotten	15-19	Male and female	293	20,92	614	43,83	14009
N05B	ANXIOLYTICS	2016	Stockholm	50-54	Male	3603	47,98	16239	216,25	75092
N05B	ANXIOLYTICS	2016	Västmanland	75-79	Female	780	141,13	5214	943,37	5527
N05B	ANXIOLYTICS	2015	Gotland	25-29	Male and female	162	54,71	450	151,98	2961
N05B	ANXIOLYTICS	2020	Norrbotten	70-74	Male and female	853	52,27	5468	335,07	16319
N05B	ANXIOLYTICS	2014	Dalarna	15-19	Female	243	32,24	518	68,72	7538
N05B	ANXIOLYTICS	2016	Västerbotten	55-59	Female	506	63,7	2575	324,14	7944
N05B	ANXIOLYTICS	2014	Uppsala	15-19	Male	140	13,63	270	26,29	10270
N05B	ANXIOLYTICS	2018	Örebro län	25-29	Male	320	29,33	1089	99,8	10912
N05B	ANXIOLYTICS	2020	Uppsala	60-64	Male	408	41,19	2915	294,27	9906
N05B	ANXIOLYTICS	2016	Västmanland	5-9	Female	45	6,17	89	12,19	7299
N05B	ANXIOLYTICS	2019	Gotland	25-29	Male	63	33,32	155	81,97	1891
N05B	ANXIOLYTICS	2022	Kalmar län	70-74	Female	559	69,96	3459	432,92	7990
N05B	ANXIOLYTICS	2019	Gotland	65-69	Male	92	43,85	571	272,16	2098
N05B	ANXIOLYTICS	2022	Värmland	80-84	Male	357	84,62	2094	496,33	4219
N05B	ANXIOLYTICS	2017	Blekinge	75-79	Male	275	83,59	1609	489,06	3290
N05B	ANXIOLYTICS	2016	Stockholm	55-59	Male	3441	54,93	16320	260,54	62638
N05B	ANXIOLYTICS	2014	Västerbotten	15-19	Male and female	473	31,54	1032	68,8	14999
N05B	ANXIOLYTICS	2016	Västernorrland	60-64	Male	316	39,49	1879	234,79	8003
N05B	ANXIOLYTICS	2019	Värmland	45-49	Male	340	38,05	2009	224,85	8935
N05B	ANXIOLYTICS	2020	Värmland	45-49	Male	301	33,83	1960	220,3	8897
N05B	ANXIOLYTICS	2019	Värmland	10-14	Male	29	3,73	115	14,8	7769
N05B	ANXIOLYTICS	2014	Värmland	15-19	Male and female	328	21,03	726	46,55	15595
N05B	ANXIOLYTICS	2015	Jönköpings län	50-54	Female	859	81,51	4615	437,94	10538
N05B	ANXIOLYTICS	2021	Blekinge	85+	Male	304	154,63	2458	1250,25	1966
N05B	ANXIOLYTICS	2014	Västernorrland	15-19	Male and female	226	16,74	457	33,85	13500
N05B	ANXIOLYTICS	2021	Norrbotten	75-79	Female	511	78,85	3356	517,82	6481
[truncated: 8,693 more rows]

## Sheet: N05C drug data
atcId	Drug Name	year	region	Age Interval	Gender	Number Of Patients	Patients per 1000 Inhabitants	Number Of Filled Prescriptions	Number Of Filled Prescriptions per 1000 Inhabitants	Inhabitants
N05C	HYPNOTICS AND SEDATIVES	2014	Sverige	0-4	Male	272	0,91	917	3,08	297494
N05C	HYPNOTICS AND SEDATIVES	2015	Sverige	0-4	Male	427	1,42	1250	4,16	300184
N05C	HYPNOTICS AND SEDATIVES	2016	Sverige	0-4	Male	655	2,17	1960	6,49	301784
N05C	HYPNOTICS AND SEDATIVES	2017	Sverige	0-4	Male	946	3,08	3153	10,26	307392
N05C	HYPNOTICS AND SEDATIVES	2018	Sverige	0-4	Male	1133	3,66	3926	12,67	309845
N05C	HYPNOTICS AND SEDATIVES	2019	Sverige	0-4	Male	1339	4,3	4803	15,44	311036
N05C	HYPNOTICS AND SEDATIVES	2020	Sverige	0-4	Male	1591	5,14	5935	19,17	309567
N05C	HYPNOTICS AND SEDATIVES	2021	Sverige	0-4	Male	1637	5,35	5835	19,08	305880
N05C	HYPNOTICS AND SEDATIVES	2022	Sverige	0-4	Male	1672	5,53	5333	17,64	302380
N05C	HYPNOTICS AND SEDATIVES	2019	Västernorrland	25-29	Male and female	726	48,18	2867	190,28	15067
N05C	HYPNOTICS AND SEDATIVES	2015	Halland	85+	Female	2375	416,74	24089	4226,88	5699
N05C	HYPNOTICS AND SEDATIVES	2016	Halland	85+	Female	2342	404,56	24417	4217,83	5789
N05C	HYPNOTICS AND SEDATIVES	2022	Västernorrland	25-29	Male and female	637	47,98	2760	207,89	13276
N05C	HYPNOTICS AND SEDATIVES	2018	Kronoberg	55-59	Male and female	1185	107,74	7904	718,61	10999
N05C	HYPNOTICS AND SEDATIVES	2019	Östergötland	70-74	Male	1034	82,32	6186	492,48	12561
N05C	HYPNOTICS AND SEDATIVES	2022	Sörmland	15-19	Female	599	69,18	1975	228,11	8658
N05C	HYPNOTICS AND SEDATIVES	2020	Uppsala	35-39	Male	602	49,2	2918	238,48	12236
N05C	HYPNOTICS AND SEDATIVES	2018	Sverige	0-4	Female	716	2,45	2322	7,95	292199
N05C	HYPNOTICS AND SEDATIVES	2021	Sverige	0-4	Female	1028	3,55	3567	12,33	289196
N05C	HYPNOTICS AND SEDATIVES	2015	Värmland	15-19	Male	161	20,91	519	67,39	7701
N05C	HYPNOTICS AND SEDATIVES	2018	Kronoberg	35-39	Male	240	39,72	1371	226,87	6043
N05C	HYPNOTICS AND SEDATIVES	2020	Kronoberg	20-24	Male	132	19,91	419	63,19	6631
N05C	HYPNOTICS AND SEDATIVES	2019	Kronoberg	35-39	Male	241	39,52	1310	214,82	6098
N05C	HYPNOTICS AND SEDATIVES	2022	Jönköpings län	85+	Male and female	3542	332,86	29040	2729,07	10641
N05C	HYPNOTICS AND SEDATIVES	2019	Skåne	35-39	Male	1757	39,38	8711	195,24	44618
N05C	HYPNOTICS AND SEDATIVES	2019	Halland	25-29	Male and female	923	45,14	5156	252,15	20448
N05C	HYPNOTICS AND SEDATIVES	2022	Stockholm	5-9	Male and female	3248	21,92	14206	95,86	148199
N05C	HYPNOTICS AND SEDATIVES	2015	Sverige	0-4	Male and female	719	1,23	2145	3,67	584157
N05C	HYPNOTICS AND SEDATIVES	2017	Gävleborg	25-29	Male	326	34,03	1288	134,45	9580
N05C	HYPNOTICS AND SEDATIVES	2020	Gävleborg	85+	Male	783	256,81	6805	2231,88	3049
N05C	HYPNOTICS AND SEDATIVES	2021	Östergötland	35-39	Female	772	58,36	4602	347,87	13229
N05C	HYPNOTICS AND SEDATIVES	2016	Halland	5-9	Female	68	7,13	301	31,58	9531
N05C	HYPNOTICS AND SEDATIVES	2020	Sverige	75-79	Male	30443	148,32	184969	901,18	205253
N05C	HYPNOTICS AND SEDATIVES	2018	Blekinge	20-24	Male	132	24,6	397	73,98	5366
N05C	HYPNOTICS AND SEDATIVES	2021	Värmland	15-19	Female	513	72,11	1613	226,74	7114
N05C	HYPNOTICS AND SEDATIVES	2017	Kronoberg	0-4	Female	6	1,05	21	3,67	5726
N05C	HYPNOTICS AND SEDATIVES	2017	Västerbotten	20-24	Male	309	29,81	1028	99,16	10367
N05C	HYPNOTICS AND SEDATIVES	2022	Skåne	25-29	Male	1442	31,26	6686	144,94	46128
N05C	HYPNOTICS AND SEDATIVES	2022	Norrbotten	85+	Male	669	223,07	4518	1506,5	2999
N05C	HYPNOTICS AND SEDATIVES	2020	Västerbotten	30-34	Female	611	71,04	3085	358,68	8601
N05C	HYPNOTICS AND SEDATIVES	2020	Blekinge	55-59	Female	561	117,91	3003	631,15	4758
N05C	HYPNOTICS AND SEDATIVES	2014	Gotland	75-79	Male	151	146,18	730	706,68	1033
N05C	HYPNOTICS AND SEDATIVES	2014	Skåne	75-79	Male	3465	178,49	17711	912,33	19413
N05C	HYPNOTICS AND SEDATIVES	2014	Örebro län	35-39	Female	392	47,89	2215	270,62	8185
N05C	HYPNOTICS AND SEDATIVES	2022	Kronoberg	75-79	Male	744	155,19	4523	943,47	4794
N05C	HYPNOTICS AND SEDATIVES	2022	Örebro län	10-14	Male and female	900	48,21	4079	218,49	18669
N05C	HYPNOTICS AND SEDATIVES	2020	Skåne	60-64	Male and female	8218	112,92	44244	607,95	72776
N05C	HYPNOTICS AND SEDATIVES	2016	Gävleborg	40-44	Male and female	1027	58,37	5676	322,61	17594
N05C	HYPNOTICS AND SEDATIVES	2022	Uppsala	65-69	Male	847	90	5953	632,56	9411
N05C	HYPNOTICS AND SEDATIVES	2022	Stockholm	25-29	Male	2939	33,4	10320	117,28	87997
N05C	HYPNOTICS AND SEDATIVES	2016	Skåne	75-79	Female	6499	266,12	32805	1343,31	24421
N05C	HYPNOTICS AND SEDATIVES	2020	Jämtland Härjedalen	35-39	Male and female	522	71,65	3014	413,73	7285
N05C	HYPNOTICS AND SEDATIVES	2017	Örebro län	60-64	Male and female	1554	91,15	8395	492,4	17049
N05C	HYPNOTICS AND SEDATIVES	2021	Örebro län	75-79	Male	808	111,76	5034	696,27	7230
N05C	HYPNOTICS AND SEDATIVES	2022	Örebro län	75-79	Male	828	109,49	5508	728,38	7562
N05C	HYPNOTICS AND SEDATIVES	2015	Skåne	40-44	Female	3193	75,92	16315	387,94	42056
N05C	HYPNOTICS AND SEDATIVES	2017	Västernorrland	0-4	Female	19	3,02	62	9,84	6298
N05C	HYPNOTICS AND SEDATIVES	2019	Västerbotten	35-39	Female	575	73,78	3252	417,3	7793
N05C	HYPNOTICS AND SEDATIVES	2020	Kronoberg	5-9	Female	48	7,92	220	36,3	6061
N05C	HYPNOTICS AND SEDATIVES	2018	Blekinge	35-39	Male and female	389	44,8	2477	285,24	8684
N05C	HYPNOTICS AND SEDATIVES	2022	Västerbotten	35-39	Male and female	951	56,05	4710	277,6	16967
N05C	HYPNOTICS AND SEDATIVES	2018	Stockholm	25-29	Male and female	7862	43,14	29049	159,39	182255
N05C	HYPNOTICS AND SEDATIVES	2018	Örebro län	5-9	Male	133	14,34	707	76,23	9275
N05C	HYPNOTICS AND SEDATIVES	2020	Örebro län	5-9	Male	181	19,08	953	100,47	9485
N05C	HYPNOTICS AND SEDATIVES	2021	Örebro län	5-9	Male	219	23,28	1157	122,97	9409
N05C	HYPNOTICS AND SEDATIVES	2022	Örebro län	5-9	Male	280	29,94	1440	153,96	9353
N05C	HYPNOTICS AND SEDATIVES	2014	Halland	50-54	Male	640	65,67	4172	428,07	9746
N05C	HYPNOTICS AND SEDATIVES	2016	Värmland	25-29	Male	323	36,08	1662	185,64	8953
N05C	HYPNOTICS AND SEDATIVES	2021	Östergötland	80-84	Male	837	139,83	5600	935,52	5986
N05C	HYPNOTICS AND SEDATIVES	2014	Västra Götalandsregionen	60-64	Male	4779	101,26	31409	665,5	47196
N05C	HYPNOTICS AND SEDATIVES	2014	Örebro län	25-29	Male and female	513	28,96	2285	128,97	17717
N05C	HYPNOTICS AND SEDATIVES	2015	Sverige	35-39	Female	18274	61,68	99280	335,11	296259
N05C	HYPNOTICS AND SEDATIVES	2014	Örebro län	40-44	Male and female	911	49,33	4896	265,12	18467
N05C	HYPNOTICS AND SEDATIVES	2017	Stockholm	65-69	Male	5838	114,34	33927	664,48	51058
N05C	HYPNOTICS AND SEDATIVES	2019	Sörmland	40-44	Male	345	39,77	1436	165,53	8675
N05C	HYPNOTICS AND SEDATIVES	2020	Halland	35-39	Male and female	1144	59,98	7338	384,73	19073
N05C	HYPNOTICS AND SEDATIVES	2021	Sörmland	40-44	Male	375	43,42	1743	201,81	8637
N05C	HYPNOTICS AND SEDATIVES	2018	Västernorrland	40-44	Male	389	52,62	2171	293,66	7393
N05C	HYPNOTICS AND SEDATIVES	2014	Jämtland Härjedalen	70-74	Male	408	123,08	2526	761,99	3315
N05C	HYPNOTICS AND SEDATIVES	2016	Stockholm	40-44	Female	6665	81,18	33300	405,61	82099
N05C	HYPNOTICS AND SEDATIVES	2015	Sverige	70-74	Male	30363	129,44	170341	726,15	234581
N05C	HYPNOTICS AND SEDATIVES	2021	Jönköpings län	40-44	Male	496	45,93	2910	269,47	10799
N05C	HYPNOTICS AND SEDATIVES	2014	Dalarna	5-9	Female	34	4,6	101	13,66	7395
N05C	HYPNOTICS AND SEDATIVES	2019	Östergötland	10-14	Female	330	25,55	1263	97,77	12918
N05C	HYPNOTICS AND SEDATIVES	2016	Blekinge	30-34	Male	159	35,68	742	166,52	4456
N05C	HYPNOTICS AND SEDATIVES	2018	Blekinge	15-19	Male and female	434	49,74	1284	147,15	8726
N05C	HYPNOTICS AND SEDATIVES	2022	Uppsala	45-49	Male and female	1756	73,05	9799	407,66	24037
N05C	HYPNOTICS AND SEDATIVES	2014	Halland	25-29	Male	261	30,49	1176	137,38	8560
N05C	HYPNOTICS AND SEDATIVES	2020	Västernorrland	5-9	Female	85	12,76	355	53,3	6660
N05C	HYPNOTICS AND SEDATIVES	2015	Örebro län	45-49	Female	725	77,14	4137	440,2	9398
N05C	HYPNOTICS AND SEDATIVES	2019	Dalarna	5-9	Male and female	270	16,5	1253	76,57	16364
N05C	HYPNOTICS AND SEDATIVES	2014	Kalmar län	60-64	Female	1083	136,73	5009	632,37	7921
N05C	HYPNOTICS AND SEDATIVES	2020	Västernorrland	40-44	Male and female	873	62,87	4794	345,24	13886
N05C	HYPNOTICS AND SEDATIVES	2019	Norrbotten	60-64	Male	546	65,76	3212	386,85	8303
N05C	HYPNOTICS AND SEDATIVES	2020	Uppsala	50-54	Male	777	65,7	4782	404,33	11827
N05C	HYPNOTICS AND SEDATIVES	2022	Norrbotten	60-64	Male	539	66,59	3210	396,59	8094
N05C	HYPNOTICS AND SEDATIVES	2022	Östergötland	85+	Male	956	203,14	8245	1752,02	4706
N05C	HYPNOTICS AND SEDATIVES	2021	Jämtland Härjedalen	35-39	Male and female	544	72,33	3176	422,28	7521
N05C	HYPNOTICS AND SEDATIVES	2022	Sverige	15-19	Female	23689	82,71	80353	280,55	286409
N05C	HYPNOTICS AND SEDATIVES	2014	Sörmland	70-74	Male	793	108,76	4125	565,77	7291
N05C	HYPNOTICS AND SEDATIVES	2017	Östergötland	0-4	Male and female	62	2,31	236	8,81	26799
N05C	HYPNOTICS AND SEDATIVES	2022	Norrbotten	60-64	Female	850	108,03	4617	586,81	7868
N05C	HYPNOTICS AND SEDATIVES	2015	Skåne	75-79	Male	3625	178,16	18958	931,73	20347
N05C	HYPNOTICS AND SEDATIVES	2020	Norrbotten	25-29	Female	500	68,13	2447	333,42	7339
N05C	HYPNOTICS AND SEDATIVES	2016	Västra Götalandsregionen	50-54	Male	4269	77,72	30160	549,07	54929
N05C	HYPNOTICS AND SEDATIVES	2018	Skåne	75-79	Male	3947	167,84	21320	906,62	23516
N05C	HYPNOTICS AND SEDATIVES	2016	Sverige	55-59	Male	23064	78,91	141140	482,87	292291
N05C	HYPNOTICS AND SEDATIVES	2022	Halland	30-34	Male and female	1099	50,78	6251	288,85	21641
N05C	HYPNOTICS AND SEDATIVES	2022	Östergötland	85+	Male and female	3239	254,36	29157	2289,7	12734
N05C	HYPNOTICS AND SEDATIVES	2016	Västerbotten	45-49	Female	793	98,61	4839	601,72	8042
N05C	HYPNOTICS AND SEDATIVES	2019	Jämtland Härjedalen	35-39	Male and female	488	68,1	2736	381,8	7166
N05C	HYPNOTICS AND SEDATIVES	2017	Örebro län	15-19	Male	282	32,51	904	104,22	8674
N05C	HYPNOTICS AND SEDATIVES	2016	Uppsala	55-59	Male	772	76,87	4779	475,85	10043
N05C	HYPNOTICS AND SEDATIVES	2018	Norrbotten	65-69	Male	639	76,1	3279	390,5	8397
N05C	HYPNOTICS AND SEDATIVES	2017	Örebro län	75-79	Male	685	127,11	3828	710,34	5389
N05C	HYPNOTICS AND SEDATIVES	2016	Västernorrland	10-14	Male and female	337	25,03	1144	84,95	13466
N05C	HYPNOTICS AND SEDATIVES	2019	Jönköpings län	0-4	Male	18	1,62	50	4,5	11112
N05C	HYPNOTICS AND SEDATIVES	2021	Jämtland Härjedalen	65-69	Female	568	145,05	3188	814,1	3916
N05C	HYPNOTICS AND SEDATIVES	2014	Jämtland Härjedalen	30-34	Female	200	62,6	1103	345,23	3195
N05C	HYPNOTICS AND SEDATIVES	2018	Östergötland	45-49	Female	1001	71,57	6583	470,68	13986
N05C	HYPNOTICS AND SEDATIVES	2018	Kronoberg	15-19	Female	188	35,82	544	103,64	5249
N05C	HYPNOTICS AND SEDATIVES	2019	Örebro län	50-54	Female	904	93,17	5158	531,59	9703
N05C	HYPNOTICS AND SEDATIVES	2019	Västra Götalandsregionen	75-79	Female	9142	270,77	54491	1613,93	33763
N05C	HYPNOTICS AND SEDATIVES	2022	Sörmland	70-74	Male and female	1899	106,87	10852	610,73	17769
N05C	HYPNOTICS AND SEDATIVES	2015	Västernorrland	50-54	Male	421	54,06	2675	343,52	7787
N05C	HYPNOTICS AND SEDATIVES	2021	Östergötland	55-59	Male	752	52,05	5017	347,27	14447
N05C	HYPNOTICS AND SEDATIVES	2017	Värmland	60-64	Male	723	81,11	4943	554,52	8914
N05C	HYPNOTICS AND SEDATIVES	2018	Blekinge	60-64	Female	618	131,15	3305	701,4	4712
N05C	HYPNOTICS AND SEDATIVES	2019	Västra Götalandsregionen	75-79	Male and female	14070	218,37	85948	1333,95	64431
N05C	HYPNOTICS AND SEDATIVES	2014	Jönköpings län	0-4	Male and female	5	0,25	6	0,3	20300
N05C	HYPNOTICS AND SEDATIVES	2014	Sörmland	25-29	Male and female	579	37,79	2270	148,15	15322
N05C	HYPNOTICS AND SEDATIVES	2014	Halland	0-4	Male and female	25	1,39	70	3,89	18006
N05C	HYPNOTICS AND SEDATIVES	2017	Dalarna	50-54	Male and female	1561	82,39	9534	503,22	18946
N05C	HYPNOTICS AND SEDATIVES	2018	Dalarna	50-54	Male and female	1512	78,53	9103	472,81	19253
N05C	HYPNOTICS AND SEDATIVES	2017	Halland	0-4	Male and female	56	3,02	153	8,25	18539
N05C	HYPNOTICS AND SEDATIVES	2018	Halland	0-4	Male and female	82	4,38	266	14,22	18710
N05C	HYPNOTICS AND SEDATIVES	2019	Värmland	35-39	Male and female	913	60,53	6123	405,93	15084
N05C	HYPNOTICS AND SEDATIVES	2020	Värmland	35-39	Male and female	931	61,14	6164	404,78	15228
N05C	HYPNOTICS AND SEDATIVES	2021	Halland	0-4	Male and female	101	5,31	302	15,88	19012
N05C	HYPNOTICS AND SEDATIVES	2022	Uppsala	25-29	Male	607	39,02	2487	159,87	15556
N05C	HYPNOTICS AND SEDATIVES	2014	Västernorrland	15-19	Male and female	330	24,44	1058	78,37	13500
N05C	HYPNOTICS AND SEDATIVES	2019	Stockholm	75-79	Male and female	17329	235,32	97580	1325,11	73639
N05C	HYPNOTICS AND SEDATIVES	2022	Stockholm	75-79	Male and female	19095	210,05	123376	1357,18	90906
N05C	HYPNOTICS AND SEDATIVES	2022	Sverige	25-29	Female	16303	48,49	73403	218,32	336224
N05C	HYPNOTICS AND SEDATIVES	2014	Östergötland	60-64	Male	871	66,45	5141	392,2	13108
N05C	HYPNOTICS AND SEDATIVES	2019	Halland	75-79	Female	1975	270,33	12931	1769,92	7306
N05C	HYPNOTICS AND SEDATIVES	2019	Västernorrland	15-19	Male and female	782	57,15	2420	176,85	13684
N05C	HYPNOTICS AND SEDATIVES	2019	Gävleborg	55-59	Male	656	72,06	4164	457,43	9103
N05C	HYPNOTICS AND SEDATIVES	2016	Östergötland	25-29	Male	462	28,44	2161	133,04	16243
N05C	HYPNOTICS AND SEDATIVES	2020	Östergötland	25-29	Male	603	32,94	2409	131,6	18305
N05C	HYPNOTICS AND SEDATIVES	2021	Östergötland	25-29	Male	575	32,14	2348	131,23	17892
N05C	HYPNOTICS AND SEDATIVES	2022	Östergötland	25-29	Male	532	31,08	2188	127,84	17115
N05C	HYPNOTICS AND SEDATIVES	2018	Stockholm	80-84	Male	4341	239,28	31057	1711,88	18142
N05C	HYPNOTICS AND SEDATIVES	2014	Kalmar län	75-79	Male and female	2268	227,92	11583	1164	9951
N05C	HYPNOTICS AND SEDATIVES	2015	Stockholm	10-14	Male	1616	25,71	6368	101,3	62864
N05C	HYPNOTICS AND SEDATIVES	2021	Östergötland	60-64	Female	1301	103,01	7869	623,04	12630
N05C	HYPNOTICS AND SEDATIVES	2022	Uppsala	60-64	Male and female	2069	104,14	13155	662,12	19868
N05C	HYPNOTICS AND SEDATIVES	2021	Gävleborg	75-79	Male	937	122,92	5865	769,38	7623
N05C	HYPNOTICS AND SEDATIVES	2014	Sverige	30-34	Male	11363	37,02	59759	194,68	306955
N05C	HYPNOTICS AND SEDATIVES	2014	Blekinge	80-84	Female	872	323,68	5518	2048,26	2694
N05C	HYPNOTICS AND SEDATIVES	2021	Halland	5-9	Male and female	484	23,56	1975	96,12	20547
N05C	HYPNOTICS AND SEDATIVES	2016	Jönköpings län	25-29	Male	316	27,26	1389	119,81	11593
N05C	HYPNOTICS AND SEDATIVES	2021	Skåne	85+	Female	7949	358,86	74793	3376,51	22151
N05C	HYPNOTICS AND SEDATIVES	2022	Sverige	15-19	Male and female	42602	72,09	142341	240,86	590971
N05C	HYPNOTICS AND SEDATIVES	2018	Blekinge	25-29	Male	196	35,69	771	140,41	5491
N05C	HYPNOTICS AND SEDATIVES	2022	Örebro län	60-64	Male	539	64,81	3695	444,27	8317
N05C	HYPNOTICS AND SEDATIVES	2016	Östergötland	50-54	Female	1258	90,8	7140	515,34	13855
N05C	HYPNOTICS AND SEDATIVES	2022	Kronoberg	50-54	Female	632	102,41	3812	617,73	6171
N05C	HYPNOTICS AND SEDATIVES	2015	Gävleborg	5-9	Female	57	7,78	274	37,39	7328
N05C	HYPNOTICS AND SEDATIVES	2022	Örebro län	60-64	Female	883	107,02	5254	636,77	8251
N05C	HYPNOTICS AND SEDATIVES	2018	Kronoberg	15-19	Male and female	369	33,12	1092	98,01	11142
N05C	HYPNOTICS AND SEDATIVES	2014	Kronoberg	50-54	Male and female	1073	96,09	7279	651,83	11167
N05C	HYPNOTICS AND SEDATIVES	2022	Blekinge	70-74	Male and female	1182	124,46	6840	720,23	9497
N05C	HYPNOTICS AND SEDATIVES	2015	Västerbotten	60-64	Male	666	81,91	3864	475,22	8131
N05C	HYPNOTICS AND SEDATIVES	2017	Västerbotten	60-64	Male	672	83,45	3920	486,78	8053
N05C	HYPNOTICS AND SEDATIVES	2022	Halland	50-54	Female	1249	111,52	7469	666,88	11200
N05C	HYPNOTICS AND SEDATIVES	2018	Västernorrland	25-29	Male	329	40,38	1329	163,13	8147
N05C	HYPNOTICS AND SEDATIVES	2019	Västernorrland	25-29	Male	335	41,65	1113	138,38	8043
N05C	HYPNOTICS AND SEDATIVES	2020	Västernorrland	25-29	Male	353	44,71	1356	171,73	7896
N05C	HYPNOTICS AND SEDATIVES	2016	Dalarna	55-59	Male	584	64,65	3078	340,75	9033
N05C	HYPNOTICS AND SEDATIVES	2015	Västernorrland	25-29	Female	305	47,05	1657	255,63	6482
N05C	HYPNOTICS AND SEDATIVES	2020	Västra Götalandsregionen	60-64	Male	4406	92,32	29862	625,71	47725
N05C	HYPNOTICS AND SEDATIVES	2018	Västernorrland	25-29	Female	416	58,57	1893	266,51	7103
N05C	HYPNOTICS AND SEDATIVES	2022	Kalmar län	60-64	Male	593	79,64	3936	528,61	7446
N05C	HYPNOTICS AND SEDATIVES	2014	Norrbotten	5-9	Male and female	76	6	374	29,54	12661
N05C	HYPNOTICS AND SEDATIVES	2017	Gävleborg	45-49	Male	448	47,61	2497	265,36	9410
N05C	HYPNOTICS AND SEDATIVES	2015	Skåne	15-19	Female	898	27,11	2701	81,53	33129
N05C	HYPNOTICS AND SEDATIVES	2015	Sverige	35-39	Male	13246	42,99	72473	235,22	308109
N05C	HYPNOTICS AND SEDATIVES	2021	Värmland	45-49	Male and female	1229	71,22	8226	476,7	17256
N05C	HYPNOTICS AND SEDATIVES	2021	Sörmland	50-54	Male	510	51,93	3099	315,58	9820
N05C	HYPNOTICS AND SEDATIVES	2022	Västra Götalandsregionen	75-79	Male and female	14951	194,74	91884	1196,78	76776
N05C	HYPNOTICS AND SEDATIVES	2014	Uppsala	55-59	Male and female	2168	107,69	12540	622,92	20131
N05C	HYPNOTICS AND SEDATIVES	2019	Halland	50-54	Male	723	63,19	4741	414,35	11442
N05C	HYPNOTICS AND SEDATIVES	2014	Blekinge	50-54	Female	463	103,46	2342	523,35	4475
N05C	HYPNOTICS AND SEDATIVES	2015	Dalarna	5-9	Male	82	10,55	377	48,52	7770
N05C	HYPNOTICS AND SEDATIVES	2020	Västernorrland	25-29	Male and female	745	50,47	3295	223,21	14762
N05C	HYPNOTICS AND SEDATIVES	2021	Västernorrland	25-29	Male and female	706	50,05	2900	205,57	14107
N05C	HYPNOTICS AND SEDATIVES	2019	Halland	15-19	Male	596	59,98	1832	184,38	9936
N05C	HYPNOTICS AND SEDATIVES	2015	Stockholm	40-44	Female	6647	81,66	32555	399,96	81396
N05C	HYPNOTICS AND SEDATIVES	2020	Kalmar län	60-64	Male	588	77,36	3702	487,04	7601
N05C	HYPNOTICS AND SEDATIVES	2021	Sverige	70-74	Male and female	75607	137,31	441006	800,93	550617
N05C	HYPNOTICS AND SEDATIVES	2022	Västra Götalandsregionen	60-64	Male	4229	88,39	29525	617,08	47846
N05C	HYPNOTICS AND SEDATIVES	2021	Stockholm	40-44	Female	6676	82,26	30808	379,59	81161
N05C	HYPNOTICS AND SEDATIVES	2017	Sörmland	15-19	Male and female	758	47,19	2270	141,33	16062
N05C	HYPNOTICS AND SEDATIVES	2016	Sverige	35-39	Male and female	32340	53,14	178478	293,27	608570
N05C	HYPNOTICS AND SEDATIVES	2020	Gävleborg	45-49	Male and female	1295	71,53	7698	425,21	18104
N05C	HYPNOTICS AND SEDATIVES	2022	Halland	5-9	Male	332	30,79	1494	138,58	10781
N05C	HYPNOTICS AND SEDATIVES	2015	Stockholm	55-59	Male	5785	94,07	32105	522,08	61494
N05C	HYPNOTICS AND SEDATIVES	2021	Gotland	35-39	Male	69	44,63	424	274,26	1546
N05C	HYPNOTICS AND SEDATIVES	2015	Halland	5-9	Female	51	5,55	253	27,56	9181
N05C	HYPNOTICS AND SEDATIVES	2022	Örebro län	30-34	Male and female	885	42,61	4152	199,89	20771
N05C	HYPNOTICS AND SEDATIVES	2016	Blekinge	20-24	Male	115	20,3	375	66,21	5664
N05C	HYPNOTICS AND SEDATIVES	2014	Jämtland Härjedalen	50-54	Male	225	56,1	1282	319,62	4011
N05C	HYPNOTICS AND SEDATIVES	2015	Jämtland Härjedalen	50-54	Male	241	58,77	1331	324,55	4101
N05C	HYPNOTICS AND SEDATIVES	2017	Gotland	70-74	Male and female	637	157,44	3144	777,06	4046
N05C	HYPNOTICS AND SEDATIVES	2021	Kalmar län	55-59	Male	535	65,67	3704	454,65	8147
N05C	HYPNOTICS AND SEDATIVES	2016	Uppsala	0-4	Male and female	23	1,09	71	3,38	21027
N05C	HYPNOTICS AND SEDATIVES	2019	Kronoberg	35-39	Male and female	601	50,7	3691	311,35	11855
N05C	HYPNOTICS AND SEDATIVES	2019	Örebro län	70-74	Female	1351	145,68	7459	804,29	9274
N05C	HYPNOTICS AND SEDATIVES	2019	Gävleborg	75-79	Male	829	129,47	5001	781,04	6403
N05C	HYPNOTICS AND SEDATIVES	2021	Västra Götalandsregionen	35-39	Female	3688	68,08	21829	402,94	54174
N05C	HYPNOTICS AND SEDATIVES	2022	Kalmar län	75-79	Male and female	2336	162,75	13472	938,62	14353
N05C	HYPNOTICS AND SEDATIVES	2017	Västernorrland	30-34	Male	293	42,43	1428	206,78	6906
N05C	HYPNOTICS AND SEDATIVES	2016	Östergötland	0-4	Male and female	37	1,42	137	5,25	26090
N05C	HYPNOTICS AND SEDATIVES	2016	Jämtland Härjedalen	50-54	Female	484	117,19	2589	626,88	4130
N05C	HYPNOTICS AND SEDATIVES	2017	Gävleborg	50-54	Male and female	1571	80,95	10300	530,71	19408
N05C	HYPNOTICS AND SEDATIVES	2021	Jämtland Härjedalen	50-54	Female	439	109,45	2831	705,81	4011
N05C	HYPNOTICS AND SEDATIVES	2016	Västra Götalandsregionen	35-39	Male and female	5668	55,36	35985	351,48	102382
N05C	HYPNOTICS AND SEDATIVES	2017	Örebro län	25-29	Male	275	26,37	1103	105,76	10429
N05C	HYPNOTICS AND SEDATIVES	2018	Stockholm	60-64	Male	5899	103,77	33167	583,43	56848
N05C	HYPNOTICS AND SEDATIVES	2020	Gävleborg	15-19	Male and female	1155	71,85	3785	235,44	16076
N05C	HYPNOTICS AND SEDATIVES	2021	Gävleborg	15-19	Male and female	1163	72,12	3887	241,02	16127
N05C	HYPNOTICS AND SEDATIVES	2019	Gotland	5-9	Male	53	31,83	245	147,15	1665
N05C	HYPNOTICS AND SEDATIVES	2020	Stockholm	25-29	Male	3528	38,14	12317	133,17	92491
N05C	HYPNOTICS AND SEDATIVES	2021	Stockholm	25-29	Male	3369	37,3	11475	127,05	90318
N05C	HYPNOTICS AND SEDATIVES	2021	Västra Götalandsregionen	75-79	Male	5297	151,23	33228	948,69	35025
N05C	HYPNOTICS AND SEDATIVES	2022	Gotland	75-79	Female	355	182,52	1678	862,72	1945
N05C	HYPNOTICS AND SEDATIVES	2017	Kronoberg	50-54	Male and female	1191	96,59	7354	596,43	12330
N05C	HYPNOTICS AND SEDATIVES	2016	Västra Götalandsregionen	40-44	Male	2773	50,51	17812	324,46	54898
N05C	HYPNOTICS AND SEDATIVES	2018	Västerbotten	0-4	Male	28	3,56	123	15,64	7866
N05C	HYPNOTICS AND SEDATIVES	2021	Uppsala	5-9	Female	161	13,89	617	53,24	11590
N05C	HYPNOTICS AND SEDATIVES	2016	Kalmar län	60-64	Male	645	81,46	3974	501,89	7918
N05C	HYPNOTICS AND SEDATIVES	2016	Skåne	40-44	Female	3221	75,85	16801	395,62	42467
N05C	HYPNOTICS AND SEDATIVES	2015	Västra Götalandsregionen	75-79	Female	8462	289,81	47268	1618,88	29198
N05C	HYPNOTICS AND SEDATIVES	2015	Dalarna	70-74	Male	930	114,04	5146	631,02	8155
N05C	HYPNOTICS AND SEDATIVES	2020	Skåne	5-9	Female	462	11,03	1743	41,61	41889
N05C	HYPNOTICS AND SEDATIVES	2022	Kalmar län	25-29	Male	238	31,9	1105	148,12	7460
N05C	HYPNOTICS AND SEDATIVES	2018	Kalmar län	50-54	Male	522	60,98	3573	417,41	8560
N05C	HYPNOTICS AND SEDATIVES	2014	Östergötland	80-84	Male	866	178,59	4924	1015,47	4849
N05C	HYPNOTICS AND SEDATIVES	2015	Gotland	80-84	Male	148	199,46	835	1125,34	742
N05C	HYPNOTICS AND SEDATIVES	2015	Uppsala	80-84	Female	1300	306,17	8368	1970,8	4246
N05C	HYPNOTICS AND SEDATIVES	2014	Värmland	25-29	Male	303	37,22	1394	171,23	8141
N05C	HYPNOTICS AND SEDATIVES	2015	Värmland	25-29	Male	323	38	1576	185,39	8501
N05C	HYPNOTICS AND SEDATIVES	2022	Örebro län	75-79	Female	1333	164,75	8472	1047,09	8091
N05C	HYPNOTICS AND SEDATIVES	2018	Västmanland	35-39	Male	337	42,83	2026	257,5	7868
N05C	HYPNOTICS AND SEDATIVES	2016	Östergötland	55-59	Female	1323	103,48	7730	604,61	12785
N05C	HYPNOTICS AND SEDATIVES	2019	Uppsala	80-84	Female	1404	301,29	9058	1943,78	4660
N05C	HYPNOTICS AND SEDATIVES	2018	Uppsala	80-84	Female	1387	308,22	8765	1947,78	4500
N05C	HYPNOTICS AND SEDATIVES	2020	Uppsala	80-84	Female	1414	293,91	9352	1943,88	4811
N05C	HYPNOTICS AND SEDATIVES	2015	Västmanland	25-29	Male	298	35,55	1323	157,84	8382
N05C	HYPNOTICS AND SEDATIVES	2014	Dalarna	5-9	Male	60	7,8	315	40,96	7691
N05C	HYPNOTICS AND SEDATIVES	2022	Västmanland	60-64	Male	614	77,5	4099	517,35	7923
N05C	HYPNOTICS AND SEDATIVES	2018	Västmanland	25-29	Male	347	36,34	1317	137,92	9549
N05C	HYPNOTICS AND SEDATIVES	2019	Västmanland	25-29	Male	405	41,87	1518	156,93	9673
N05C	HYPNOTICS AND SEDATIVES	2015	Jönköpings län	55-59	Male	761	72,6	5514	526,04	10482
N05C	HYPNOTICS AND SEDATIVES	2018	Örebro län	75-79	Male and female	2061	170,02	12366	1020,13	12122
N05C	HYPNOTICS AND SEDATIVES	2017	Kalmar län	75-79	Male	813	158,91	4615	902,07	5116
N05C	HYPNOTICS AND SEDATIVES	2022	Sörmland	35-39	Male	352	39,17	1873	208,41	8987
N05C	HYPNOTICS AND SEDATIVES	2022	Västmanland	25-29	Male	307	33,67	1354	148,51	9117
N05C	HYPNOTICS AND SEDATIVES	2019	Kalmar län	75-79	Male	855	147,67	4861	839,55	5790
N05C	HYPNOTICS AND SEDATIVES	2016	Sverige	50-54	Male	22572	68,99	137248	419,5	327170
N05C	HYPNOTICS AND SEDATIVES	2021	Kronoberg	60-64	Male	449	82,14	3395	621,11	5466
N05C	HYPNOTICS AND SEDATIVES	2019	Sverige	50-54	Male	21678	62,08	126055	361	349187
N05C	HYPNOTICS AND SEDATIVES	2016	Uppsala	85+	Male	854	297,87	6886	2401,81	2867
N05C	HYPNOTICS AND SEDATIVES	2017	Uppsala	85+	Male	889	301,66	7412	2515,1	2947
N05C	HYPNOTICS AND SEDATIVES	2015	Sörmland	30-34	Male	270	35,89	1154	153,38	7524
N05C	HYPNOTICS AND SEDATIVES	2022	Skåne	10-14	Female	1657	39,39	5727	136,13	42071
N05C	HYPNOTICS AND SEDATIVES	2018	Jämtland Härjedalen	25-29	Male	197	43,2	924	202,63	4560
N05C	HYPNOTICS AND SEDATIVES	2014	Jämtland Härjedalen	35-39	Male and female	378	53,02	1982	278,02	7129
N05C	HYPNOTICS AND SEDATIVES	2014	Gotland	85+	Male	159	271,79	1240	2119,66	585
N05C	HYPNOTICS AND SEDATIVES	2021	Västerbotten	75-79	Male and female	2235	181,59	13401	1088,8	12308
N05C	HYPNOTICS AND SEDATIVES	2022	Västerbotten	75-79	Male and female	2248	173,22	14138	1089,38	12978
N05C	HYPNOTICS AND SEDATIVES	2016	Gävleborg	60-64	Male and female	1910	105,94	11077	614,4	18029
N05C	HYPNOTICS AND SEDATIVES	2019	Gotland	85+	Male	173	271,59	1469	2306,12	637
N05C	HYPNOTICS AND SEDATIVES	2022	Sverige	50-54	Female	34369	104,94	199071	607,84	327506
N05C	HYPNOTICS AND SEDATIVES	2022	Gotland	70-74	Male and female	496	122,41	2935	724,33	4052
N05C	HYPNOTICS AND SEDATIVES	2019	Blekinge	5-9	Male and female	156	16,88	839	90,8	9240
N05C	HYPNOTICS AND SEDATIVES	2018	Skåne	85+	Male	3558	292,43	26421	2171,53	12167
N05C	HYPNOTICS AND SEDATIVES	2015	Norrbotten	60-64	Female	1131	137,78	5426	660,98	8209
N05C	HYPNOTICS AND SEDATIVES	2020	Gävleborg	25-29	Male and female	915	50,45	4346	239,61	18138
N05C	HYPNOTICS AND SEDATIVES	2022	Sverige	50-54	Male and female	53957	81,32	315494	475,5	663496
N05C	HYPNOTICS AND SEDATIVES	2018	Gotland	85+	Female	431	383,45	3459	3077,4	1124
N05C	HYPNOTICS AND SEDATIVES	2022	Blekinge	5-9	Male	189	41,37	1033	226,14	4568
N05C	HYPNOTICS AND SEDATIVES	2018	Värmland	30-34	Female	466	62,22	3295	439,98	7489
N05C	HYPNOTICS AND SEDATIVES	2016	Blekinge	70-74	Male	593	125,69	3319	703,48	4718
N05C	HYPNOTICS AND SEDATIVES	2016	Örebro län	50-54	Male	506	53,35	3098	326,66	9484
N05C	HYPNOTICS AND SEDATIVES	2018	Gotland	40-44	Male	77	44,9	509	296,79	1715
N05C	HYPNOTICS AND SEDATIVES	2019	Örebro län	50-54	Male	495	48,88	3188	314,8	10127
N05C	HYPNOTICS AND SEDATIVES	2019	Uppsala	50-54	Male and female	2127	89,16	12494	523,75	23855
N05C	HYPNOTICS AND SEDATIVES	2021	Jämtland Härjedalen	65-69	Male	358	86,39	2213	534,03	4144
N05C	HYPNOTICS AND SEDATIVES	2021	Uppsala	50-54	Male and female	2122	91,01	11382	488,18	23315
N05C	HYPNOTICS AND SEDATIVES	2018	Jönköpings län	70-74	Male	1102	112,86	6365	651,88	9764
N05C	HYPNOTICS AND SEDATIVES	2022	Dalarna	10-14	Male and female	1074	63,62	4251	251,81	16882
N05C	HYPNOTICS AND SEDATIVES	2022	Värmland	80-84	Male	602	142,69	3903	925,1	4219
N05C	HYPNOTICS AND SEDATIVES	2016	Blekinge	70-74	Male and female	1539	162,02	8036	845,98	9499
N05C	HYPNOTICS AND SEDATIVES	2018	Jönköpings län	25-29	Female	519	44,92	2485	215,06	11555
N05C	HYPNOTICS AND SEDATIVES	2016	Örebro län	85+	Female	1878	343,45	18258	3339,06	5468
N05C	HYPNOTICS AND SEDATIVES	2017	Örebro län	85+	Female	1818	337,98	17625	3276,63	5379
N05C	HYPNOTICS AND SEDATIVES	2022	Örebro län	85+	Female	1567	306,53	15696	3070,42	5112
N05C	HYPNOTICS AND SEDATIVES	2015	Kalmar län	35-39	Female	297	50,36	1510	256,06	5897
N05C	HYPNOTICS AND SEDATIVES	2016	Värmland	70-74	Male	1012	126,9	5769	723,39	7975
N05C	HYPNOTICS AND SEDATIVES	2015	Västernorrland	65-69	Male	663	75,14	3767	426,9	8824
N05C	HYPNOTICS AND SEDATIVES	2014	Värmland	70-74	Male	903	128,72	5108	728,15	7015
N05C	HYPNOTICS AND SEDATIVES	2015	Örebro län	85+	Male and female	2656	325,09	24259	2969,28	8170
N05C	HYPNOTICS AND SEDATIVES	2021	Västmanland	70-74	Male	684	87,92	4714	605,91	7780
N05C	HYPNOTICS AND SEDATIVES	2019	Örebro län	85+	Male and female	2355	295,19	22340	2800,2	7978
N05C	HYPNOTICS AND SEDATIVES	2018	Kalmar län	70-74	Male and female	2556	156,25	13987	855,06	16358
N05C	HYPNOTICS AND SEDATIVES	2019	Kalmar län	70-74	Male and female	2343	141,66	12423	751,09	16540
N05C	HYPNOTICS AND SEDATIVES	2022	Örebro län	85+	Male and female	2235	276,95	21683	2686,86	8070
N05C	HYPNOTICS AND SEDATIVES	2021	Kronoberg	5-9	Male and female	182	14,73	746	60,37	12357
N05C	HYPNOTICS AND SEDATIVES	2014	Västmanland	65-69	Male and female	2471	140,21	15590	884,59	17624
N05C	HYPNOTICS AND SEDATIVES	2019	Gotland	20-24	Male	82	47,37	189	109,19	1731
N05C	HYPNOTICS AND SEDATIVES	2020	Gotland	20-24	Male	60	34,21	146	83,24	1754
N05C	HYPNOTICS AND SEDATIVES	2017	Västmanland	70-74	Female	1674	205,88	9665	1188,66	8131
N05C	HYPNOTICS AND SEDATIVES	2015	Sverige	60-64	Male	25136	89,65	149672	533,83	280372
N05C	HYPNOTICS AND SEDATIVES	2016	Sverige	60-64	Male	25217	90,52	150645	540,74	278590
N05C	HYPNOTICS AND SEDATIVES	2022	Uppsala	55-59	Male and female	2396	103,16	14484	623,61	23226
N05C	HYPNOTICS AND SEDATIVES	2016	Kalmar län	75-79	Male	782	156,59	4452	891,47	4994
N05C	HYPNOTICS AND SEDATIVES	2020	Västernorrland	50-54	Female	803	98,03	4531	553,17	8191
N05C	HYPNOTICS AND SEDATIVES	2019	Västernorrland	60-64	Male	532	67,38	3027	383,41	7895
N05C	HYPNOTICS AND SEDATIVES	2019	Blekinge	40-44	Male	194	40,55	942	196,91	4784
N05C	HYPNOTICS AND SEDATIVES	2019	Kalmar län	40-44	Male	330	48,25	1894	276,9	6840
N05C	HYPNOTICS AND SEDATIVES	2020	Blekinge	40-44	Male	207	44,19	1065	227,37	4684
N05C	HYPNOTICS AND SEDATIVES	2022	Kalmar län	75-79	Male	850	120,65	5045	716,11	7045
N05C	HYPNOTICS AND SEDATIVES	2022	Uppsala	60-64	Male	775	79,22	5762	588,98	9783
N05C	HYPNOTICS AND SEDATIVES	2017	Västernorrland	15-19	Male and female	615	47,27	1911	146,9	13009
N05C	HYPNOTICS AND SEDATIVES	2017	Norrbotten	35-39	Male	350	52,2	1742	259,81	6705
N05C	HYPNOTICS AND SEDATIVES	2018	Västmanland	50-54	Male	564	58,29	3714	383,88	9675
N05C	HYPNOTICS AND SEDATIVES	2021	Dalarna	20-24	Male	293	37,37	1042	132,91	7840
N05C	HYPNOTICS AND SEDATIVES	2017	Värmland	40-44	Male	443	53	3153	377,24	8358
N05C	HYPNOTICS AND SEDATIVES	2021	Halland	50-54	Male and female	1952	87,1	11401	508,72	22411
N05C	HYPNOTICS AND SEDATIVES	2020	Västmanland	0-4	Male and female	65	4,09	269	16,93	15888
N05C	HYPNOTICS AND SEDATIVES	2022	Västmanland	0-4	Male and female	68	4,34	238	15,18	15683
N05C	HYPNOTICS AND SEDATIVES	2014	Norrbotten	70-74	Male and female	1922	142,2	8964	663,21	13516
N05C	HYPNOTICS AND SEDATIVES	2019	Sörmland	80-84	Male	598	158,62	3485	924,4	3770
N05C	HYPNOTICS AND SEDATIVES	2016	Blekinge	5-9	Male and female	81	9,09	356	39,94	8914
N05C	HYPNOTICS AND SEDATIVES	2014	Västernorrland	65-69	Female	1250	142,19	6328	719,83	8791
N05C	HYPNOTICS AND SEDATIVES	2022	Blekinge	40-44	Male and female	487	54,82	2810	316,33	8883
N05C	HYPNOTICS AND SEDATIVES	2020	Västernorrland	65-69	Female	935	124,37	5382	715,88	7518
N05C	HYPNOTICS AND SEDATIVES	2020	Västernorrland	20-24	Female	330	61,44	1172	218,21	5371
N05C	HYPNOTICS AND SEDATIVES	2021	Örebro län	45-49	Male	395	41,51	1937	203,55	9516
N05C	HYPNOTICS AND SEDATIVES	2021	Västernorrland	55-59	Male and female	1348	85,63	8378	532,17	15743
N05C	HYPNOTICS AND SEDATIVES	2014	Västmanland	5-9	Female	29	4,13	136	19,39	7015
N05C	HYPNOTICS AND SEDATIVES	2021	Kalmar län	80-84	Male	681	173,37	4570	1163,44	3928
N05C	HYPNOTICS AND SEDATIVES	2017	Gävleborg	40-44	Female	564	66,67	3499	413,59	8460
N05C	HYPNOTICS AND SEDATIVES	2014	Halland	30-34	Male and female	647	40,87	3569	225,46	15830
N05C	HYPNOTICS AND SEDATIVES	2014	Västerbotten	75-79	Male and female	2157	224,36	11196	1164,55	9614
N05C	HYPNOTICS AND SEDATIVES	2018	Uppsala	30-34	Male	513	39,53	2359	181,78	12977
N05C	HYPNOTICS AND SEDATIVES	2022	Uppsala	5-9	Male	350	28,43	1485	120,61	12312
N05C	HYPNOTICS AND SEDATIVES	2019	Västerbotten	75-79	Male and female	2087	189,57	11280	1024,62	11009
N05C	HYPNOTICS AND SEDATIVES	2015	Halland	70-74	Male	1109	135,31	7042	859,2	8196
N05C	HYPNOTICS AND SEDATIVES	2017	Skåne	65-69	Male	3638	100,33	19701	543,3	36262
N05C	HYPNOTICS AND SEDATIVES	2020	Kronoberg	65-69	Male	508	92,05	3556	644,32	5519
N05C	HYPNOTICS AND SEDATIVES	2015	Skåne	15-19	Male and female	1654	24,08	4886	71,15	68676
N05C	HYPNOTICS AND SEDATIVES	2020	Västerbotten	60-64	Male	643	79,84	3999	496,52	8054
N05C	HYPNOTICS AND SEDATIVES	2021	Västernorrland	25-29	Male	311	41,57	1209	161,59	7482
N05C	HYPNOTICS AND SEDATIVES	2022	Västernorrland	25-29	Male	273	38,61	1240	175,39	7070
N05C	HYPNOTICS AND SEDATIVES	2015	Gotland	75-79	Male and female	493	206,36	2583	1081,21	2389
N05C	HYPNOTICS AND SEDATIVES	2014	Gotland	75-79	Male and female	474	211,61	2285	1020,09	2240
N05C	HYPNOTICS AND SEDATIVES	2017	Västernorrland	25-29	Female	379	53,65	1706	241,51	7064
N05C	HYPNOTICS AND SEDATIVES	2019	Västernorrland	25-29	Female	391	55,67	1754	249,72	7024
N05C	HYPNOTICS AND SEDATIVES	2015	Värmland	75-79	Male	848	160,67	5004	948,09	5278
N05C	HYPNOTICS AND SEDATIVES	2015	Sörmland	50-54	Male	528	57,37	3265	354,78	9203
N05C	HYPNOTICS AND SEDATIVES	2022	Västernorrland	25-29	Female	364	58,65	1520	244,92	6206
N05C	HYPNOTICS AND SEDATIVES	2020	Kalmar län	85+	Male	877	297,89	7213	2450,07	2944
N05C	HYPNOTICS AND SEDATIVES	2022	Blekinge	50-54	Male	250	46,53	1266	235,62	5373
N05C	HYPNOTICS AND SEDATIVES	2015	Västerbotten	75-79	Male and female	2140	217,17	11622	1179,42	9854
N05C	HYPNOTICS AND SEDATIVES	2019	Stockholm	15-19	Female	4588	76,12	14371	238,43	60274
N05C	HYPNOTICS AND SEDATIVES	2021	Västmanland	35-39	Male	360	43,45	1936	233,68	8285
N05C	HYPNOTICS AND SEDATIVES	2021	Västerbotten	0-4	Male and female	53	3,51	228	15,08	15119
N05C	HYPNOTICS AND SEDATIVES	2021	Skåne	80-84	Male	3169	191,19	18993	1145,88	16575
N05C	HYPNOTICS AND SEDATIVES	2014	Uppsala	0-4	Male	9	0,85	35	3,3	10614
N05C	HYPNOTICS AND SEDATIVES	2015	Uppsala	0-4	Male	13	1,22	35	3,28	10656
N05C	HYPNOTICS AND SEDATIVES	2016	Uppsala	0-4	Male	11	1,03	25	2,33	10710
N05C	HYPNOTICS AND SEDATIVES	2017	Uppsala	0-4	Male	20	1,8	61	5,49	11114
N05C	HYPNOTICS AND SEDATIVES	2018	Uppsala	0-4	Male	30	2,68	93	8,29	11214
N05C	HYPNOTICS AND SEDATIVES	2019	Uppsala	0-4	Male	49	4,27	163	14,2	11479
N05C	HYPNOTICS AND SEDATIVES	2020	Uppsala	0-4	Male	66	5,64	220	18,8	11702
N05C	HYPNOTICS AND SEDATIVES	2021	Uppsala	0-4	Male	58	5,02	176	15,24	11552
N05C	HYPNOTICS AND SEDATIVES	2022	Uppsala	0-4	Male	53	4,59	175	15,17	11535
N05C	HYPNOTICS AND SEDATIVES	2017	Gotland	75-79	Male and female	542	209,91	2751	1065,45	2582
N05C	HYPNOTICS AND SEDATIVES	2017	Sverige	35-39	Male and female	33703	54,6	183076	296,57	617317
N05C	HYPNOTICS AND SEDATIVES	2021	Dalarna	65-69	Female	1241	138,74	6838	764,45	8945
N05C	HYPNOTICS AND SEDATIVES	2014	Västernorrland	15-19	Male	155	22,3	522	75,11	6950
N05C	HYPNOTICS AND SEDATIVES	2022	Östergötland	20-24	Male and female	1118	36,95	4022	132,93	30256
N05C	HYPNOTICS AND SEDATIVES	2014	Gävleborg	85+	Male	807	286,17	6659	2361,35	2820
N05C	HYPNOTICS AND SEDATIVES	2019	Blekinge	15-19	Male and female	540	60,92	1789	201,83	8864
N05C	HYPNOTICS AND SEDATIVES	2014	Gotland	0-4	Male	1	0,69	1	0,69	1457
N05C	HYPNOTICS AND SEDATIVES	2017	Gävleborg	50-54	Male	615	62,03	3924	395,76	9915
N05C	HYPNOTICS AND SEDATIVES	2016	Värmland	85+	Male and female	3102	346,48	26096	2914,78	8953
N05C	HYPNOTICS AND SEDATIVES	2016	Västerbotten	75-79	Male and female	2104	209,58	11520	1147,52	10039
N05C	HYPNOTICS AND SEDATIVES	2018	Värmland	85+	Male and female	2989	327,1	26684	2920,11	9138
N05C	HYPNOTICS AND SEDATIVES	2020	Västerbotten	30-34	Male	483	50,44	1827	190,79	9576
N05C	HYPNOTICS AND SEDATIVES	2020	Värmland	85+	Male and female	2741	294,79	25688	2762,74	9298
N05C	HYPNOTICS AND SEDATIVES	2016	Gotland	70-74	Male and female	654	173,06	3047	806,3	3779
N05C	HYPNOTICS AND SEDATIVES	2018	Kronoberg	70-74	Male and female	1907	172,56	10677	966,16	11051
N05C	HYPNOTICS AND SEDATIVES	2015	Kalmar län	75-79	Male and female	2260	218,34	11653	1125,78	10351
N05C	HYPNOTICS AND SEDATIVES	2021	Jönköpings län	55-59	Male	785	68,68	5837	510,67	11430
N05C	HYPNOTICS AND SEDATIVES	2016	Uppsala	75-79	Male	874	164,66	4960	934,44	5308
N05C	HYPNOTICS AND SEDATIVES	2018	Jämtland Härjedalen	50-54	Male	250	55,68	1434	319,38	4490
N05C	HYPNOTICS AND SEDATIVES	2017	Västernorrland	20-24	Female	333	51,38	1035	159,7	6481
N05C	HYPNOTICS AND SEDATIVES	2014	Uppsala	40-44	Male	539	47,87	3115	276,67	11259
N05C	HYPNOTICS AND SEDATIVES	2015	Jönköpings län	75-79	Female	1778	262,47	8604	1270,15	6774
N05C	HYPNOTICS AND SEDATIVES	2014	Västmanland	15-19	Male and female	450	29,83	1377	91,28	15086
N05C	HYPNOTICS AND SEDATIVES	2022	Dalarna	35-39	Male	405	47,41	2020	236,45	8543
N05C	HYPNOTICS AND SEDATIVES	2015	Västmanland	15-19	Male and female	533	36,84	1669	115,37	14467
N05C	HYPNOTICS AND SEDATIVES	2014	Västra Götalandsregionen	35-39	Male and female	5561	54,29	34486	336,7	102425
N05C	HYPNOTICS AND SEDATIVES	2015	Dalarna	35-39	Female	473	65,32	2594	358,24	7241
N05C	HYPNOTICS AND SEDATIVES	2016	Örebro län	0-4	Female	12	1,46	34	4,14	8213
N05C	HYPNOTICS AND SEDATIVES	2016	Värmland	20-24	Male	245	25,23	935	96,27	9712
N05C	HYPNOTICS AND SEDATIVES	2017	Sverige	5-9	Male and female	6877	11,45	28422	47,3	600853
N05C	HYPNOTICS AND SEDATIVES	2018	Kalmar län	45-49	Female	668	89,51	4245	568,81	7463
N05C	HYPNOTICS AND SEDATIVES	2016	Norrbotten	15-19	Female	305	49,76	1025	167,21	6130
N05C	HYPNOTICS AND SEDATIVES	2020	Kronoberg	75-79	Female	1207	280,37	7217	1676,42	4305
N05C	HYPNOTICS AND SEDATIVES	2022	Västerbotten	75-79	Female	1441	216,59	8872	1333,53	6653
N05C	HYPNOTICS AND SEDATIVES	2016	Västerbotten	0-4	Male	21	2,75	49	6,42	7629
N05C	HYPNOTICS AND SEDATIVES	2014	Västernorrland	35-39	Female	372	55,31	1839	273,42	6726
N05C	HYPNOTICS AND SEDATIVES	2014	Sörmland	25-29	Male	279	35,43	1114	141,48	7874
N05C	HYPNOTICS AND SEDATIVES	2018	Östergötland	5-9	Female	118	9	401	30,6	13104
N05C	HYPNOTICS AND SEDATIVES	2021	Västernorrland	70-74	Male and female	1727	109,17	9696	612,9	15820
N05C	HYPNOTICS AND SEDATIVES	2019	Kalmar län	75-79	Male and female	2393	198,38	13806	1144,49	12063
N05C	HYPNOTICS AND SEDATIVES	2020	Kalmar län	75-79	Male and female	2412	189,5	14544	1142,68	12728
N05C	HYPNOTICS AND SEDATIVES	2021	Gotland	5-9	Female	22	14,53	72	47,56	1514
N05C	HYPNOTICS AND SEDATIVES	2020	Uppsala	75-79	Male and female	2973	202,73	16947	1155,61	14665
N05C	HYPNOTICS AND SEDATIVES	2016	Gotland	75-79	Male and female	509	202,63	2574	1024,68	2512
N05C	HYPNOTICS AND SEDATIVES	2020	Jönköpings län	60-64	Male	787	77	5358	524,21	10221
N05C	HYPNOTICS AND SEDATIVES	2014	Skåne	40-44	Male and female	5085	60,35	24456	290,25	84258
N05C	HYPNOTICS AND SEDATIVES	2018	Västra Götalandsregionen	65-69	Female	8039	173,04	45836	986,61	46458
N05C	HYPNOTICS AND SEDATIVES	2017	Stockholm	60-64	Male and female	15537	139,28	82361	738,29	111556
N05C	HYPNOTICS AND SEDATIVES	2014	Västernorrland	75-79	Male	725	153,6	3698	783,47	4720
N05C	HYPNOTICS AND SEDATIVES	2022	Stockholm	25-29	Male and female	7085	40,33	25504	145,19	175656
N05C	HYPNOTICS AND SEDATIVES	2018	Örebro län	40-44	Female	582	66,05	3246	368,36	8812
N05C	HYPNOTICS AND SEDATIVES	2016	Västernorrland	75-79	Male	738	147,54	4011	801,88	5002
N05C	HYPNOTICS AND SEDATIVES	2018	Värmland	25-29	Male	368	37,55	1929	196,86	9799
N05C	HYPNOTICS AND SEDATIVES	2021	Skåne	40-44	Male and female	5368	60,86	27755	314,69	88197
N05C	HYPNOTICS AND SEDATIVES	2015	Stockholm	65-69	Male	6268	116,57	34950	650	53769
N05C	HYPNOTICS AND SEDATIVES	2020	Västmanland	25-29	Male	386	39,42	1558	159,11	9792
N05C	HYPNOTICS AND SEDATIVES	2014	Sverige	85+	Male	27445	316,88	216221	2496,52	86609
N05C	HYPNOTICS AND SEDATIVES	2021	Västmanland	25-29	Male	356	37,76	1536	162,9	9429
N05C	HYPNOTICS AND SEDATIVES	2018	Gävleborg	60-64	Male	705	78	4528	501	9038
N05C	HYPNOTICS AND SEDATIVES	2019	Sverige	85+	Male	25659	277,46	214796	2322,67	92478
N05C	HYPNOTICS AND SEDATIVES	2021	Gävleborg	60-64	Male	666	75,49	4463	505,89	8822
N05C	HYPNOTICS AND SEDATIVES	2019	Västerbotten	15-19	Female	514	74,04	1651	237,83	6942
N05C	HYPNOTICS AND SEDATIVES	2021	Kalmar län	75-79	Male	916	138,77	5079	769,43	6601
N05C	HYPNOTICS AND SEDATIVES	2016	Sörmland	40-44	Female	622	69,81	3279	368,01	8910
N05C	HYPNOTICS AND SEDATIVES	2021	Blekinge	5-9	Male	144	31,45	899	196,37	4578
N05C	HYPNOTICS AND SEDATIVES	2022	Västra Götalandsregionen	75-79	Male	5335	144,82	34326	931,78	36839
N05C	HYPNOTICS AND SEDATIVES	2021	Jönköpings län	75-79	Female	2093	248,34	10881	1291,05	8428
N05C	HYPNOTICS AND SEDATIVES	2016	Dalarna	80-84	Male	702	186,9	4389	1168,53	3756
N05C	HYPNOTICS AND SEDATIVES	2021	Västra Götalandsregionen	80-84	Female	7353	292,73	50856	2024,6	25119
N05C	HYPNOTICS AND SEDATIVES	2019	Västra Götalandsregionen	35-39	Male	2618	47,23	16135	291,08	55432
N05C	HYPNOTICS AND SEDATIVES	2018	Norrbotten	60-64	Male	593	70,43	3442	408,79	8420
N05C	HYPNOTICS AND SEDATIVES	2016	Värmland	75-79	Male	832	154,33	4812	892,6	5391
N05C	HYPNOTICS AND SEDATIVES	2021	Uppsala	15-19	Male and female	1910	87,86	6051	278,35	21739
N05C	HYPNOTICS AND SEDATIVES	2018	Norrbotten	25-29	Male	431	46,07	1939	207,25	9356
N05C	HYPNOTICS AND SEDATIVES	2019	Norrbotten	25-29	Male	415	44,94	1883	203,9	9235
N05C	HYPNOTICS AND SEDATIVES	2020	Norrbotten	25-29	Male	377	41,8	1670	185,16	9019
N05C	HYPNOTICS AND SEDATIVES	2021	Norrbotten	25-29	Male	365	41,97	1517	174,43	8697
N05C	HYPNOTICS AND SEDATIVES	2015	Östergötland	15-19	Male	302	23,69	984	77,19	12748
N05C	HYPNOTICS AND SEDATIVES	2016	Örebro län	65-69	Male and female	1983	106,13	11315	605,6	18684
N05C	HYPNOTICS AND SEDATIVES	2020	Kalmar län	75-79	Male	883	142,74	5301	856,94	6186
N05C	HYPNOTICS AND SEDATIVES	2022	Västmanland	65-69	Male	580	80,63	4013	557,9	7193
N05C	HYPNOTICS AND SEDATIVES	2018	Sörmland	70-74	Male	836	91,03	5228	569,25	9184
N05C	HYPNOTICS AND SEDATIVES	2019	Västernorrland	80-84	Female	1093	249,2	6407	1460,78	4386
N05C	HYPNOTICS AND SEDATIVES	2021	Halland	80-84	Male	939	198,98	7085	1501,38	4719
N05C	HYPNOTICS AND SEDATIVES	2016	Gävleborg	30-34	Male	305	40,11	1610	211,7	7605
N05C	HYPNOTICS AND SEDATIVES	2014	Blekinge	5-9	Female	10	2,44	29	7,09	4092
N05C	HYPNOTICS AND SEDATIVES	2016	Jämtland Härjedalen	15-19	Female	148	48,41	368	120,38	3057
N05C	HYPNOTICS AND SEDATIVES	2017	Norrbotten	75-79	Male	701	136,57	3767	733,88	5133
N05C	HYPNOTICS AND SEDATIVES	2020	Örebro län	85+	Male	688	248,11	5521	1990,98	2773
N05C	HYPNOTICS AND SEDATIVES	2017	Stockholm	75-79	Male and female	16026	252,9	90924	1434,86	63368
N05C	HYPNOTICS AND SEDATIVES	2021	Kronoberg	85+	Male and female	2193	365,5	22109	3684,83	6000
N05C	HYPNOTICS AND SEDATIVES	2019	Stockholm	35-39	Female	5596	66,4	24147	286,53	84273
N05C	HYPNOTICS AND SEDATIVES	2022	Skåne	40-44	Male and female	5091	57,17	27507	308,91	89045
N05C	HYPNOTICS AND SEDATIVES	2019	Jönköpings län	70-74	Male	1080	108,54	6662	669,55	9950
N05C	HYPNOTICS AND SEDATIVES	2016	Stockholm	75-79	Male and female	15232	252,65	86317	1431,74	60288
N05C	HYPNOTICS AND SEDATIVES	2020	Dalarna	35-39	Male and female	988	63,5	5372	345,27	15559
N05C	HYPNOTICS AND SEDATIVES	2018	Stockholm	75-79	Male and female	16583	243,37	96835	1421,14	68139
N05C	HYPNOTICS AND SEDATIVES	2020	Dalarna	5-9	Male	210	24,83	885	104,66	8456
N05C	HYPNOTICS AND SEDATIVES	2018	Gävleborg	30-34	Female	462	61,2	2654	351,57	7549
N05C	HYPNOTICS AND SEDATIVES	2019	Gävleborg	30-34	Female	502	63,84	3039	386,44	7864
N05C	HYPNOTICS AND SEDATIVES	2022	Östergötland	15-19	Male and female	1634	60,85	5626	209,5	26855
N05C	HYPNOTICS AND SEDATIVES	2018	Dalarna	50-54	Male	554	57,01	3558	366,12	9718
N05C	HYPNOTICS AND SEDATIVES	2021	Dalarna	50-54	Male	545	59,01	3314	358,81	9236
N05C	HYPNOTICS AND SEDATIVES	2016	Gotland	55-59	Male	135	67,87	796	400,2	1989
N05C	HYPNOTICS AND SEDATIVES	2015	Västra Götalandsregionen	15-19	Male and female	2412	27,21	7930	89,48	88628
N05C	HYPNOTICS AND SEDATIVES	2021	Halland	70-74	Female	1762	176,32	12257	1226,56	9993
N05C	HYPNOTICS AND SEDATIVES	2017	Blekinge	75-79	Male	504	153,19	2905	882,98	3290
N05C	HYPNOTICS AND SEDATIVES	2019	Kalmar län	80-84	Female	1338	302,71	8730	1975,11	4420
N05C	HYPNOTICS AND SEDATIVES	2020	Örebro län	15-19	Female	485	59,27	1792	218,99	8183
N05C	HYPNOTICS AND SEDATIVES	2015	Kalmar län	80-84	Male and female	2043	273,13	11673	1560,56	7480
N05C	HYPNOTICS AND SEDATIVES	2022	Jämtland Härjedalen	80-84	Male and female	884	211,64	6186	1480,97	4177
N05C	HYPNOTICS AND SEDATIVES	2018	Kronoberg	55-59	Male	479	84,61	3234	571,28	5661
N05C	HYPNOTICS AND SEDATIVES	2021	Kalmar län	35-39	Male and female	757	57,14	4582	345,86	13248
N05C	HYPNOTICS AND SEDATIVES	2014	Västerbotten	15-19	Male	214	27,12	606	76,81	7890
N05C	HYPNOTICS AND SEDATIVES	2017	Sverige	60-64	Male	25009	88,95	149613	532,12	281162
N05C	HYPNOTICS AND SEDATIVES	2014	Västernorrland	85+	Male and female	2357	330,02	17853	2499,72	7142
N05C	HYPNOTICS AND SEDATIVES	2016	Dalarna	50-54	Male and female	1565	84,76	8961	485,35	18463
N05C	HYPNOTICS AND SEDATIVES	2021	Sverige	60-64	Male	23336	81,75	147007	514,98	285462
N05C	HYPNOTICS AND SEDATIVES	2017	Sörmland	75-79	Female	1291	216,61	6884	1155,03	5960
N05C	HYPNOTICS AND SEDATIVES	2021	Västernorrland	85+	Male and female	2147	291,59	19201	2607,77	7363
N05C	HYPNOTICS AND SEDATIVES	2019	Jämtland Härjedalen	80-84	Male and female	883	228,7	5688	1473,19	3861
N05C	HYPNOTICS AND SEDATIVES	2014	Jämtland Härjedalen	0-4	Male	3	0,86	13	3,74	3480
N05C	HYPNOTICS AND SEDATIVES	2015	Jämtland Härjedalen	0-4	Male	3	0,86	6	1,73	3469
N05C	HYPNOTICS AND SEDATIVES	2016	Jämtland Härjedalen	0-4	Male	5	1,41	7	1,98	3538
N05C	HYPNOTICS AND SEDATIVES	2017	Jämtland Härjedalen	0-4	Male	4	1,12	9	2,52	3578
N05C	HYPNOTICS AND SEDATIVES	2018	Jämtland Härjedalen	0-4	Male	3	0,79	11	2,91	3779
N05C	HYPNOTICS AND SEDATIVES	2019	Jämtland Härjedalen	0-4	Male	7	1,84	26	6,84	3802
N05C	HYPNOTICS AND SEDATIVES	2020	Jämtland Härjedalen	0-4	Male	14	3,68	46	12,11	3800
N05C	HYPNOTICS AND SEDATIVES	2021	Jämtland Härjedalen	0-4	Male	8	2,17	23	6,24	3686
N05C	HYPNOTICS AND SEDATIVES	2022	Jämtland Härjedalen	0-4	Male	12	3,27	29	7,89	3675
N05C	HYPNOTICS AND SEDATIVES	2017	Jämtland Härjedalen	35-39	Female	258	76,92	1537	458,26	3354
N05C	HYPNOTICS AND SEDATIVES	2019	Jämtland Härjedalen	35-39	Female	284	81,59	1733	497,85	3481
N05C	HYPNOTICS AND SEDATIVES	2021	Halland	75-79	Female	2034	243,27	13786	1648,85	8361
N05C	HYPNOTICS AND SEDATIVES	2015	Uppsala	60-64	Female	1478	149,26	8235	831,65	9902
N05C	HYPNOTICS AND SEDATIVES	2017	Kronoberg	60-64	Male	502	89,07	2964	525,9	5636
N05C	HYPNOTICS AND SEDATIVES	2018	Kronoberg	60-64	Male	476	85,81	2983	537,77	5547
N05C	HYPNOTICS AND SEDATIVES	2021	Västra Götalandsregionen	35-39	Male	2790	48,24	16092	278,24	57836
N05C	HYPNOTICS AND SEDATIVES	2019	Dalarna	5-9	Male	185	22,11	849	101,46	8368
N05C	HYPNOTICS AND SEDATIVES	2014	Jämtland Härjedalen	80-84	Male and female	1055	276,9	6868	1802,62	3810
N05C	HYPNOTICS AND SEDATIVES	2018	Norrbotten	35-39	Female	474	76,5	2732	440,93	6196
N05C	HYPNOTICS AND SEDATIVES	2020	Jämtland Härjedalen	80-84	Male and female	907	224,01	5881	1452,46	4049
N05C	HYPNOTICS AND SEDATIVES	2018	Jämtland Härjedalen	80-84	Male and female	881	236,38	5563	1492,62	3727
N05C	HYPNOTICS AND SEDATIVES	2016	Västmanland	65-69	Male	759	89,44	5548	653,78	8486
N05C	HYPNOTICS AND SEDATIVES	2017	Gotland	25-29	Female	99	60,15	390	236,94	1646
N05C	HYPNOTICS AND SEDATIVES	2015	Västra Götalandsregionen	25-29	Male	1980	33,93	10117	173,39	58349
N05C	HYPNOTICS AND SEDATIVES	2022	Jämtland Härjedalen	0-4	Male and female	25	3,53	85	12	7086
N05C	HYPNOTICS AND SEDATIVES	2014	Örebro län	25-29	Male	233	25,82	970	107,49	9024
N05C	HYPNOTICS AND SEDATIVES	2015	Örebro län	25-29	Male	239	25,12	986	103,63	9515
N05C	HYPNOTICS AND SEDATIVES	2022	Uppsala	25-29	Male and female	1472	48,19	6351	207,91	30547
N05C	HYPNOTICS AND SEDATIVES	2015	Uppsala	65-69	Male	1051	99,76	6573	623,92	10535
N05C	HYPNOTICS AND SEDATIVES	2014	Gotland	25-29	Male and female	137	48,34	594	209,6	2834
N05C	HYPNOTICS AND SEDATIVES	2016	Blekinge	20-24	Female	123	28,24	344	78,99	4355
N05C	HYPNOTICS AND SEDATIVES	2019	Skåne	25-29	Male and female	3948	40,4	17196	175,95	97732
N05C	HYPNOTICS AND SEDATIVES	2016	Dalarna	5-9	Male	124	15,67	560	70,77	7913
N05C	HYPNOTICS AND SEDATIVES	2016	Skåne	25-29	Male and female	3439	37,58	15939	174,17	91512
N05C	HYPNOTICS AND SEDATIVES	2020	Örebro län	60-64	Female	944	111,35	5494	648,03	8478
N05C	HYPNOTICS AND SEDATIVES	2021	Blekinge	80-84	Male and female	1245	219,04	7862	1383,18	5684
N05C	HYPNOTICS AND SEDATIVES	2019	Halland	80-84	Female	1764	338,71	12720	2442,4	5208
N05C	HYPNOTICS AND SEDATIVES	2022	Jämtland Härjedalen	80-84	Female	559	244,85	3979	1742,88	2283
N05C	HYPNOTICS AND SEDATIVES	2014	Kronoberg	65-69	Male	636	103,92	3528	576,47	6120
N05C	HYPNOTICS AND SEDATIVES	2022	Gävleborg	65-69	Male	642	73,34	4318	493,26	8754
N05C	HYPNOTICS AND SEDATIVES	2014	Västernorrland	25-29	Male	239	35,08	980	143,84	6813
N05C	HYPNOTICS AND SEDATIVES	2015	Västernorrland	25-29	Male	235	32,49	1086	150,12	7234
N05C	HYPNOTICS AND SEDATIVES	2017	Värmland	45-49	Female	895	101,54	6424	728,84	8814
N05C	HYPNOTICS AND SEDATIVES	2018	Örebro län	75-79	Male	731	126,89	4607	799,69	5761
N05C	HYPNOTICS AND SEDATIVES	2018	Stockholm	85+	Female	12942	426,66	139324	4593,15	30333
N05C	HYPNOTICS AND SEDATIVES	2022	Sverige	70-74	Male	26034	99,81	166498	638,33	260832
N05C	HYPNOTICS AND SEDATIVES	2017	Jämtland Härjedalen	5-9	Male and female	66	8,97	306	41,59	7357
N05C	HYPNOTICS AND SEDATIVES	2018	Jämtland Härjedalen	55-59	Male	288	72,93	1865	472,27	3949
N05C	HYPNOTICS AND SEDATIVES	2014	Blekinge	50-54	Male	296	60,38	1921	391,88	4902
N05C	HYPNOTICS AND SEDATIVES	2018	Västra Götalandsregionen	40-44	Female	3990	76,66	25331	486,67	52050
N05C	HYPNOTICS AND SEDATIVES	2014	Östergötland	65-69	Male and female	3123	113,43	16727	607,53	27533
N05C	HYPNOTICS AND SEDATIVES	2018	Sverige	50-54	Male and female	60084	87,93	357157	522,69	683300
N05C	HYPNOTICS AND SEDATIVES	2018	Blekinge	50-54	Male	321	57,3	1783	318,28	5602
N05C	HYPNOTICS AND SEDATIVES	2020	Sörmland	80-84	Male and female	1773	203,3	10995	1260,75	8721
N05C	HYPNOTICS AND SEDATIVES	2017	Halland	85+	Male	1037	312,44	8771	2642,66	3319
N05C	HYPNOTICS AND SEDATIVES	2020	Kronoberg	65-69	Male and female	1354	122,83	8756	794,34	11023
N05C	HYPNOTICS AND SEDATIVES	2018	Dalarna	5-9	Male	159	18,91	817	97,18	8407
N05C	HYPNOTICS AND SEDATIVES	2022	Västmanland	50-54	Male	492	53,59	2878	313,47	9181
N05C	HYPNOTICS AND SEDATIVES	2019	Sörmland	75-79	Male	813	126,24	4474	694,72	6440
N05C	HYPNOTICS AND SEDATIVES	2021	Gävleborg	70-74	Male	782	83,79	5560	595,74	9333
N05C	HYPNOTICS AND SEDATIVES	2014	Jönköpings län	40-44	Male	480	42,73	3186	283,6	11234
N05C	HYPNOTICS AND SEDATIVES	2021	Halland	85+	Female	2302	376,76	24315	3979,54	6110
N05C	HYPNOTICS AND SEDATIVES	2016	Örebro län	30-34	Female	387	48,01	1597	198,11	8061
N05C	HYPNOTICS AND SEDATIVES	2017	Skåne	35-39	Male	1791	41,4	9890	228,61	43262
N05C	HYPNOTICS AND SEDATIVES	2018	Skåne	35-39	Male	1781	40,54	9212	209,71	43928
N05C	HYPNOTICS AND SEDATIVES	2016	Uppsala	35-39	Female	630	60	3801	362	10500
N05C	HYPNOTICS AND SEDATIVES	2015	Gävleborg	85+	Male	811	283,96	6087	2131,3	2856
N05C	HYPNOTICS AND SEDATIVES	2019	Västra Götalandsregionen	70-74	Male	5427	122,32	34203	770,88	44369
N05C	HYPNOTICS AND SEDATIVES	2015	Dalarna	65-69	Male and female	2393	115,33	12992	626,15	20749
N05C	HYPNOTICS AND SEDATIVES	2014	Halland	15-19	Male and female	506	28,01	1733	95,94	18064
N05C	HYPNOTICS AND SEDATIVES	2015	Blekinge	55-59	Male	312	67,28	1701	366,83	4637
N05C	HYPNOTICS AND SEDATIVES	2017	Västra Götalandsregionen	35-39	Male	2538	47,69	15495	291,17	53216
N05C	HYPNOTICS AND SEDATIVES	2017	Blekinge	80-84	Male	386	175,85	2371	1080,18	2195
N05C	HYPNOTICS AND SEDATIVES	2014	Västra Götalandsregionen	0-4	Male	51	1,01	136	2,7	50418
N05C	HYPNOTICS AND SEDATIVES	2015	Västra Götalandsregionen	0-4	Male	75	1,48	209	4,11	50798
N05C	HYPNOTICS AND SEDATIVES	2016	Västra Götalandsregionen	0-4	Male	113	2,23	346	6,83	50681
N05C	HYPNOTICS AND SEDATIVES	2017	Västra Götalandsregionen	0-4	Male	158	3,07	528	10,25	51495
N05C	HYPNOTICS AND SEDATIVES	2018	Västra Götalandsregionen	0-4	Male	189	3,64	644	12,41	51901
N05C	HYPNOTICS AND SEDATIVES	2019	Västra Götalandsregionen	0-4	Male	210	4,03	689	13,22	52132
N05C	HYPNOTICS AND SEDATIVES	2020	Västra Götalandsregionen	0-4	Male	216	4,15	744	14,31	52009
N05C	HYPNOTICS AND SEDATIVES	2016	Gävleborg	70-74	Male	962	110,49	5384	618,35	8707
N05C	HYPNOTICS AND SEDATIVES	2019	Västerbotten	65-69	Male and female	1812	115,27	10022	637,57	15719
N05C	HYPNOTICS AND SEDATIVES	2016	Norrbotten	85+	Male	650	269,26	4220	1748,14	2414
N05C	HYPNOTICS AND SEDATIVES	2022	Kalmar län	55-59	Male	480	56,77	3203	378,83	8455
N05C	HYPNOTICS AND SEDATIVES	2014	Blekinge	55-59	Female	565	118,25	2847	595,86	4778
N05C	HYPNOTICS AND SEDATIVES	2016	Blekinge	55-59	Female	522	114,88	2583	568,44	4544
N05C	HYPNOTICS AND SEDATIVES	2018	Örebro län	35-39	Male	336	38,55	1495	171,5	8717
N05C	HYPNOTICS AND SEDATIVES	2014	Gävleborg	85+	Male and female	2772	335,92	23644	2865,24	8252
N05C	HYPNOTICS AND SEDATIVES	2015	Gävleborg	85+	Male and female	2725	328,31	22844	2752,29	8300
N05C	HYPNOTICS AND SEDATIVES	2018	Västmanland	70-74	Male	856	108,66	5390	684,18	7878
N05C	HYPNOTICS AND SEDATIVES	2018	Gävleborg	85+	Male and female	2545	306,7	21556	2597,73	8298
N05C	HYPNOTICS AND SEDATIVES	2015	Dalarna	70-74	Female	1558	190,91	8292	1016,05	8161
N05C	HYPNOTICS AND SEDATIVES	2016	Dalarna	70-74	Female	1645	189,3	8540	982,74	8690
N05C	HYPNOTICS AND SEDATIVES	2016	Sverige	5-9	Female	1846	6,45	7300	25,51	286162
N05C	HYPNOTICS AND SEDATIVES	2018	Dalarna	70-74	Female	1665	176,3	9374	992,59	9444
N05C	HYPNOTICS AND SEDATIVES	2019	Dalarna	70-74	Female	1616	167,39	8692	900,35	9654
N05C	HYPNOTICS AND SEDATIVES	2019	Kalmar län	15-19	Female	298	48,55	1000	162,92	6138
N05C	HYPNOTICS AND SEDATIVES	2022	Dalarna	70-74	Female	1385	148,43	8003	857,68	9331
N05C	HYPNOTICS AND SEDATIVES	2017	Västra Götalandsregionen	0-4	Male and female	258	2,58	862	8,61	100131
N05C	HYPNOTICS AND SEDATIVES	2015	Stockholm	25-29	Male	2653	32,27	10615	129,12	82213
N05C	HYPNOTICS AND SEDATIVES	2014	Blekinge	20-24	Male and female	229	23,06	779	78,44	9931
N05C	HYPNOTICS AND SEDATIVES	2016	Blekinge	80-84	Male	451	206,98	2735	1255,16	2179
N05C	HYPNOTICS AND SEDATIVES	2016	Örebro län	35-39	Male and female	760	45,36	3785	225,89	16756
N05C	HYPNOTICS AND SEDATIVES	2022	Stockholm	60-64	Male	5676	93,58	33282	548,73	60653
N05C	HYPNOTICS AND SEDATIVES	2021	Västerbotten	35-39	Male	397	45,85	1783	205,91	8659
N05C	HYPNOTICS AND SEDATIVES	2022	Jämtland Härjedalen	40-44	Male and female	540	72,87	2993	403,91	7410
N05C	HYPNOTICS AND SEDATIVES	2014	Västerbotten	45-49	Male and female	1307	76,79	7591	446	17020
N05C	HYPNOTICS AND SEDATIVES	2015	Sörmland	25-29	Male	278	33,76	1107	134,43	8235
N05C	HYPNOTICS AND SEDATIVES	2020	Blekinge	60-64	Male	350	75,71	1959	423,75	4623
N05C	HYPNOTICS AND SEDATIVES	2017	Gotland	5-9	Female	19	12,59	81	53,68	1509
N05C	HYPNOTICS AND SEDATIVES	2015	Halland	60-64	Male	838	91,06	5604	608,93	9203
N05C	HYPNOTICS AND SEDATIVES	2016	Västerbotten	35-39	Female	527	71,55	2841	385,74	7365
N05C	HYPNOTICS AND SEDATIVES	2020	Västerbotten	35-39	Female	601	76,13	3309	419,18	7894
N05C	HYPNOTICS AND SEDATIVES	2022	Skåne	75-79	Male and female	11724	186,83	66705	1062,98	62753
N05C	HYPNOTICS AND SEDATIVES	2020	Kalmar län	25-29	Male	257	31,69	1383	170,53	8110
N05C	HYPNOTICS AND SEDATIVES	2018	Västerbotten	0-4	Female	24	3,29	102	14	7285
N05C	HYPNOTICS AND SEDATIVES	2016	Västmanland	20-24	Male and female	591	34,49	2254	131,54	17136
N05C	HYPNOTICS AND SEDATIVES	2020	Stockholm	60-64	Male and female	15231	129,58	80018	680,77	117541
N05C	HYPNOTICS AND SEDATIVES	2021	Stockholm	60-64	Male and female	14860	124,49	79370	664,9	119371
N05C	HYPNOTICS AND SEDATIVES	2019	Kalmar län	50-54	Male	483	56,81	3474	408,61	8502
N05C	HYPNOTICS AND SEDATIVES	2020	Värmland	10-14	Male	329	41,54	1297	163,74	7921
N05C	HYPNOTICS AND SEDATIVES	2020	Örebro län	40-44	Female	576	67,63	3212	377,13	8517
N05C	HYPNOTICS AND SEDATIVES	2019	Västerbotten	0-4	Male and female	68	4,5	253	16,73	15123
N05C	HYPNOTICS AND SEDATIVES	2022	Kalmar län	50-54	Male	433	54,85	2851	361,16	7894
N05C	HYPNOTICS AND SEDATIVES	2021	Sörmland	60-64	Male and female	1495	86,32	8661	500,06	17320
N05C	HYPNOTICS AND SEDATIVES	2018	Blekinge	60-64	Male and female	960	102,97	5422	581,57	9323
N05C	HYPNOTICS AND SEDATIVES	2015	Blekinge	25-29	Male and female	279	31,83	1106	126,18	8765
N05C	HYPNOTICS AND SEDATIVES	2017	Kronoberg	80-84	Female	1040	341,21	6827	2239,83	3048
N05C	HYPNOTICS AND SEDATIVES	2020	Blekinge	60-64	Male and female	901	98	4813	523,49	9194
N05C	HYPNOTICS AND SEDATIVES	2020	Blekinge	25-29	Male and female	403	40,52	1753	176,27	9945
N05C	HYPNOTICS AND SEDATIVES	2014	Dalarna	85+	Female	2228	391,98	21447	3773,22	5684
N05C	HYPNOTICS AND SEDATIVES	2017	Jönköpings län	25-29	Male and female	881	37,62	3528	150,65	23419
N05C	HYPNOTICS AND SEDATIVES	2021	Gotland	20-24	Female	91	65,05	325	232,31	1399
N05C	HYPNOTICS AND SEDATIVES	2018	Västerbotten	40-44	Male	401	49,3	2314	284,48	8134
N05C	HYPNOTICS AND SEDATIVES	2021	Skåne	10-14	Male	2377	54,69	8916	205,15	43460
N05C	HYPNOTICS AND SEDATIVES	2016	Gävleborg	0-4	Male	23	3,03	57	7,5	7600
N05C	HYPNOTICS AND SEDATIVES	2017	Sverige	50-54	Male	22832	67,38	139601	411,97	338866
N05C	HYPNOTICS AND SEDATIVES	2018	Sverige	50-54	Male	22145	63,72	135383	389,55	347535
N05C	HYPNOTICS AND SEDATIVES	2016	Gotland	20-24	Male and female	128	34,82	501	136,29	3676
N05C	HYPNOTICS AND SEDATIVES	2022	Dalarna	70-74	Male	818	86,48	5176	547,2	9459
N05C	HYPNOTICS AND SEDATIVES	2018	Halland	25-29	Male and female	947	47,17	5281	263,02	20078
N05C	HYPNOTICS AND SEDATIVES	2021	Sverige	50-54	Male	20572	60,68	120317	354,88	339035
N05C	HYPNOTICS AND SEDATIVES	2014	Jönköpings län	30-34	Male	312	32,21	1734	179	9687
N05C	HYPNOTICS AND SEDATIVES	2020	Västra Götalandsregionen	10-14	Male	2475	47,77	9749	188,17	51810
N05C	HYPNOTICS AND SEDATIVES	2017	Jämtland Härjedalen	25-29	Male	185	42,33	907	207,55	4370
N05C	HYPNOTICS AND SEDATIVES	2014	Blekinge	30-34	Female	172	44,9	802	209,34	3831
N05C	HYPNOTICS AND SEDATIVES	2014	Blekinge	80-84	Male	476	232,76	2967	1450,86	2045
N05C	HYPNOTICS AND SEDATIVES	2020	Värmland	25-29	Male and female	962	52,23	4878	264,85	18418
N05C	HYPNOTICS AND SEDATIVES	2022	Sörmland	80-84	Male	660	149,29	4130	934,18	4421
N05C	HYPNOTICS AND SEDATIVES	2022	Värmland	25-29	Male and female	776	45,85	3638	214,95	16925
N05C	HYPNOTICS AND SEDATIVES	2014	Skåne	85+	Male	3637	316,15	25871	2248,87	11504
N05C	HYPNOTICS AND SEDATIVES	2016	Skåne	85+	Male	3649	308,9	26581	2250,15	11813
N05C	HYPNOTICS AND SEDATIVES	2019	Skåne	85+	Male	3362	273,47	25465	2071,34	12294
N05C	HYPNOTICS AND SEDATIVES	2020	Skåne	85+	Male	3421	272,63	25535	2034,99	12548
N05C	HYPNOTICS AND SEDATIVES	2019	Jönköpings län	65-69	Female	1523	155,74	7865	804,27	9779
N05C	HYPNOTICS AND SEDATIVES	2020	Stockholm	30-34	Male and female	10215	53,43	39986	209,15	191179
N05C	HYPNOTICS AND SEDATIVES	2016	Kalmar län	15-19	Female	220	36,94	682	114,53	5955
N05C	HYPNOTICS AND SEDATIVES	2020	Västerbotten	40-44	Male and female	1053	67,47	5735	367,49	15606
N05C	HYPNOTICS AND SEDATIVES	2014	Uppsala	50-54	Female	1163	112,14	7140	688,46	10371
N05C	HYPNOTICS AND SEDATIVES	2019	Sverige	15-19	Female	17694	66,59	59279	223,1	265711
N05C	HYPNOTICS AND SEDATIVES	2019	Kronoberg	50-54	Male	395	58,77	2529	376,28	6721
N05C	HYPNOTICS AND SEDATIVES	2020	Kronoberg	50-54	Male	386	57,96	2787	418,47	6660
N05C	HYPNOTICS AND SEDATIVES	2020	Jämtland Härjedalen	25-29	Female	282	69,77	1427	353,04	4042
N05C	HYPNOTICS AND SEDATIVES	2018	Gotland	60-64	Male and female	391	94,81	2142	519,4	4124
N05C	HYPNOTICS AND SEDATIVES	2020	Halland	70-74	Male	1067	111,03	7045	733,09	9610
N05C	HYPNOTICS AND SEDATIVES	2017	Skåne	85+	Female	8994	393,85	80358	3518,92	22836
N05C	HYPNOTICS AND SEDATIVES	2019	Gotland	15-19	Male	112	69,39	343	212,52	1614
N05C	HYPNOTICS AND SEDATIVES	2017	Sverige	10-14	Male	10273	35,51	38254	132,24	289269
N05C	HYPNOTICS AND SEDATIVES	2020	Sörmland	70-74	Male	793	86,58	4615	503,88	9159
N05C	HYPNOTICS AND SEDATIVES	2015	Blekinge	70-74	Male	578	128,13	3155	699,4	4511
N05C	HYPNOTICS AND SEDATIVES	2017	Blekinge	70-74	Male	620	124,55	3571	717,36	4978
N05C	HYPNOTICS AND SEDATIVES	2018	Jämtland Härjedalen	40-44	Female	327	87,95	1793	482,25	3718
N05C	HYPNOTICS AND SEDATIVES	2016	Stockholm	70-74	Female	12471	246,19	63178	1247,2	50656
N05C	HYPNOTICS AND SEDATIVES	2016	Kalmar län	5-9	Female	40	6,47	146	23,6	6187
N05C	HYPNOTICS AND SEDATIVES	2020	Jönköpings län	25-29	Female	660	56,05	3363	285,58	11776
N05C	HYPNOTICS AND SEDATIVES	2017	Västra Götalandsregionen	50-54	Male	4276	75,4	29817	525,75	56713
N05C	HYPNOTICS AND SEDATIVES	2021	Uppsala	15-19	Female	1087	102,84	3636	343,99	10570
N05C	HYPNOTICS AND SEDATIVES	2020	Kalmar län	70-74	Male	801	97,75	5031	613,99	8194
N05C	HYPNOTICS AND SEDATIVES	2016	Kalmar län	45-49	Female	682	89,71	3881	510,52	7602
N05C	HYPNOTICS AND SEDATIVES	2018	Örebro län	50-54	Male	483	48,9	3189	322,84	9878
N05C	HYPNOTICS AND SEDATIVES	2015	Kalmar län	35-39	Male	264	41,44	1679	263,58	6370
N05C	HYPNOTICS AND SEDATIVES	2019	Kalmar län	60-64	Female	1036	133,25	5503	707,78	7775
N05C	HYPNOTICS AND SEDATIVES	2014	Blekinge	70-74	Female	894	204,62	4481	1025,64	4369
N05C	HYPNOTICS AND SEDATIVES	2014	Halland	0-4	Male	17	1,85	42	4,57	9192
N05C	HYPNOTICS AND SEDATIVES	2015	Halland	0-4	Male	16	1,72	49	5,27	9293
N05C	HYPNOTICS AND SEDATIVES	2016	Halland	0-4	Male	27	2,91	90	9,71	9268
N05C	HYPNOTICS AND SEDATIVES	2017	Halland	0-4	Male	41	4,29	127	13,3	9549
N05C	HYPNOTICS AND SEDATIVES	2018	Halland	0-4	Male	57	5,92	198	20,55	9636
N05C	HYPNOTICS AND SEDATIVES	2019	Halland	0-4	Male	59	6,03	186	19,02	9778
N05C	HYPNOTICS AND SEDATIVES	2020	Halland	0-4	Male	69	7,01	235	23,86	9849
N05C	HYPNOTICS AND SEDATIVES	2021	Halland	0-4	Male	66	6,74	231	23,58	9798
N05C	HYPNOTICS AND SEDATIVES	2022	Halland	0-4	Male	63	6,47	170	17,45	9740
N05C	HYPNOTICS AND SEDATIVES	2019	Dalarna	50-54	Male	543	56,1	3423	353,62	9680
N05C	HYPNOTICS AND SEDATIVES	2020	Dalarna	50-54	Male	566	60,32	3451	367,75	9384
N05C	HYPNOTICS AND SEDATIVES	2019	Västernorrland	55-59	Female	829	112,68	5068	688,87	7357
N05C	HYPNOTICS AND SEDATIVES	2015	Halland	0-4	Female	7	0,79	23	2,59	8890
N05C	HYPNOTICS AND SEDATIVES	2020	Västerbotten	85+	Male	775	290,92	5465	2051,43	2664
N05C	HYPNOTICS AND SEDATIVES	2019	Kronoberg	45-49	Male	304	49,63	2076	338,94	6125
N05C	HYPNOTICS AND SEDATIVES	2016	Västernorrland	80-84	Male and female	1835	241,99	10967	1446,26	7583
N05C	HYPNOTICS AND SEDATIVES	2019	Kronoberg	55-59	Male	430	75,28	2849	498,77	5712
N05C	HYPNOTICS AND SEDATIVES	2019	Jönköpings län	60-64	Female	1308	133,12	7610	774,48	9826
N05C	HYPNOTICS AND SEDATIVES	2017	Dalarna	85+	Male and female	3006	338,59	26270	2959	8878
N05C	HYPNOTICS AND SEDATIVES	2019	Gotland	55-59	Female	242	121,42	1107	555,44	1993
N05C	HYPNOTICS AND SEDATIVES	2018	Sörmland	75-79	Male	773	128,26	3917	649,91	6027
N05C	HYPNOTICS AND SEDATIVES	2018	Östergötland	55-59	Female	1279	99,63	7286	567,58	12837
N05C	HYPNOTICS AND SEDATIVES	2015	Västernorrland	50-54	Female	788	103,96	4980	656,99	7580
N05C	HYPNOTICS AND SEDATIVES	2018	Västernorrland	50-54	Female	847	101,9	4901	589,63	8312
N05C	HYPNOTICS AND SEDATIVES	2021	Uppsala	70-74	Male	1038	107,63	6600	684,36	9644
N05C	HYPNOTICS AND SEDATIVES	2020	Halland	0-4	Male and female	100	5,26	330	17,36	19012
N05C	HYPNOTICS AND SEDATIVES	2014	Västernorrland	15-19	Female	175	26,72	536	81,83	6550
N05C	HYPNOTICS AND SEDATIVES	2015	Västernorrland	15-19	Female	232	36,93	742	118,12	6282
N05C	HYPNOTICS AND SEDATIVES	2022	Västerbotten	50-54	Male	461	56,81	2433	299,82	8115
N05C	HYPNOTICS AND SEDATIVES	2020	Jämtland Härjedalen	35-39	Male	192	51,01	1107	294,1	3764
N05C	HYPNOTICS AND SEDATIVES	2016	Sverige	25-29	Female	15805	47,4	77284	231,78	333430
N05C	HYPNOTICS AND SEDATIVES	2019	Västra Götalandsregionen	10-14	Male	2180	43,12	8445	167,04	50558
N05C	HYPNOTICS AND SEDATIVES	2014	Dalarna	80-84	Male and female	2229	260	15310	1785,84	8573
N05C	HYPNOTICS AND SEDATIVES	2019	Halland	40-44	Male	491	49,14	3041	304,37	9991
N05C	HYPNOTICS AND SEDATIVES	2016	Dalarna	80-84	Male and female	2103	245,96	13898	1625,5	8550
N05C	HYPNOTICS AND SEDATIVES	2016	Uppsala	45-49	Male	648	56,97	3426	301,21	11374
N05C	HYPNOTICS AND SEDATIVES	2016	Jämtland Härjedalen	35-39	Female	232	69,13	1371	408,52	3356
N05C	HYPNOTICS AND SEDATIVES	2018	Dalarna	20-24	Male	272	32,23	975	115,54	8439
N05C	HYPNOTICS AND SEDATIVES	2018	Gävleborg	35-39	Male and female	857	58,02	5026	340,26	14771
N05C	HYPNOTICS AND SEDATIVES	2015	Skåne	60-64	Male	3251	90,64	16997	473,89	35867
N05C	HYPNOTICS AND SEDATIVES	2019	Västerbotten	10-14	Male	348	46,03	1393	184,26	7560
N05C	HYPNOTICS AND SEDATIVES	2020	Västernorrland	55-59	Male	508	66,03	2910	378,22	7694
N05C	HYPNOTICS AND SEDATIVES	2022	Gävleborg	35-39	Male and female	897	56,33	5045	316,84	15923
N05C	HYPNOTICS AND SEDATIVES	2015	Blekinge	5-9	Male and female	64	7,35	176	20,22	8706
N05C	HYPNOTICS AND SEDATIVES	2015	Stockholm	45-49	Female	7946	102,54	40290	519,9	77495
N05C	HYPNOTICS AND SEDATIVES	2017	Östergötland	60-64	Female	1446	115,02	8167	649,62	12572
N05C	HYPNOTICS AND SEDATIVES	2022	Jämtland Härjedalen	70-74	Male and female	1092	134,7	6697	826,08	8107
N05C	HYPNOTICS AND SEDATIVES	2018	Stockholm	20-24	Female	2878	44,12	9476	145,25	65238
N05C	HYPNOTICS AND SEDATIVES	2014	Gotland	25-29	Female	81	57,65	367	261,21	1405
N05C	HYPNOTICS AND SEDATIVES	2017	Halland	40-44	Male and female	1240	60,46	8068	393,41	20508
N05C	HYPNOTICS AND SEDATIVES	2019	Västmanland	65-69	Male	593	78,82	3892	517,35	7523
N05C	HYPNOTICS AND SEDATIVES	2019	Sverige	65-69	Male	24811	91,38	150250	553,36	271523
N05C	HYPNOTICS AND SEDATIVES	2021	Jämtland Härjedalen	75-79	Male	431	129,74	2722	819,39	3322
N05C	HYPNOTICS AND SEDATIVES	2022	Jämtland Härjedalen	75-79	Male	445	124,55	2995	838,23	3573
N05C	HYPNOTICS AND SEDATIVES	2022	Västernorrland	20-24	Female	304	59,51	1110	217,31	5108
N05C	HYPNOTICS AND SEDATIVES	2018	Blekinge	80-84	Female	824	299,96	4783	1741,17	2747
N05C	HYPNOTICS AND SEDATIVES	2016	Kalmar län	30-34	Male and female	620	50,66	3348	273,57	12238
N05C	HYPNOTICS AND SEDATIVES	2017	Uppsala	45-49	Male	685	59,65	3546	308,78	11484
N05C	HYPNOTICS AND SEDATIVES	2020	Östergötland	50-54	Female	1295	87,52	7643	516,56	14796
N05C	HYPNOTICS AND SEDATIVES	2015	Västernorrland	80-84	Male and female	1890	245,01	11437	1482,63	7714
N05C	HYPNOTICS AND SEDATIVES	2021	Västerbotten	55-59	Male and female	1454	91,81	8177	516,32	15837
N05C	HYPNOTICS AND SEDATIVES	2017	Örebro län	60-64	Female	988	114,66	5136	596,03	8617
N05C	HYPNOTICS AND SEDATIVES	2021	Gotland	25-29	Male and female	178	53,29	675	202,1	3340
N05C	HYPNOTICS AND SEDATIVES	2014	Örebro län	45-49	Female	781	81,18	4520	469,81	9621
N05C	HYPNOTICS AND SEDATIVES	2015	Västra Götalandsregionen	75-79	Male	4580	179,85	26934	1057,69	25465
N05C	HYPNOTICS AND SEDATIVES	2022	Örebro län	0-4	Female	36	4,27	161	19,09	8432
N05C	HYPNOTICS AND SEDATIVES	2016	Gotland	65-69	Male	174	80,67	1048	485,86	2157
N05C	HYPNOTICS AND SEDATIVES	2018	Östergötland	50-54	Male and female	1980	64,99	12072	396,22	30468
N05C	HYPNOTICS AND SEDATIVES	2020	Örebro län	25-29	Female	494	48,12	2132	207,68	10266
N05C	HYPNOTICS AND SEDATIVES	2015	Dalarna	60-64	Female	1262	137,14	6317	686,48	9202
N05C	HYPNOTICS AND SEDATIVES	2021	Västmanland	80-84	Male	654	164,82	4407	1110,64	3968
N05C	HYPNOTICS AND SEDATIVES	2017	Västerbotten	70-74	Female	1485	203,17	7538	1031,33	7309
N05C	HYPNOTICS AND SEDATIVES	2015	Norrbotten	40-44	Female	560	74,62	3129	416,92	7505
N05C	HYPNOTICS AND SEDATIVES	2019	Västra Götalandsregionen	40-44	Male	2813	52,02	17471	323,1	54073
N05C	HYPNOTICS AND SEDATIVES	2016	Dalarna	50-54	Male	607	64,78	3535	377,27	9370
N05C	HYPNOTICS AND SEDATIVES	2016	Östergötland	30-34	Female	560	45	3034	243,81	12444
N05C	HYPNOTICS AND SEDATIVES	2016	Stockholm	15-19	Male	2122	36,1	6282	106,87	58783
N05C	HYPNOTICS AND SEDATIVES	2015	Jämtland Härjedalen	5-9	Male and female	45	6,4	209	29,72	7032
N05C	HYPNOTICS AND SEDATIVES	2014	Stockholm	80-84	Male and female	12309	309,12	83499	2096,91	39820
N05C	HYPNOTICS AND SEDATIVES	2017	Sörmland	50-54	Male	554	56,35	3617	367,92	9831
N05C	HYPNOTICS AND SEDATIVES	2015	Blekinge	50-54	Male	334	66,72	1998	399,12	5006
N05C	HYPNOTICS AND SEDATIVES	2016	Blekinge	50-54	Male	326	62,56	1883	361,35	5211
N05C	HYPNOTICS AND SEDATIVES	2016	Sörmland	50-54	Male	520	54,55	3137	329,1	9532
N05C	HYPNOTICS AND SEDATIVES	2018	Jönköpings län	50-54	Male	703	57,04	4780	387,83	12325
N05C	HYPNOTICS AND SEDATIVES	2019	Blekinge	50-54	Male	314	55,05	1665	291,9	5704
N05C	HYPNOTICS AND SEDATIVES	2020	Blekinge	50-54	Male	282	49,94	1770	313,44	5647
N05C	HYPNOTICS AND SEDATIVES	2015	Blekinge	85+	Female	1184	387,69	10295	3370,99	3054
N05C	HYPNOTICS AND SEDATIVES	2017	Norrbotten	80-84	Male	641	177,51	3440	952,64	3611
N05C	HYPNOTICS AND SEDATIVES	2019	Norrbotten	80-84	Male	641	177,86	3776	1047,72	3604
N05C	HYPNOTICS AND SEDATIVES	2018	Norrbotten	80-84	Male	660	183,23	3675	1020,27	3602
N05C	HYPNOTICS AND SEDATIVES	2021	Västra Götalandsregionen	55-59	Male	4420	81,15	30711	563,86	54466
N05C	HYPNOTICS AND SEDATIVES	2021	Uppsala	30-34	Male and female	1643	57,09	7653	265,94	28777
N05C	HYPNOTICS AND SEDATIVES	2019	Skåne	45-49	Male	2358	53,21	11707	264,16	44317
N05C	HYPNOTICS AND SEDATIVES	2021	Värmland	10-14	Male	358	44,43	1284	159,36	8057
N05C	HYPNOTICS AND SEDATIVES	2014	Sörmland	50-54	Female	852	99,25	4405	513,16	8584
N05C	HYPNOTICS AND SEDATIVES	2015	Sörmland	50-54	Female	905	102,14	5123	578,22	8860
N05C	HYPNOTICS AND SEDATIVES	2017	Gävleborg	70-74	Male	1012	110,01	5654	614,63	9199
N05C	HYPNOTICS AND SEDATIVES	2019	Gävleborg	10-14	Female	303	38,61	1055	134,45	7847
N05C	HYPNOTICS AND SEDATIVES	2018	Västra Götalandsregionen	10-14	Male	1885	38,32	7086	144,04	49196
N05C	HYPNOTICS AND SEDATIVES	2019	Västerbotten	25-29	Male and female	1094	51,81	4871	230,68	21116
N05C	HYPNOTICS AND SEDATIVES	2018	Jämtland Härjedalen	45-49	Female	356	92,83	2176	567,41	3835
N05C	HYPNOTICS AND SEDATIVES	2022	Uppsala	70-74	Female	1728	173,32	10338	1036,91	9970
N05C	HYPNOTICS AND SEDATIVES	2020	Sörmland	50-54	Male and female	1484	75,56	8730	444,5	19640
N05C	HYPNOTICS AND SEDATIVES	2015	Värmland	85+	Female	2169	377,15	18636	3240,48	5751
N05C	HYPNOTICS AND SEDATIVES	2016	Kronoberg	35-39	Male	232	39,37	1355	229,93	5893
N05C	HYPNOTICS AND SEDATIVES	2020	Skåne	35-39	Male	1902	42,17	9412	208,67	45104
N05C	HYPNOTICS AND SEDATIVES	2021	Värmland	15-19	Male	394	51,06	1260	163,28	7717
N05C	HYPNOTICS AND SEDATIVES	2018	Gotland	70-74	Female	405	193,23	2050	978,05	2096
N05C	HYPNOTICS AND SEDATIVES	2018	Gotland	60-64	Female	237	114	1217	585,38	2079
N05C	HYPNOTICS AND SEDATIVES	2014	Västerbotten	30-34	Male	313	37,84	1645	198,89	8271
N05C	HYPNOTICS AND SEDATIVES	2019	Jämtland Härjedalen	10-14	Male	153	40,47	551	145,73	3781
N05C	HYPNOTICS AND SEDATIVES	2015	Kalmar län	55-59	Male	587	77,41	3382	446	7583
N05C	HYPNOTICS AND SEDATIVES	2022	Gotland	35-39	Female	93	57,55	476	294,55	1616
N05C	HYPNOTICS AND SEDATIVES	2018	Dalarna	45-49	Male	447	50,31	2498	281,15	8885
N05C	HYPNOTICS AND SEDATIVES	2018	Västmanland	60-64	Male and female	1736	115,35	11091	736,94	15050
N05C	HYPNOTICS AND SEDATIVES	2019	Gotland	60-64	Female	253	120,99	1565	748,45	2091
N05C	HYPNOTICS AND SEDATIVES	2019	Norrbotten	85+	Male	687	258,76	4813	1812,81	2655
N05C	HYPNOTICS AND SEDATIVES	2020	Norrbotten	85+	Male	683	245,42	4937	1773,98	2783
N05C	HYPNOTICS AND SEDATIVES	2017	Jämtland Härjedalen	50-54	Male	264	60,33	1511	345,29	4376
N05C	HYPNOTICS AND SEDATIVES	2016	Gävleborg	50-54	Female	984	106,31	6361	687,23	9256
N05C	HYPNOTICS AND SEDATIVES	2019	Gävleborg	50-54	Female	955	98,52	5933	612,09	9693
N05C	HYPNOTICS AND SEDATIVES	2020	Gävleborg	50-54	Female	944	99,73	5761	608,6	9466
N05C	HYPNOTICS AND SEDATIVES	2018	Kronoberg	60-64	Female	822	147,84	4679	841,55	5560
N05C	HYPNOTICS AND SEDATIVES	2015	Blekinge	10-14	Male	64	14,9	180	41,91	4295
N05C	HYPNOTICS AND SEDATIVES	2019	Västmanland	50-54	Male and female	1566	81,9	9946	520,16	19121
N05C	HYPNOTICS AND SEDATIVES	2016	Västernorrland	70-74	Male	776	104,79	4106	554,49	7405
N05C	HYPNOTICS AND SEDATIVES	2016	Norrbotten	85+	Female	1510	344,04	10967	2498,75	4389
N05C	HYPNOTICS AND SEDATIVES	2019	Gävleborg	15-19	Female	549	73,7	1860	249,7	7449
N05C	HYPNOTICS AND SEDATIVES	2020	Skåne	0-4	Male and female	311	3,77	1028	12,45	82568
N05C	HYPNOTICS AND SEDATIVES	2019	Gävleborg	50-54	Male and female	1520	76,6	9260	466,66	19843
N05C	HYPNOTICS AND SEDATIVES	2019	Skåne	75-79	Male	4064	162,14	21583	861,12	25064
N05C	HYPNOTICS AND SEDATIVES	2017	Västerbotten	70-74	Male	788	108,81	4390	606,19	7242
N05C	HYPNOTICS AND SEDATIVES	2019	Gävleborg	15-19	Male and female	991	62,63	3197	202,03	15824
N05C	HYPNOTICS AND SEDATIVES	2018	Jämtland Härjedalen	10-14	Male	136	36,95	492	133,66	3681
N05C	HYPNOTICS AND SEDATIVES	2015	Jönköpings län	20-24	Male and female	567	23,69	2084	87,07	23935
N05C	HYPNOTICS AND SEDATIVES	2016	Norrbotten	85+	Male and female	2160	317,51	15187	2232,4	6803
N05C	HYPNOTICS AND SEDATIVES	2021	Sverige	40-44	Male and female	40300	63,54	218344	344,26	634235
N05C	HYPNOTICS AND SEDATIVES	2017	Jönköpings län	70-74	Male	1147	121,08	6288	663,78	9473
N05C	HYPNOTICS AND SEDATIVES	2019	Norrbotten	85+	Male and female	2208	303,63	17315	2381,05	7272
N05C	HYPNOTICS AND SEDATIVES	2017	Blekinge	35-39	Male	168	37,21	870	192,69	4515
N05C	HYPNOTICS AND SEDATIVES	2019	Kalmar län	80-84	Male and female	2081	258,54	13634	1693,88	8049
N05C	HYPNOTICS AND SEDATIVES	2020	Kalmar län	80-84	Male and female	2031	240,9	13336	1581,78	8431
N05C	HYPNOTICS AND SEDATIVES	2022	Norrbotten	85+	Male and female	2129	271,69	18222	2325,42	7836
N05C	HYPNOTICS AND SEDATIVES	2018	Skåne	50-54	Male and female	7850	87,95	41576	465,81	89256
N05C	HYPNOTICS AND SEDATIVES	2018	Västra Götalandsregionen	65-69	Male	4704	103,36	31701	696,57	45510
N05C	HYPNOTICS AND SEDATIVES	2016	Sörmland	25-29	Male	271	31,01	1195	136,76	8738
N05C	HYPNOTICS AND SEDATIVES	2017	Sörmland	25-29	Male	319	34,49	1352	146,18	9249
N05C	HYPNOTICS AND SEDATIVES	2018	Jönköpings län	35-39	Female	632	64,08	3680	373,11	9863
N05C	HYPNOTICS AND SEDATIVES	2014	Halland	60-64	Male	884	93,53	5438	575,33	9452
N05C	HYPNOTICS AND SEDATIVES	2018	Västerbotten	35-39	Female	585	77,29	3410	450,52	7569
N05C	HYPNOTICS AND SEDATIVES	2022	Sörmland	25-29	Male	286	32,9	1333	153,34	8693
N05C	HYPNOTICS AND SEDATIVES	2020	Sörmland	60-64	Female	936	108,12	5047	583	8657
N05C	HYPNOTICS AND SEDATIVES	2014	Kalmar län	45-49	Female	690	87,55	3927	498,29	7881
N05C	HYPNOTICS AND SEDATIVES	2022	Uppsala	25-29	Female	865	57,7	3864	257,75	14991
N05C	HYPNOTICS AND SEDATIVES	2022	Uppsala	45-49	Male	670	55,25	3798	313,21	12126
N05C	HYPNOTICS AND SEDATIVES	2015	Halland	60-64	Female	1452	155,93	8703	934,6	9312
N05C	HYPNOTICS AND SEDATIVES	2021	Gävleborg	10-14	Male	550	65,27	2196	260,62	8426
N05C	HYPNOTICS AND SEDATIVES	2014	Örebro län	5-9	Female	20	2,61	77	10,04	7666
N05C	HYPNOTICS AND SEDATIVES	2020	Jämtland Härjedalen	10-14	Male	187	49,41	806	212,95	3785
N05C	HYPNOTICS AND SEDATIVES	2016	Kalmar län	50-54	Female	862	111,54	5402	699,02	7728
N05C	HYPNOTICS AND SEDATIVES	2015	Gävleborg	45-49	Female	793	84,7	4550	485,96	9363
N05C	HYPNOTICS AND SEDATIVES	2018	Uppsala	25-29	Female	846	56,58	3708	248,01	14951
N05C	HYPNOTICS AND SEDATIVES	2016	Värmland	60-64	Female	1401	158	8330	939,44	8867
N05C	HYPNOTICS AND SEDATIVES	2019	Jönköpings län	25-29	Male and female	1058	42,7	5090	205,41	24780
N05C	HYPNOTICS AND SEDATIVES	2017	Västra Götalandsregionen	10-14	Male	1583	33,36	5956	125,5	47458
N05C	HYPNOTICS AND SEDATIVES	2017	Gotland	80-84	Female	301	298,91	1725	1713,01	1007
N05C	HYPNOTICS AND SEDATIVES	2020	Kronoberg	10-14	Female	126	21,27	526	88,79	5924
N05C	HYPNOTICS AND SEDATIVES	2020	Sverige	50-54	Male	21196	61,59	127031	369,1	344164
N05C	HYPNOTICS AND SEDATIVES	2020	Västerbotten	15-19	Female	571	80,72	1796	253,89	7074
N05C	HYPNOTICS AND SEDATIVES	2021	Östergötland	10-14	Female	391	29,29	1568	117,46	13349
N05C	HYPNOTICS AND SEDATIVES	2015	Dalarna	5-9	Male and female	129	8,42	569	37,13	15323
N05C	HYPNOTICS AND SEDATIVES	2020	Sverige	85+	Female	61315	362,92	598683	3543,61	168947
N05C	HYPNOTICS AND SEDATIVES	2019	Skåne	10-14	Female	1116	28,69	3953	101,63	38896
N05C	HYPNOTICS AND SEDATIVES	2021	Sverige	85+	Female	59801	356,47	592769	3533,46	167759
N05C	HYPNOTICS AND SEDATIVES	2022	Sverige	85+	Female	59960	351,82	600546	3523,75	170428
N05C	HYPNOTICS AND SEDATIVES	2020	Jämtland Härjedalen	25-29	Male	231	51,33	971	215,78	4500
N05C	HYPNOTICS AND SEDATIVES	2022	Dalarna	80-84	Male	727	155,34	4823	1030,56	4680
N05C	HYPNOTICS AND SEDATIVES	2016	Skåne	10-14	Male and female	1617	22,85	5397	76,27	70762
N05C	HYPNOTICS AND SEDATIVES	2021	Västmanland	50-54	Female	966	109,03	6213	701,24	8860
N05C	HYPNOTICS AND SEDATIVES	2022	Blekinge	30-34	Female	250	53,97	1275	275,26	4632
N05C	HYPNOTICS AND SEDATIVES	2016	Kronoberg	85+	Male	747	349,23	6528	3051,89	2139
N05C	HYPNOTICS AND SEDATIVES	2014	Östergötland	45-49	Female	1081	73,01	5771	389,77	14806
N05C	HYPNOTICS AND SEDATIVES	2014	Stockholm	70-74	Male	6082	154,28	33508	849,98	39422
N05C	HYPNOTICS AND SEDATIVES	2021	Västra Götalandsregionen	60-64	Male and female	11047	116,1	70550	741,48	95148
N05C	HYPNOTICS AND SEDATIVES	2016	Kronoberg	50-54	Male	404	66,59	2586	426,24	6067
N05C	HYPNOTICS AND SEDATIVES	2017	Kronoberg	50-54	Male	427	67,44	2699	426,25	6332
N05C	HYPNOTICS AND SEDATIVES	2018	Skåne	50-54	Male	2831	62,76	15160	336,1	45106
N05C	HYPNOTICS AND SEDATIVES	2019	Skåne	50-54	Male	2764	60,82	14126	310,85	45443
N05C	HYPNOTICS AND SEDATIVES	2017	Västerbotten	80-84	Male	635	197,45	3652	1135,57	3216
N05C	HYPNOTICS AND SEDATIVES	2022	Skåne	50-54	Male	2460	55,03	13670	305,81	44701
N05C	HYPNOTICS AND SEDATIVES	2022	Jämtland Härjedalen	60-64	Male and female	805	101,92	4998	632,82	7898
N05C	HYPNOTICS AND SEDATIVES	2021	Gotland	15-19	Male	145	89,62	433	267,61	1618
N05C	HYPNOTICS AND SEDATIVES	2014	Västernorrland	45-49	Female	673	80,39	3820	456,28	8372
N05C	HYPNOTICS AND SEDATIVES	2022	Jämtland Härjedalen	25-29	Male and female	415	53,92	1973	256,33	7697
N05C	HYPNOTICS AND SEDATIVES	2018	Uppsala	45-49	Male	672	57,83	3734	321,34	11620
N05C	HYPNOTICS AND SEDATIVES	2019	Gävleborg	65-69	Male	680	74,23	4685	511,41	9161
N05C	HYPNOTICS AND SEDATIVES	2017	Värmland	0-4	Male	21	2,71	65	8,39	7744
N05C	HYPNOTICS AND SEDATIVES	2018	Värmland	0-4	Male	31	3,99	138	17,78	7760
N05C	HYPNOTICS AND SEDATIVES	2019	Värmland	0-4	Male	34	4,34	154	19,64	7841
N05C	HYPNOTICS AND SEDATIVES	2020	Värmland	0-4	Male	40	5,11	160	20,44	7827
N05C	HYPNOTICS AND SEDATIVES	2021	Värmland	0-4	Male	31	4	92	11,86	7755
N05C	HYPNOTICS AND SEDATIVES	2022	Värmland	0-4	Male	42	5,57	131	17,37	7541
N05C	HYPNOTICS AND SEDATIVES	2014	Sörmland	0-4	Male	9	1,1	25	3,04	8213
N05C	HYPNOTICS AND SEDATIVES	2015	Sörmland	0-4	Male	10	1,2	32	3,83	8363
N05C	HYPNOTICS AND SEDATIVES	2016	Sörmland	0-4	Male	21	2,49	70	8,31	8426
N05C	HYPNOTICS AND SEDATIVES	2014	Blekinge	0-4	Male	3	0,71	8	1,89	4224
N05C	HYPNOTICS AND SEDATIVES	2015	Blekinge	0-4	Male	11	2,58	27	6,32	4271
N05C	HYPNOTICS AND SEDATIVES	2016	Blekinge	0-4	Male	12	2,81	35	8,19	4273
N05C	HYPNOTICS AND SEDATIVES	2017	Blekinge	0-4	Male	17	3,89	63	14,41	4373
N05C	HYPNOTICS AND SEDATIVES	2018	Blekinge	0-4	Male	21	4,79	69	15,74	4383
N05C	HYPNOTICS AND SEDATIVES	2019	Blekinge	0-4	Male	33	7,55	145	33,18	4370
N05C	HYPNOTICS AND SEDATIVES	2020	Blekinge	0-4	Male	32	7,5	173	40,52	4269
N05C	HYPNOTICS AND SEDATIVES	2021	Blekinge	0-4	Male	36	8,63	187	44,84	4170
N05C	HYPNOTICS AND SEDATIVES	2022	Blekinge	0-4	Male	40	9,75	131	31,92	4104
N05C	HYPNOTICS AND SEDATIVES	2015	Värmland	70-74	Male	970	129,54	5360	715,81	7488
N05C	HYPNOTICS AND SEDATIVES	2014	Halland	35-39	Female	477	52,82	2529	280,04	9031
N05C	HYPNOTICS AND SEDATIVES	2022	Blekinge	40-44	Female	293	67,68	1723	398,01	4329
N05C	HYPNOTICS AND SEDATIVES	2020	Gävleborg	10-14	Male	556	66,47	2120	253,44	8365
N05C	HYPNOTICS AND SEDATIVES	2015	Värmland	35-39	Female	479	68,76	2935	421,33	6966
N05C	HYPNOTICS AND SEDATIVES	2022	Kronoberg	45-49	Male	318	50,03	1844	290,12	6356
N05C	HYPNOTICS AND SEDATIVES	2017	Blekinge	0-4	Male and female	24	2,81	81	9,47	8554
N05C	HYPNOTICS AND SEDATIVES	2017	Skåne	45-49	Male	2301	52,25	11851	269,11	44037
N05C	HYPNOTICS AND SEDATIVES	2018	Örebro län	30-34	Male	341	37	1480	160,59	9216
N05C	HYPNOTICS AND SEDATIVES	2018	Gävleborg	35-39	Male	348	46,04	1823	241,17	7559
N05C	HYPNOTICS AND SEDATIVES	2017	Blekinge	60-64	Male and female	1025	108,53	5521	584,6	9444
N05C	HYPNOTICS AND SEDATIVES	2020	Dalarna	75-79	Female	1568	211,92	9241	1248,95	7399
N05C	HYPNOTICS AND SEDATIVES	2018	Skåne	55-59	Female	5002	131,93	26028	686,52	37913
N05C	HYPNOTICS AND SEDATIVES	2016	Skåne	70-74	Male and female	12041	180,78	59046	886,51	66605
N05C	HYPNOTICS AND SEDATIVES	2015	Jämtland Härjedalen	35-39	Male	143	40,78	721	205,59	3507
N05C	HYPNOTICS AND SEDATIVES	2016	Jämtland Härjedalen	35-39	Male	154	44,59	803	232,48	3454
N05C	HYPNOTICS AND SEDATIVES	2015	Gävleborg	35-39	Female	441	60,89	2539	350,55	7243
N05C	HYPNOTICS AND SEDATIVES	2017	Stockholm	30-34	Female	4805	56,43	20906	245,52	85151
N05C	HYPNOTICS AND SEDATIVES	2022	Västra Götalandsregionen	10-14	Male	2895	54,01	11290	210,63	53601
N05C	HYPNOTICS AND SEDATIVES	2016	Värmland	0-4	Male and female	29	2	76	5,25	14474
N05C	HYPNOTICS AND SEDATIVES	2020	Stockholm	55-59	Female	10093	144,64	51680	740,6	69781
N05C	HYPNOTICS AND SEDATIVES	2021	Östergötland	25-29	Male and female	1340	39,92	5971	177,87	33569
N05C	HYPNOTICS AND SEDATIVES	2019	Jämtland Härjedalen	25-29	Male and female	484	55,84	2393	276,1	8667
N05C	HYPNOTICS AND SEDATIVES	2022	Skåne	70-74	Male	3636	108,23	21254	632,63	33596
N05C	HYPNOTICS AND SEDATIVES	2019	Västernorrland	50-54	Male and female	1250	73,23	7054	413,24	17070
N05C	HYPNOTICS AND SEDATIVES	2019	Sörmland	5-9	Female	95	11,04	463	53,82	8602
N05C	HYPNOTICS AND SEDATIVES	2022	Sörmland	5-9	Female	144	15,75	637	69,66	9145
N05C	HYPNOTICS AND SEDATIVES	2021	Jönköpings län	30-34	Male	485	38,55	2104	167,25	12580
N05C	HYPNOTICS AND SEDATIVES	2019	Östergötland	60-64	Male	817	64,12	5074	398,24	12741
N05C	HYPNOTICS AND SEDATIVES	2019	Västernorrland	55-59	Male	471	62,8	2843	379,07	7500
N05C	HYPNOTICS AND SEDATIVES	2014	Kalmar län	15-19	Male and female	271	20,59	898	68,23	13161
N05C	HYPNOTICS AND SEDATIVES	2021	Gävleborg	50-54	Male	533	55,07	3325	343,56	9678
N05C	HYPNOTICS AND SEDATIVES	2018	Sörmland	80-84	Male	583	163,99	3459	973	3555
N05C	HYPNOTICS AND SEDATIVES	2020	Sörmland	80-84	Male	650	161,41	3928	975,42	4027
N05C	HYPNOTICS AND SEDATIVES	2022	Skåne	60-64	Male	2988	81,31	17561	477,88	36748
N05C	HYPNOTICS AND SEDATIVES	2020	Blekinge	80-84	Male	438	177,83	2547	1034,1	2463
N05C	HYPNOTICS AND SEDATIVES	2021	Kronoberg	35-39	Male and female	636	52,85	4201	349,07	12035
N05C	HYPNOTICS AND SEDATIVES	2019	Halland	40-44	Male and female	1249	62,75	7571	380,36	19905
N05C	HYPNOTICS AND SEDATIVES	2022	Jönköpings län	40-44	Male and female	1231	58,68	7334	349,59	20979
N05C	HYPNOTICS AND SEDATIVES	2019	Västmanland	60-64	Female	1025	138,63	6248	845,01	7394
N05C	HYPNOTICS AND SEDATIVES	2019	Stockholm	45-49	Female	8248	102,6	38003	472,75	80387
N05C	HYPNOTICS AND SEDATIVES	2014	Västra Götalandsregionen	25-29	Male	1797	31,82	9390	166,27	56475
N05C	HYPNOTICS AND SEDATIVES	2015	Halland	80-84	Male	866	241,97	6330	1768,65	3579
N05C	HYPNOTICS AND SEDATIVES	2018	Gävleborg	40-44	Male	414	50,4	2395	291,54	8215
N05C	HYPNOTICS AND SEDATIVES	2016	Västmanland	50-54	Male and female	1635	91,12	11476	639,55	17944
N05C	HYPNOTICS AND SEDATIVES	2015	Sörmland	10-14	Male	284	34,44	1240	150,36	8247
N05C	HYPNOTICS AND SEDATIVES	2016	Sörmland	10-14	Male	346	40,64	1416	166,31	8514
N05C	HYPNOTICS AND SEDATIVES	2015	Norrbotten	0-4	Male and female	20	1,6	45	3,61	12473
N05C	HYPNOTICS AND SEDATIVES	2020	Västmanland	50-54	Male and female	1563	83,23	9754	519,38	18780
N05C	HYPNOTICS AND SEDATIVES	2014	Sörmland	50-54	Male	514	57,78	3320	373,2	8896
N05C	HYPNOTICS AND SEDATIVES	2018	Västmanland	75-79	Male and female	2140	187,95	13359	1173,28	11386
N05C	HYPNOTICS AND SEDATIVES	2014	Uppsala	25-29	Female	588	46,12	2844	223,06	12750
N05C	HYPNOTICS AND SEDATIVES	2017	Gävleborg	10-14	Male	379	46,63	1420	174,73	8127
N05C	HYPNOTICS AND SEDATIVES	2020	Örebro län	80-84	Male	623	165,43	4152	1102,5	3766
N05C	HYPNOTICS AND SEDATIVES	2018	Sörmland	50-54	Male	557	55,31	3334	331,05	10071
N05C	HYPNOTICS AND SEDATIVES	2019	Sörmland	50-54	Male	529	51,53	3201	311,81	10266
N05C	HYPNOTICS AND SEDATIVES	2016	Blekinge	80-84	Male and female	1279	268,36	7680	1611,41	4766
N05C	HYPNOTICS AND SEDATIVES	2018	Halland	10-14	Male	574	56,36	2130	209,13	10185
N05C	HYPNOTICS AND SEDATIVES	2019	Halland	10-14	Male	645	61,89	2420	232,2	10422
N05C	HYPNOTICS AND SEDATIVES	2017	Östergötland	65-69	Male	877	67,86	5271	407,88	12923
N05C	HYPNOTICS AND SEDATIVES	2020	Skåne	25-29	Male and female	4195	43,29	18356	189,43	96900
N05C	HYPNOTICS AND SEDATIVES	2015	Stockholm	85+	Male	5114	350,87	48190	3306,35	14575
N05C	HYPNOTICS AND SEDATIVES	2016	Stockholm	85+	Male	5204	354,3	49598	3376,77	14688
N05C	HYPNOTICS AND SEDATIVES	2018	Stockholm	85+	Male	5170	341,48	50008	3303,04	15140
N05C	HYPNOTICS AND SEDATIVES	2020	Skåne	70-74	Female	7084	192,07	36295	984,08	36882
N05C	HYPNOTICS AND SEDATIVES	2021	Stockholm	85+	Male	4942	317,55	47995	3083,92	15563
N05C	HYPNOTICS AND SEDATIVES	2020	Stockholm	85+	Male	5165	330,79	46696	2990,65	15614
N05C	HYPNOTICS AND SEDATIVES	2018	Dalarna	60-64	Female	1211	131,59	6526	709,12	9203
N05C	HYPNOTICS AND SEDATIVES	2019	Örebro län	45-49	Male and female	1156	60,56	6116	320,38	19090
N05C	HYPNOTICS AND SEDATIVES	2014	Stockholm	85+	Female	13490	435,99	139354	4503,86	30941
N05C	HYPNOTICS AND SEDATIVES	2022	Västerbotten	45-49	Male and female	1189	74,26	6661	416	16012
N05C	HYPNOTICS AND SEDATIVES	2022	Östergötland	30-34	Female	807	51,16	4843	307,02	15774
N05C	HYPNOTICS AND SEDATIVES	2015	Sörmland	85+	Female	1762	338,52	15599	2996,93	5205
N05C	HYPNOTICS AND SEDATIVES	2018	Gävleborg	45-49	Male	470	50,77	2626	283,68	9257
N05C	HYPNOTICS AND SEDATIVES	2014	Örebro län	65-69	Male	765	79,9	4574	477,7	9575
N05C	HYPNOTICS AND SEDATIVES	2022	Dalarna	60-64	Male and female	1625	92,15	9785	554,86	17635
N05C	HYPNOTICS AND SEDATIVES	2014	Västmanland	10-14	Female	77	11,52	280	41,88	6686
N05C	HYPNOTICS AND SEDATIVES	2016	Sörmland	60-64	Male and female	1699	98,84	9744	566,84	17190
N05C	HYPNOTICS AND SEDATIVES	2021	Norrbotten	80-84	Male	613	160,98	3865	1014,97	3808
N05C	HYPNOTICS AND SEDATIVES	2018	Sörmland	25-29	Male and female	732	40,3	3110	171,21	18165
N05C	HYPNOTICS AND SEDATIVES	2017	Västra Götalandsregionen	80-84	Male	3874	218,73	25746	1453,67	17711
N05C	HYPNOTICS AND SEDATIVES	2020	Värmland	85+	Male	812	241,24	6613	1964,65	3366
N05C	HYPNOTICS AND SEDATIVES	2015	Kronoberg	70-74	Male	693	143,51	3861	799,54	4829
N05C	HYPNOTICS AND SEDATIVES	2018	Östergötland	70-74	Male	1087	87,27	6580	528,3	12455
N05C	HYPNOTICS AND SEDATIVES	2015	Västra Götalandsregionen	10-14	Male	919	20,59	3968	88,89	44641
N05C	HYPNOTICS AND SEDATIVES	2022	Stockholm	50-54	Male and female	14128	89,92	71394	454,42	157110
N05C	HYPNOTICS AND SEDATIVES	2016	Västmanland	85+	Male	742	274,21	6120	2261,64	2706
N05C	HYPNOTICS AND SEDATIVES	2015	Sörmland	50-54	Male and female	1433	79,33	8388	464,37	18063
N05C	HYPNOTICS AND SEDATIVES	2017	Blekinge	50-54	Male and female	826	77,57	4768	447,78	10648
N05C	HYPNOTICS AND SEDATIVES	2016	Skåne	35-39	Male	1755	41,11	9639	225,78	42692
N05C	HYPNOTICS AND SEDATIVES	2017	Västmanland	85+	Male	707	256,72	6141	2229,85	2754
N05C	HYPNOTICS AND SEDATIVES	2014	Västmanland	50-54	Male	607	71,83	4528	535,86	8450
N05C	HYPNOTICS AND SEDATIVES	2015	Västra Götalandsregionen	80-84	Female	7695	326,45	51283	2175,59	23572
N05C	HYPNOTICS AND SEDATIVES	2015	Uppsala	0-4	Female	5	0,49	18	1,78	10105
N05C	HYPNOTICS AND SEDATIVES	2017	Uppsala	0-4	Female	24	2,25	61	5,71	10676
N05C	HYPNOTICS AND SEDATIVES	2014	Kronoberg	45-49	Male and female	1030	80,65	5596	438,18	12771
N05C	HYPNOTICS AND SEDATIVES	2017	Uppsala	70-74	Male and female	3141	166,52	16131	855,17	18863
N05C	HYPNOTICS AND SEDATIVES	2018	Uppsala	70-74	Male and female	3122	158,96	16616	846,03	19640
N05C	HYPNOTICS AND SEDATIVES	2018	Jämtland Härjedalen	85+	Male	378	266,57	2710	1911,14	1418
N05C	HYPNOTICS AND SEDATIVES	2018	Blekinge	80-84	Male	405	178,97	2396	1058,77	2263
N05C	HYPNOTICS AND SEDATIVES	2021	Jämtland Härjedalen	85+	Male	363	253,14	2600	1813,11	1434
N05C	HYPNOTICS AND SEDATIVES	2020	Västernorrland	20-24	Male	242	36,36	776	116,59	6656
N05C	HYPNOTICS AND SEDATIVES	2020	Kalmar län	15-19	Male and female	663	50,01	2072	156,28	13258
N05C	HYPNOTICS AND SEDATIVES	2018	Gotland	0-4	Female	1	0,75	1	0,75	1330
N05C	HYPNOTICS AND SEDATIVES	2021	Gotland	0-4	Female	1	0,73	1	0,73	1371
N05C	HYPNOTICS AND SEDATIVES	2016	Norrbotten	50-54	Male	542	62,48	3155	363,69	8675
N05C	HYPNOTICS AND SEDATIVES	2017	Norrbotten	50-54	Male	550	62,39	3142	356,44	8815
N05C	HYPNOTICS AND SEDATIVES	2014	Gotland	0-4	Male and female	1	0,35	1	0,35	1457
N05C	HYPNOTICS AND SEDATIVES	2017	Jämtland Härjedalen	15-19	Male	126	36,78	301	87,86	3426
N05C	HYPNOTICS AND SEDATIVES	2019	Västerbotten	0-4	Female	32	4,4	103	14,16	7274
N05C	HYPNOTICS AND SEDATIVES	2019	Skåne	25-29	Female	2280	46,74	10490	215,04	48782
N05C	HYPNOTICS AND SEDATIVES	2015	Örebro län	85+	Male	734	272,56	5870	2179,73	2693
N05C	HYPNOTICS AND SEDATIVES	2018	Sörmland	35-39	Female	494	61,5	2980	371,02	8032
N05C	HYPNOTICS AND SEDATIVES	2022	Gävleborg	50-54	Male and female	1357	72,78	8289	444,55	18646
N05C	HYPNOTICS AND SEDATIVES	2016	Jämtland Härjedalen	65-69	Male	404	88,07	2413	526,05	4587
N05C	HYPNOTICS AND SEDATIVES	2018	Jämtland Härjedalen	15-19	Female	229	73,8	845	272,32	3103
N05C	HYPNOTICS AND SEDATIVES	2020	Uppsala	15-19	Female	944	93,7	3405	337,97	10075
N05C	HYPNOTICS AND SEDATIVES	2020	Västernorrland	35-39	Male	331	48,15	1784	259,53	6874
N05C	HYPNOTICS AND SEDATIVES	2021	Västernorrland	35-39	Male	314	45,36	1849	267,12	6922
N05C	HYPNOTICS AND SEDATIVES	2021	Västernorrland	70-74	Female	1090	137,94	5954	753,48	7902
N05C	HYPNOTICS AND SEDATIVES	2014	Östergötland	50-54	Male and female	1943	73,61	11713	443,76	26395
N05C	HYPNOTICS AND SEDATIVES	2017	Jämtland Härjedalen	50-54	Male and female	747	86,72	4258	494,31	8614
N05C	HYPNOTICS AND SEDATIVES	2018	Jämtland Härjedalen	50-54	Male and female	736	83,6	4211	478,31	8804
N05C	HYPNOTICS AND SEDATIVES	2020	Värmland	55-59	Female	1061	120,62	7525	855,5	8796
N05C	HYPNOTICS AND SEDATIVES	2018	Östergötland	40-44	Male and female	1413	50,34	8252	293,99	28069
N05C	HYPNOTICS AND SEDATIVES	2018	Sörmland	25-29	Male	330	34,91	1307	138,26	9453
N05C	HYPNOTICS AND SEDATIVES	2019	Sörmland	25-29	Male	332	34,86	1389	145,84	9524
N05C	HYPNOTICS AND SEDATIVES	2020	Sörmland	25-29	Male	352	37,69	1395	149,37	9339
N05C	HYPNOTICS AND SEDATIVES	2021	Sörmland	25-29	Male	347	38,44	1393	154,3	9028
N05C	HYPNOTICS AND SEDATIVES	2021	Sverige	10-14	Male	18120	56,57	70930	221,42	320338
N05C	HYPNOTICS AND SEDATIVES	2022	Sverige	10-14	Male	19780	61,28	77905	241,36	322770
N05C	HYPNOTICS AND SEDATIVES	2019	Västra Götalandsregionen	65-69	Female	7595	165,99	44135	964,59	45755
N05C	HYPNOTICS AND SEDATIVES	2014	Sverige	80-84	Male and female	66687	274,78	425559	1753,52	242688
N05C	HYPNOTICS AND SEDATIVES	2015	Sverige	80-84	Male and female	65165	268,25	421478	1735,02	242924
N05C	HYPNOTICS AND SEDATIVES	2016	Sverige	80-84	Male and female	65127	267,82	423927	1743,27	243179
N05C	HYPNOTICS AND SEDATIVES	2017	Sverige	80-84	Male and female	65339	264,5	423122	1712,84	247030
N05C	HYPNOTICS AND SEDATIVES	2016	Västernorrland	50-54	Male	466	57,53	2891	356,91	8100
N05C	HYPNOTICS AND SEDATIVES	2022	Gävleborg	10-14	Male	576	68,27	2400	284,46	8437
N05C	HYPNOTICS AND SEDATIVES	2014	Östergötland	0-4	Male	7	0,53	26	1,97	13180
N05C	HYPNOTICS AND SEDATIVES	2019	Östergötland	0-4	Male	47	3,41	162	11,77	13768
N05C	HYPNOTICS AND SEDATIVES	2020	Östergötland	0-4	Male	54	3,93	215	15,64	13744
N05C	HYPNOTICS AND SEDATIVES	2021	Östergötland	0-4	Male	50	3,69	156	11,52	13538
N05C	HYPNOTICS AND SEDATIVES	2018	Östergötland	0-4	Male	43	3,11	186	13,43	13848
N05C	HYPNOTICS AND SEDATIVES	2022	Skåne	45-49	Male	2298	50,48	12110	266	45527
N05C	HYPNOTICS AND SEDATIVES	2014	Västmanland	0-4	Female	7	0,98	23	3,22	7144
N05C	HYPNOTICS AND SEDATIVES	2022	Östergötland	0-4	Male	58	4,36	210	15,8	13289
N05C	HYPNOTICS AND SEDATIVES	2015	Östergötland	0-4	Male	17	1,28	56	4,21	13291
N05C	HYPNOTICS AND SEDATIVES	2016	Östergötland	0-4	Male	22	1,64	95	7,07	13430
N05C	HYPNOTICS AND SEDATIVES	2015	Stockholm	50-54	Male and female	15294	107,56	79327	557,88	142194
N05C	HYPNOTICS AND SEDATIVES	2019	Sörmland	25-29	Male and female	735	40,08	3062	166,96	18340
N05C	HYPNOTICS AND SEDATIVES	2017	Halland	60-64	Male and female	2360	126,75	15172	814,82	18620
N05C	HYPNOTICS AND SEDATIVES	2022	Jönköpings län	25-29	Male and female	906	38,05	4392	184,46	23810
N05C	HYPNOTICS AND SEDATIVES	2021	Gotland	45-49	Female	175	94,04	949	509,94	1861
N05C	HYPNOTICS AND SEDATIVES	2015	Örebro län	45-49	Male	432	43,76	2823	285,93	9873
N05C	HYPNOTICS AND SEDATIVES	2014	Jämtland Härjedalen	45-49	Male and female	584	66,85	3326	380,72	8736
N05C	HYPNOTICS AND SEDATIVES	2016	Skåne	10-14	Female	591	17,22	1878	54,72	34319
N05C	HYPNOTICS AND SEDATIVES	2015	Gotland	60-64	Male	159	77,64	849	414,55	2048
N05C	HYPNOTICS AND SEDATIVES	2020	Värmland	60-64	Male and female	1802	102,18	11945	677,31	17636
N05C	HYPNOTICS AND SEDATIVES	2022	Värmland	60-64	Male and female	1580	91,72	10337	600,05	17227
N05C	HYPNOTICS AND SEDATIVES	2017	Västernorrland	50-54	Male and female	1390	84,2	8134	492,7	16509
N05C	HYPNOTICS AND SEDATIVES	2014	Kronoberg	10-14	Male and female	43	4,28	164	16,31	10057
N05C	HYPNOTICS AND SEDATIVES	2020	Västmanland	30-34	Female	566	65,01	3603	413,85	8706
N05C	HYPNOTICS AND SEDATIVES	2014	Halland	65-69	Female	1871	180,69	11321	1093,29	10355
N05C	HYPNOTICS AND SEDATIVES	2018	Östergötland	10-14	Male and female	789	30,43	3065	118,22	25926
N05C	HYPNOTICS AND SEDATIVES	2021	Västmanland	50-54	Male	533	56,97	3222	344,38	9356
N05C	HYPNOTICS AND SEDATIVES	2014	Norrbotten	25-29	Male	315	40,52	1401	180,22	7774
N05C	HYPNOTICS AND SEDATIVES	2015	Norrbotten	25-29	Male	321	38,63	1657	199,4	8310
N05C	HYPNOTICS AND SEDATIVES	2016	Norrbotten	25-29	Male	343	39,41	1797	206,46	8704
N05C	HYPNOTICS AND SEDATIVES	2017	Norrbotten	25-29	Male	395	43,23	1966	215,15	9138
N05C	HYPNOTICS AND SEDATIVES	2015	Sverige	50-54	Male and female	58325	93,76	346517	557,06	622044
N05C	HYPNOTICS AND SEDATIVES	2017	Uppsala	50-54	Female	1313	115,27	8199	719,78	11391
N05C	HYPNOTICS AND SEDATIVES	2014	Kronoberg	85+	Female	1675	446,19	16344	4353,76	3754
N05C	HYPNOTICS AND SEDATIVES	2020	Skåne	50-54	Male	2693	59,68	14495	321,25	45121
N05C	HYPNOTICS AND SEDATIVES	2021	Skåne	50-54	Male	2642	59,07	14052	314,17	44727
N05C	HYPNOTICS AND SEDATIVES	2019	Värmland	30-34	Male	381	45,01	2196	259,42	8465
N05C	HYPNOTICS AND SEDATIVES	2016	Västra Götalandsregionen	85+	Male	4649	309,15	38248	2543,42	15038
N05C	HYPNOTICS AND SEDATIVES	2015	Västra Götalandsregionen	60-64	Female	7812	166,83	45729	976,55	46827
N05C	HYPNOTICS AND SEDATIVES	2014	Stockholm	0-4	Male	63	0,84	202	2,68	75313
N05C	HYPNOTICS AND SEDATIVES	2015	Stockholm	0-4	Male	119	1,57	333	4,4	75688
N05C	HYPNOTICS AND SEDATIVES	2016	Stockholm	0-4	Male	189	2,49	537	7,09	75769
N05C	HYPNOTICS AND SEDATIVES	2017	Stockholm	0-4	Male	284	3,73	963	12,65	76133
N05C	HYPNOTICS AND SEDATIVES	2018	Stockholm	0-4	Male	312	4,1	1022	13,42	76149
N05C	HYPNOTICS AND SEDATIVES	2021	Blekinge	50-54	Male and female	773	73,14	4516	427,29	10569
N05C	HYPNOTICS AND SEDATIVES	2018	Gotland	25-29	Male and female	192	54,79	666	190,07	3504
N05C	HYPNOTICS AND SEDATIVES	2018	Örebro län	85+	Male	705	256,74	5750	2093,95	2746
N05C	HYPNOTICS AND SEDATIVES	2022	Östergötland	15-19	Female	903	69,14	3286	251,61	13060
N05C	HYPNOTICS AND SEDATIVES	2021	Västernorrland	50-54	Male	433	51,97	2596	311,57	8332
N05C	HYPNOTICS AND SEDATIVES	2018	Stockholm	35-39	Female	5460	66,1	25458	308,19	82605
N05C	HYPNOTICS AND SEDATIVES	2018	Kalmar län	35-39	Male	295	45	1905	290,57	6556
N05C	HYPNOTICS AND SEDATIVES	2015	Stockholm	80-84	Female	8091	342,8	56164	2379,53	23603
N05C	HYPNOTICS AND SEDATIVES	2019	Västmanland	55-59	Male	601	71,16	4446	526,4	8446
N05C	HYPNOTICS AND SEDATIVES	2017	Östergötland	50-54	Male and female	2059	69,48	11953	403,33	29636
N05C	HYPNOTICS AND SEDATIVES	2019	Värmland	20-24	Female	417	54,02	1588	205,73	7719
N05C	HYPNOTICS AND SEDATIVES	2015	Dalarna	35-39	Male and female	809	55,35	4155	284,3	14615
N05C	HYPNOTICS AND SEDATIVES	2017	Västerbotten	80-84	Male and female	1946	262,44	11494	1550,1	7415
N05C	HYPNOTICS AND SEDATIVES	2022	Jämtland Härjedalen	50-54	Male and female	691	85,54	4501	557,19	8078
N05C	HYPNOTICS AND SEDATIVES	2017	Norrbotten	50-54	Male and female	1451	84,76	7935	463,52	17119
N05C	HYPNOTICS AND SEDATIVES	2019	Östergötland	50-54	Male	687	44,06	4265	273,54	15592
N05C	HYPNOTICS AND SEDATIVES	2017	Stockholm	35-39	Male and female	9350	56,51	42548	257,15	165457
N05C	HYPNOTICS AND SEDATIVES	2021	Jönköpings län	35-39	Female	718	69,54	4042	391,48	10325
N05C	HYPNOTICS AND SEDATIVES	2016	Västra Götalandsregionen	15-19	Male and female	2981	34	9806	111,84	87677
N05C	HYPNOTICS AND SEDATIVES	2022	Västmanland	50-54	Male and female	1442	80,5	9175	512,2	17913
N05C	HYPNOTICS AND SEDATIVES	2019	Värmland	15-19	Male	348	44,83	1075	138,5	7762
N05C	HYPNOTICS AND SEDATIVES	2021	Västmanland	30-34	Male and female	965	51,75	4953	265,6	18648
N05C	HYPNOTICS AND SEDATIVES	2017	Örebro län	50-54	Male and female	1433	75,18	8357	438,41	19062
N05C	HYPNOTICS AND SEDATIVES	2018	Örebro län	50-54	Male and female	1389	71,51	8684	447,1	19423
N05C	HYPNOTICS AND SEDATIVES	2016	Västmanland	50-54	Male	609	66,64	4110	449,72	9139
N05C	HYPNOTICS AND SEDATIVES	2018	Västernorrland	85+	Female	1602	339,62	13534	2869,2	4717
N05C	HYPNOTICS AND SEDATIVES	2017	Västra Götalandsregionen	55-59	Male	4290	87,23	29306	595,92	49178
N05C	HYPNOTICS AND SEDATIVES	2020	Kronoberg	20-24	Female	226	39,92	949	167,61	5662
N05C	HYPNOTICS AND SEDATIVES	2017	Kronoberg	30-34	Male and female	551	48,13	3043	265,81	11448
N05C	HYPNOTICS AND SEDATIVES	2020	Norrbotten	80-84	Male	582	156,87	3588	967,12	3710
N05C	HYPNOTICS AND SEDATIVES	2019	Kalmar län	0-4	Male and female	59	4,45	247	18,62	13264
N05C	HYPNOTICS AND SEDATIVES	2018	Sörmland	75-79	Female	1317	205,91	7542	1179,17	6396
N05C	HYPNOTICS AND SEDATIVES	2021	Östergötland	0-4	Female	24	1,92	96	7,68	12502
N05C	HYPNOTICS AND SEDATIVES	2022	Halland	15-19	Male	694	65,88	2130	202,18	10535
N05C	HYPNOTICS AND SEDATIVES	2022	Västernorrland	50-54	Female	749	94,39	4502	567,36	7935
N05C	HYPNOTICS AND SEDATIVES	2015	Halland	75-79	Male	1034	188,24	6889	1254,14	5493
N05C	HYPNOTICS AND SEDATIVES	2021	Jämtland Härjedalen	35-39	Male	226	57,83	1303	333,42	3908
N05C	HYPNOTICS AND SEDATIVES	2021	Stockholm	50-54	Male and female	14571	93,2	72657	464,75	156337
N05C	HYPNOTICS AND SEDATIVES	2018	Gävleborg	35-39	Female	509	70,58	3203	444,12	7212
N05C	HYPNOTICS AND SEDATIVES	2022	Örebro län	45-49	Female	677	73,74	3529	384,38	9181
N05C	HYPNOTICS AND SEDATIVES	2018	Stockholm	30-34	Female	5095	58,11	22059	251,57	87684
N05C	HYPNOTICS AND SEDATIVES	2021	Dalarna	55-59	Male	615	66,21	4114	442,94	9288
N05C	HYPNOTICS AND SEDATIVES	2018	Blekinge	50-54	Male and female	822	75,52	4675	429,53	10884
N05C	HYPNOTICS AND SEDATIVES	2020	Värmland	15-19	Male	367	47,18	1266	162,77	7778
N05C	HYPNOTICS AND SEDATIVES	2017	Dalarna	25-29	Male and female	855	48,22	4090	230,67	17731
N05C	HYPNOTICS AND SEDATIVES	2017	Västmanland	50-54	Male	591	62,31	4213	444,18	9485
N05C	HYPNOTICS AND SEDATIVES	2015	Dalarna	80-84	Male	685	186,34	4536	1233,95	3676
N05C	HYPNOTICS AND SEDATIVES	2020	Jämtland Härjedalen	35-39	Female	330	93,72	1907	541,61	3521
N05C	HYPNOTICS AND SEDATIVES	2021	Värmland	75-79	Male	862	124,49	5217	753,47	6924
N05C	HYPNOTICS AND SEDATIVES	2019	Norrbotten	50-54	Male and female	1344	77,48	7222	416,33	17347
N05C	HYPNOTICS AND SEDATIVES	2014	Gotland	25-29	Male	56	39,19	227	158,85	1429
N05C	HYPNOTICS AND SEDATIVES	2022	Kronoberg	10-14	Male and female	462	36,88	1949	155,6	12526
N05C	HYPNOTICS AND SEDATIVES	2017	Sörmland	80-84	Male	537	154,04	3283	941,77	3486
N05C	HYPNOTICS AND SEDATIVES	2020	Jämtland Härjedalen	0-4	Female	10	2,9	45	13,04	3450
N05C	HYPNOTICS AND SEDATIVES	2022	Gotland	25-29	Male	69	38,94	275	155,19	1772
N05C	HYPNOTICS AND SEDATIVES	2021	Gotland	25-29	Male	76	42,6	276	154,71	1784
N05C	HYPNOTICS AND SEDATIVES	2018	Östergötland	60-64	Female	1420	111,71	8523	670,52	12711
N05C	HYPNOTICS AND SEDATIVES	2018	Norrbotten	50-54	Male	535	59,7	2979	332,4	8962
N05C	HYPNOTICS AND SEDATIVES	2020	Uppsala	0-4	Male and female	98	4,3	345	15,15	22776
N05C	HYPNOTICS AND SEDATIVES	2016	Jämtland Härjedalen	0-4	Male and female	10	1,46	41	5,99	6841
N05C	HYPNOTICS AND SEDATIVES	2015	Västmanland	65-69	Male	799	92,95	5452	634,25	8596
N05C	HYPNOTICS AND SEDATIVES	2018	Västmanland	65-69	Male	689	87,7	4896	623,22	7856
N05C	HYPNOTICS AND SEDATIVES	2020	Jönköpings län	80-84	Male	967	217,16	5887	1322,03	4453
N05C	HYPNOTICS AND SEDATIVES	2021	Jönköpings län	80-84	Male	937	203,56	5370	1166,63	4603
N05C	HYPNOTICS AND SEDATIVES	2015	Halland	45-49	Male	567	51	3710	333,72	11117
N05C	HYPNOTICS AND SEDATIVES	2022	Sörmland	80-84	Female	1125	225,5	7637	1530,77	4989
N05C	HYPNOTICS AND SEDATIVES	2018	Blekinge	10-14	Male	202	41,62	788	162,37	4853
N05C	HYPNOTICS AND SEDATIVES	2019	Blekinge	10-14	Male	244	50,41	969	200,21	4840
N05C	HYPNOTICS AND SEDATIVES	2020	Blekinge	10-14	Male	281	57,68	1330	272,99	4872
N05C	HYPNOTICS AND SEDATIVES	2021	Blekinge	25-29	Male	150	28,96	585	112,93	5180
N05C	HYPNOTICS AND SEDATIVES	2016	Örebro län	25-29	Male	250	25,02	1043	104,37	9993
N05C	HYPNOTICS AND SEDATIVES	2016	Kalmar län	10-14	Male	121	19,06	498	78,43	6350
N05C	HYPNOTICS AND SEDATIVES	2022	Kalmar län	15-19	Female	436	67,63	1462	226,77	6447
N05C	HYPNOTICS AND SEDATIVES	2018	Kalmar län	10-14	Male	176	26,01	582	86,02	6766
N05C	HYPNOTICS AND SEDATIVES	2019	Jämtland Härjedalen	40-44	Female	321	86,87	1751	473,88	3695
N05C	HYPNOTICS AND SEDATIVES	2014	Stockholm	10-14	Male and female	2118	18,1	8577	73,32	116986
N05C	HYPNOTICS AND SEDATIVES	2019	Västernorrland	50-54	Male	464	53	2486	283,95	8755
N05C	HYPNOTICS AND SEDATIVES	2016	Blekinge	10-14	Female	73	17,75	219	53,26	4112
N05C	HYPNOTICS AND SEDATIVES	2018	Kronoberg	25-29	Male and female	519	37,7	2525	183,42	13766
N05C	HYPNOTICS AND SEDATIVES	2014	Jönköpings län	45-49	Male and female	1562	65,33	9663	404,12	23911
N05C	HYPNOTICS AND SEDATIVES	2014	Dalarna	60-64	Female	1231	129,47	6404	673,54	9508
N05C	HYPNOTICS AND SEDATIVES	2022	Uppsala	15-19	Male and female	2015	89,85	6581	293,45	22426
N05C	HYPNOTICS AND SEDATIVES	2022	Sörmland	50-54	Female	877	92,43	4860	512,23	9488
N05C	HYPNOTICS AND SEDATIVES	2022	Stockholm	50-54	Male	5256	66,44	26155	330,61	79111
N05C	HYPNOTICS AND SEDATIVES	2017	Gotland	65-69	Female	308	151,13	1743	855,25	2038
N05C	HYPNOTICS AND SEDATIVES	2020	Halland	80-84	Male and female	2671	272,11	20206	2058,48	9816
N05C	HYPNOTICS AND SEDATIVES	2016	Västmanland	70-74	Male	881	122,01	5837	808,34	7221
N05C	HYPNOTICS AND SEDATIVES	2019	Jönköpings län	10-14	Male and female	488	22,41	1951	89,58	21780
N05C	HYPNOTICS AND SEDATIVES	2014	Kalmar län	10-14	Male and female	155	13,18	592	50,34	11759
N05C	HYPNOTICS AND SEDATIVES	2018	Jönköpings län	85+	Male	1100	296,74	7826	2111,14	3707
N05C	HYPNOTICS AND SEDATIVES	2018	Värmland	45-49	Male and female	1284	72,77	9312	527,74	17645
N05C	HYPNOTICS AND SEDATIVES	2022	Gävleborg	50-54	Male	496	52,4	3028	319,88	9466
N05C	HYPNOTICS AND SEDATIVES	2016	Sörmland	50-54	Male and female	1454	77,9	8516	456,28	18664
N05C	HYPNOTICS AND SEDATIVES	2014	Västmanland	80-84	Male and female	1812	252,26	12933	1800,5	7183
N05C	HYPNOTICS AND SEDATIVES	2018	Jönköpings län	85+	Female	2614	382,16	22386	3272,81	6840
N05C	HYPNOTICS AND SEDATIVES	2018	Uppsala	70-74	Male	1144	118,62	6438	667,57	9644
N05C	HYPNOTICS AND SEDATIVES	2020	Västmanland	80-84	Male and female	1788	216,26	11759	1422,23	8268
N05C	HYPNOTICS AND SEDATIVES	2021	Västmanland	80-84	Male and female	1755	204,88	11754	1372,17	8566
N05C	HYPNOTICS AND SEDATIVES	2022	Jämtland Härjedalen	10-14	Male	261	65,45	1025	257,02	3988
N05C	HYPNOTICS AND SEDATIVES	2014	Värmland	60-64	Female	1425	156,7	8497	934,35	9094
N05C	HYPNOTICS AND SEDATIVES	2019	Stockholm	60-64	Female	9433	163,69	45891	796,33	57628
N05C	HYPNOTICS AND SEDATIVES	2016	Gotland	70-74	Male	246	130,71	1125	597,77	1882
N05C	HYPNOTICS AND SEDATIVES	2021	Gotland	30-34	Male and female	195	55,15	669	189,2	3536
N05C	HYPNOTICS AND SEDATIVES	2019	Gotland	70-74	Male	213	104,62	1120	550,1	2036
N05C	HYPNOTICS AND SEDATIVES	2021	Gotland	70-74	Male	201	96,54	1169	561,48	2082
N05C	HYPNOTICS AND SEDATIVES	2015	Västmanland	85+	Male	717	269,85	6296	2369,59	2657
N05C	HYPNOTICS AND SEDATIVES	2019	Kronoberg	70-74	Male	670	117,77	3933	691,33	5689
N05C	HYPNOTICS AND SEDATIVES	2014	Västerbotten	65-69	Male	737	87,5	3840	455,89	8423
N05C	HYPNOTICS AND SEDATIVES	2014	Kronoberg	0-4	Male	3	0,54	3	0,54	5545
N05C	HYPNOTICS AND SEDATIVES	2015	Kronoberg	0-4	Male	3	0,53	5	0,88	5687
N05C	HYPNOTICS AND SEDATIVES	2016	Kronoberg	0-4	Male	7	1,22	26	4,53	5735
N05C	HYPNOTICS AND SEDATIVES	2017	Kronoberg	0-4	Male	14	2,37	51	8,62	5919
N05C	HYPNOTICS AND SEDATIVES	2018	Kronoberg	0-4	Male	18	2,97	58	9,57	6063
N05C	HYPNOTICS AND SEDATIVES	2019	Kronoberg	0-4	Male	18	2,94	73	11,94	6115
N05C	HYPNOTICS AND SEDATIVES	2020	Kronoberg	0-4	Male	27	4,36	117	18,89	6194
N05C	HYPNOTICS AND SEDATIVES	2021	Kronoberg	0-4	Male	31	4,95	124	19,81	6261
N05C	HYPNOTICS AND SEDATIVES	2022	Kronoberg	0-4	Male	27	4,37	101	16,33	6184
N05C	HYPNOTICS AND SEDATIVES	2015	Norrbotten	60-64	Male	636	72,91	3268	374,64	8723
N05C	HYPNOTICS AND SEDATIVES	2022	Kalmar län	45-49	Male	341	46,39	2062	280,54	7350
N05C	HYPNOTICS AND SEDATIVES	2021	Gävleborg	85+	Female	1649	309,26	14960	2805,7	5332
N05C	HYPNOTICS AND SEDATIVES	2022	Jämtland Härjedalen	40-44	Male	178	46,6	789	206,54	3820
N05C	HYPNOTICS AND SEDATIVES	2022	Blekinge	55-59	Female	554	106,4	3239	622,05	5207
N05C	HYPNOTICS AND SEDATIVES	2014	Östergötland	75-79	Male	890	127,4	5189	742,77	6986
N05C	HYPNOTICS AND SEDATIVES	2016	Kronoberg	0-4	Male and female	11	0,98	32	2,86	11195
N05C	HYPNOTICS AND SEDATIVES	2022	Gotland	35-39	Male and female	153	47,92	763	238,96	3193
N05C	HYPNOTICS AND SEDATIVES	2019	Kronoberg	0-4	Male and female	28	2,34	94	7,85	11979
N05C	HYPNOTICS AND SEDATIVES	2020	Kronoberg	0-4	Male and female	37	3,08	153	12,75	12004
N05C	HYPNOTICS AND SEDATIVES	2018	Västernorrland	70-74	Male	766	95,58	4413	550,66	8014
N05C	HYPNOTICS AND SEDATIVES	2017	Norrbotten	25-29	Female	481	64,08	2105	280,44	7506
N05C	HYPNOTICS AND SEDATIVES	2019	Sverige	5-9	Female	3009	10	12519	41,6	300939
N05C	HYPNOTICS AND SEDATIVES	2020	Västerbotten	30-34	Male and female	1094	60,19	4912	270,23	18177
N05C	HYPNOTICS AND SEDATIVES	2021	Skåne	25-29	Female	2286	48,35	10063	212,84	47279
N05C	HYPNOTICS AND SEDATIVES	2021	Skåne	75-79	Male	4153	144,56	24563	855,02	28728
N05C	HYPNOTICS AND SEDATIVES	2022	Västra Götalandsregionen	25-29	Female	2736	46,56	12778	217,47	58757
N05C	HYPNOTICS AND SEDATIVES	2022	Kronoberg	55-59	Male	438	68,85	2967	466,36	6362
N05C	HYPNOTICS AND SEDATIVES	2016	Stockholm	25-29	Male	2873	33,77	11051	129,9	85072
N05C	HYPNOTICS AND SEDATIVES	2017	Stockholm	25-29	Male	3147	35,74	11501	130,61	88053
N05C	HYPNOTICS AND SEDATIVES	2018	Stockholm	25-29	Male	3279	36,07	11754	129,28	90916
N05C	HYPNOTICS AND SEDATIVES	2019	Stockholm	25-29	Male	3421	37,1	11831	128,32	92198
N05C	HYPNOTICS AND SEDATIVES	2021	Jämtland Härjedalen	50-54	Male and female	711	86,87	4409	538,67	8185
N05C	HYPNOTICS AND SEDATIVES	2017	Västernorrland	65-69	Male	631	75,83	3583	430,6	8321
N05C	HYPNOTICS AND SEDATIVES	2016	Skåne	50-54	Male	2870	67,75	15068	355,72	42359
N05C	HYPNOTICS AND SEDATIVES	2014	Jämtland Härjedalen	15-19	Male and female	153	22,01	452	65,02	6952
N05C	HYPNOTICS AND SEDATIVES	2016	Sörmland	60-64	Male	591	69,79	3416	403,4	8468
N05C	HYPNOTICS AND SEDATIVES	2019	Sörmland	60-64	Male	570	67,22	3713	437,85	8480
N05C	HYPNOTICS AND SEDATIVES	2021	Dalarna	70-74	Male and female	2342	121,3	13533	700,9	19308
N05C	HYPNOTICS AND SEDATIVES	2019	Blekinge	60-64	Male	347	75,16	1995	432,1	4617
N05C	HYPNOTICS AND SEDATIVES	2017	Västmanland	55-59	Female	1061	135,42	6640	847,48	7835
N05C	HYPNOTICS AND SEDATIVES	2019	Jämtland Härjedalen	40-44	Male	187	49,17	1040	273,47	3803
N05C	HYPNOTICS AND SEDATIVES	2020	Sverige	10-14	Male	16621	53,04	65463	208,91	313352
N05C	HYPNOTICS AND SEDATIVES	2014	Norrbotten	30-34	Male	286	41,87	1343	196,63	6830
N05C	HYPNOTICS AND SEDATIVES	2015	Uppsala	80-84	Male	677	209,6	4330	1340,56	3230
N05C	HYPNOTICS AND SEDATIVES	2016	Blekinge	25-29	Male	161	31,89	628	124,38	5049
N05C	HYPNOTICS AND SEDATIVES	2019	Västernorrland	10-14	Female	212	30,62	698	100,81	6924
N05C	HYPNOTICS AND SEDATIVES	2019	Halland	45-49	Male and female	1613	74,33	9936	457,88	21700
N05C	HYPNOTICS AND SEDATIVES	2020	Halland	45-49	Male and female	1633	74,72	10539	482,22	21855
N05C	HYPNOTICS AND SEDATIVES	2021	Östergötland	50-54	Male and female	1984	67,09	11702	395,69	29574
N05C	HYPNOTICS AND SEDATIVES	2015	Örebro län	65-69	Male	713	76,11	4201	448,44	9368
N05C	HYPNOTICS AND SEDATIVES	2018	Jönköpings län	60-64	Female	1328	134,3	7505	759	9888
N05C	HYPNOTICS AND SEDATIVES	2015	Jämtland Härjedalen	20-24	Female	163	39,79	788	192,38	4096
N05C	HYPNOTICS AND SEDATIVES	2019	Västerbotten	35-39	Male and female	983	60,96	5113	317,09	16125
N05C	HYPNOTICS AND SEDATIVES	2021	Kalmar län	50-54	Male	422	51,98	2876	354,23	8119
N05C	HYPNOTICS AND SEDATIVES	2015	Jämtland Härjedalen	10-14	Male	68	20,32	236	70,53	3346
N05C	HYPNOTICS AND SEDATIVES	2015	Kronoberg	10-14	Male	48	8,95	173	32,27	5361
N05C	HYPNOTICS AND SEDATIVES	2021	Jämtland Härjedalen	10-14	Male	229	58,17	906	230,12	3937
N05C	HYPNOTICS AND SEDATIVES	2015	Örebro län	65-69	Female	1352	139,87	7514	777,36	9666
N05C	HYPNOTICS AND SEDATIVES	2015	Sörmland	25-29	Male and female	618	38,64	2577	161,12	15994
N05C	HYPNOTICS AND SEDATIVES	2018	Kronoberg	80-84	Female	1054	341,76	7567	2453,63	3084
N05C	HYPNOTICS AND SEDATIVES	2016	Skåne	80-84	Female	5732	316,9	34721	1919,56	18088
N05C	HYPNOTICS AND SEDATIVES	2022	Norrbotten	80-84	Female	1126	228,86	7363	1496,54	4920
N05C	HYPNOTICS AND SEDATIVES	2022	Uppsala	10-14	Female	614	53,84	2137	187,37	11405
N05C	HYPNOTICS AND SEDATIVES	2019	Blekinge	30-34	Male	193	39,41	962	196,45	4897
N05C	HYPNOTICS AND SEDATIVES	2020	Gotland	10-14	Female	111	71,66	404	260,81	1549
N05C	HYPNOTICS AND SEDATIVES	2016	Skåne	45-49	Male and female	6355	72,99	32812	376,86	87067
N05C	HYPNOTICS AND SEDATIVES	2018	Västerbotten	40-44	Female	651	84,05	3461	446,87	7745
N05C	HYPNOTICS AND SEDATIVES	2019	Jönköpings län	65-69	Male	843	86,47	5411	555,03	9749
N05C	HYPNOTICS AND SEDATIVES	2019	Gävleborg	60-64	Female	1075	121,04	6359	716,02	8881
N05C	HYPNOTICS AND SEDATIVES	2020	Gävleborg	60-64	Female	1088	124,26	6394	730,24	8756
N05C	HYPNOTICS AND SEDATIVES	2014	Jämtland Härjedalen	80-84	Female	706	324,3	4686	2152,5	2177
N05C	HYPNOTICS AND SEDATIVES	2016	Norrbotten	30-34	Female	424	69,68	2096	344,45	6085
N05C	HYPNOTICS AND SEDATIVES	2014	Östergötland	50-54	Male	727	53,79	4701	347,84	13515
N05C	HYPNOTICS AND SEDATIVES	2016	Västerbotten	5-9	Female	40	5,55	187	25,94	7209
N05C	HYPNOTICS AND SEDATIVES	2014	Jämtland Härjedalen	60-64	Female	599	143,89	3424	822,48	4163
N05C	HYPNOTICS AND SEDATIVES	2015	Jämtland Härjedalen	60-64	Female	611	147,44	3637	877,65	4144
N05C	HYPNOTICS AND SEDATIVES	2019	Stockholm	45-49	Male	5096	61,69	23246	281,42	82603
N05C	HYPNOTICS AND SEDATIVES	2018	Stockholm	45-49	Male	4979	61,54	24793	306,42	80912
N05C	HYPNOTICS AND SEDATIVES	2018	Östergötland	85+	Male	1014	229,1	8273	1869,18	4426
N05C	HYPNOTICS AND SEDATIVES	2016	Uppsala	15-19	Male	359	37,03	988	101,9	9696
N05C	HYPNOTICS AND SEDATIVES	2019	Skåne	60-64	Male	3068	85,39	16741	465,96	35928
N05C	HYPNOTICS AND SEDATIVES	2019	Norrbotten	10-14	Male and female	524	40,1	2170	166,07	13067
N05C	HYPNOTICS AND SEDATIVES	2017	Västmanland	40-44	Male	427	51,17	2292	274,66	8345
N05C	HYPNOTICS AND SEDATIVES	2018	Sverige	15-19	Female	15683	60,6	50620	195,61	258776
N05C	HYPNOTICS AND SEDATIVES	2017	Gävleborg	75-79	Male	772	133,87	4549	788,8	5767
N05C	HYPNOTICS AND SEDATIVES	2015	Östergötland	50-54	Male and female	1921	70,21	11396	416,51	27361
N05C	HYPNOTICS AND SEDATIVES	2014	Jämtland Härjedalen	15-19	Male	74	20,25	227	62,12	3654
N05C	HYPNOTICS AND SEDATIVES	2019	Halland	30-34	Female	582	61,52	3500	369,98	9460
N05C	HYPNOTICS AND SEDATIVES	2022	Kalmar län	30-34	Female	403	54,41	2100	283,52	7407
N05C	HYPNOTICS AND SEDATIVES	2015	Stockholm	35-39	Male	3682	45,3	16624	204,54	81274
N05C	HYPNOTICS AND SEDATIVES	2016	Stockholm	35-39	Male	3743	45,14	16643	200,71	82922
N05C	HYPNOTICS AND SEDATIVES	2015	Norrbotten	25-29	Female	392	56,87	1722	249,82	6893
N05C	HYPNOTICS AND SEDATIVES	2018	Stockholm	35-39	Male	3969	45,62	17456	200,66	86993
N05C	HYPNOTICS AND SEDATIVES	2019	Uppsala	25-29	Male and female	1533	49,14	6847	219,48	31197
N05C	HYPNOTICS AND SEDATIVES	2020	Stockholm	35-39	Male	4326	47,58	18212	200,31	90921
N05C	HYPNOTICS AND SEDATIVES	2020	Västerbotten	45-49	Male	454	55,73	2343	287,59	8147
N05C	HYPNOTICS AND SEDATIVES	2020	Dalarna	80-84	Male and female	2001	214,75	13692	1469,41	9318
N05C	HYPNOTICS AND SEDATIVES	2021	Dalarna	80-84	Male and female	2021	211,96	13759	1443	9535
N05C	HYPNOTICS AND SEDATIVES	2019	Blekinge	70-74	Male	567	112,95	3057	608,96	5020
N05C	HYPNOTICS AND SEDATIVES	2017	Stockholm	70-74	Female	12789	238,49	65211	1216,08	53624
N05C	HYPNOTICS AND SEDATIVES	2018	Sverige	65-69	Male	26058	94,21	160350	579,75	276584
N05C	HYPNOTICS AND SEDATIVES	2018	Jämtland Härjedalen	55-59	Female	476	121,46	2793	712,68	3919
N05C	HYPNOTICS AND SEDATIVES	2017	Dalarna	10-14	Male and female	522	33,31	2126	135,66	15672
N05C	HYPNOTICS AND SEDATIVES	2019	Blekinge	70-74	Female	940	183,41	4615	900,49	5125
N05C	HYPNOTICS AND SEDATIVES	2022	Skåne	15-19	Female	2879	75,07	9493	247,53	38351
N05C	HYPNOTICS AND SEDATIVES	2017	Västernorrland	10-14	Male and female	383	27,71	1328	96,06	13824
N05C	HYPNOTICS AND SEDATIVES	2019	Uppsala	55-59	Male	801	77,41	5003	483,48	10348
N05C	HYPNOTICS AND SEDATIVES	2017	Kronoberg	65-69	Female	1026	180,13	5726	1005,27	5696
N05C	HYPNOTICS AND SEDATIVES	2022	Uppsala	40-44	Male and female	1549	66,71	8167	351,72	23220
N05C	HYPNOTICS AND SEDATIVES	2020	Sverige	55-59	Female	39613	129,13	229725	748,88	306757
N05C	HYPNOTICS AND SEDATIVES	2016	Gävleborg	30-34	Female	423	60,21	2374	337,94	7025
N05C	HYPNOTICS AND SEDATIVES	2017	Västerbotten	45-49	Male and female	1221	75,9	6722	417,83	16088
N05C	HYPNOTICS AND SEDATIVES	2022	Stockholm	15-19	Male and female	11644	84,67	36235	263,48	137525
N05C	HYPNOTICS AND SEDATIVES	2020	Västerbotten	45-49	Male and female	1235	77,61	6599	414,69	15913
N05C	HYPNOTICS AND SEDATIVES	2015	Dalarna	75-79	Male	816	151,59	4528	841,17	5383
N05C	HYPNOTICS AND SEDATIVES	2017	Jönköpings län	70-74	Male and female	3258	170,07	16359	853,94	19157
N05C	HYPNOTICS AND SEDATIVES	2019	Halland	35-39	Female	665	71,97	4072	440,69	9240
N05C	HYPNOTICS AND SEDATIVES	2021	Jönköpings län	0-4	Female	19	1,8	49	4,65	10536
N05C	HYPNOTICS AND SEDATIVES	2022	Sörmland	85+	Female	1525	289,76	14699	2792,89	5263
N05C	HYPNOTICS AND SEDATIVES	2021	Jönköpings län	60-64	Female	1248	127,06	7614	775,2	9822
N05C	HYPNOTICS AND SEDATIVES	2014	Västernorrland	60-64	Male	622	73,9	3805	452,06	8417
N05C	HYPNOTICS AND SEDATIVES	2019	Västerbotten	55-59	Male	552	70,59	3041	388,87	7820
N05C	HYPNOTICS AND SEDATIVES	2016	Västerbotten	55-59	Male	614	76	3807	471,22	8079
N05C	HYPNOTICS AND SEDATIVES	2022	Gotland	80-84	Male	158	158,16	1061	1062,06	999
N05C	HYPNOTICS AND SEDATIVES	2015	Jönköpings län	0-4	Male and female	18	0,87	48	2,33	20627
N05C	HYPNOTICS AND SEDATIVES	2017	Sverige	35-39	Female	19731	65,39	108381	359,2	301728
N05C	HYPNOTICS AND SEDATIVES	2016	Västra Götalandsregionen	55-59	Male	4206	85,75	28556	582,19	49049
N05C	HYPNOTICS AND SEDATIVES	2022	Gävleborg	35-39	Male	361	44,25	1953	239,4	8158
N05C	HYPNOTICS AND SEDATIVES	2021	Blekinge	75-79	Female	919	212,73	4859	1124,77	4320
N05C	HYPNOTICS AND SEDATIVES	2014	Dalarna	15-19	Male and female	457	28,8	1389	87,53	15869
N05C	HYPNOTICS AND SEDATIVES	2017	Värmland	70-74	Male and female	2670	154,43	14824	857,42	17289
N05C	HYPNOTICS AND SEDATIVES	2014	Gävleborg	35-39	Female	430	56,89	2290	302,95	7559
N05C	HYPNOTICS AND SEDATIVES	2017	Västerbotten	55-59	Male	542	68,44	3310	417,98	7919
N05C	HYPNOTICS AND SEDATIVES	2014	Västerbotten	55-59	Male	597	73,01	3506	428,76	8177
N05C	HYPNOTICS AND SEDATIVES	2019	Dalarna	55-59	Male	602	67,05	3499	389,73	8978
N05C	HYPNOTICS AND SEDATIVES	2021	Västerbotten	55-59	Male	515	64,23	3187	397,48	8018
N05C	HYPNOTICS AND SEDATIVES	2020	Värmland	40-44	Male	412	53,34	3164	409,63	7724
N05C	HYPNOTICS AND SEDATIVES	2016	Örebro län	45-49	Male	404	41,06	2562	260,39	9839
N05C	HYPNOTICS AND SEDATIVES	2019	Norrbotten	70-74	Female	1272	156,46	6464	795,08	8130
N05C	HYPNOTICS AND SEDATIVES	2017	Gotland	25-29	Male	91	51,88	318	181,3	1754
N05C	HYPNOTICS AND SEDATIVES	2018	Gotland	25-29	Male	87	47,08	314	169,91	1848
N05C	HYPNOTICS AND SEDATIVES	2020	Gotland	25-29	Male	89	46,79	402	211,36	1902
N05C	HYPNOTICS AND SEDATIVES	2016	Örebro län	70-74	Male	800	97,49	4420	538,63	8206
N05C	HYPNOTICS AND SEDATIVES	2018	Gävleborg	50-54	Male	576	56,62	3854	378,85	10173
N05C	HYPNOTICS AND SEDATIVES	2022	Stockholm	80-84	Male	4820	211,57	37768	1657,8	22782
N05C	HYPNOTICS AND SEDATIVES	2017	Västerbotten	30-34	Female	509	65,84	2583	334,11	7731
N05C	HYPNOTICS AND SEDATIVES	2022	Blekinge	5-9	Male and female	263	29,34	1369	152,72	8964
N05C	HYPNOTICS AND SEDATIVES	2015	Västerbotten	55-59	Male	608	74,08	3619	440,97	8207
N05C	HYPNOTICS AND SEDATIVES	2017	Jönköpings län	80-84	Male	853	209,94	4799	1181,15	4063
N05C	HYPNOTICS AND SEDATIVES	2022	Västerbotten	55-59	Male	545	65,67	3339	402,34	8299
N05C	HYPNOTICS AND SEDATIVES	2018	Jönköpings län	80-84	Male	867	210,44	4804	1166,02	4120
N05C	HYPNOTICS AND SEDATIVES	2022	Blekinge	80-84	Male	442	170,26	2844	1095,53	2596
N05C	HYPNOTICS AND SEDATIVES	2015	Sörmland	45-49	Male	454	46,18	2432	247,38	9831
N05C	HYPNOTICS AND SEDATIVES	2014	Halland	45-49	Male	585	52,49	3895	349,48	11145
N05C	HYPNOTICS AND SEDATIVES	2014	Sörmland	10-14	Male	221	27,78	911	114,5	7956
N05C	HYPNOTICS AND SEDATIVES	2015	Uppsala	25-29	Male and female	1074	39,4	4454	163,4	27258
N05C	HYPNOTICS AND SEDATIVES	2019	Västernorrland	20-24	Female	303	52,82	1018	177,44	5737
N05C	HYPNOTICS AND SEDATIVES	2018	Uppsala	25-29	Male and female	1456	47,75	6247	204,89	30489
N05C	HYPNOTICS AND SEDATIVES	2015	Stockholm	80-84	Male and female	12119	303,65	85184	2134,35	39911
N05C	HYPNOTICS AND SEDATIVES	2016	Stockholm	80-84	Male and female	12410	308,29	88154	2189,94	40254
N05C	HYPNOTICS AND SEDATIVES	2022	Blekinge	80-84	Female	767	241,88	4959	1563,86	3171
N05C	HYPNOTICS AND SEDATIVES	2022	Kalmar län	80-84	Male	697	171,97	4596	1133,97	4053
N05C	HYPNOTICS AND SEDATIVES	2014	Sörmland	80-84	Male and female	1721	227,22	10185	1344,73	7574
N05C	HYPNOTICS AND SEDATIVES	2015	Sörmland	80-84	Male and female	1623	212,88	10060	1319,52	7624
N05C	HYPNOTICS AND SEDATIVES	2016	Sörmland	80-84	Male and female	1691	223,15	10552	1392,45	7578
N05C	HYPNOTICS AND SEDATIVES	2017	Sörmland	80-84	Male and female	1666	211,88	10576	1345,03	7863
N05C	HYPNOTICS AND SEDATIVES	2015	Halland	10-14	Male	290	31,22	1220	131,35	9288
N05C	HYPNOTICS AND SEDATIVES	2016	Halland	10-14	Male	358	37,3	1324	137,95	9598
N05C	HYPNOTICS AND SEDATIVES	2016	Värmland	45-49	Male	558	59,19	4103	435,19	9428
N05C	HYPNOTICS AND SEDATIVES	2016	Blekinge	25-29	Female	174	41,05	685	161,59	4239
N05C	HYPNOTICS AND SEDATIVES	2020	Västerbotten	55-59	Male	560	70,89	3126	395,7	7900
N05C	HYPNOTICS AND SEDATIVES	2020	Kronoberg	25-29	Male and female	553	39,63	3008	215,58	13953
N05C	HYPNOTICS AND SEDATIVES	2021	Jönköpings län	70-74	Male	917	94,85	5462	564,96	9668
N05C	HYPNOTICS AND SEDATIVES	2021	Jönköpings län	50-54	Female	1223	106,81	6595	575,98	11450
N05C	HYPNOTICS AND SEDATIVES	2016	Jönköpings län	45-49	Male and female	1612	68,65	9523	405,53	23483
N05C	HYPNOTICS AND SEDATIVES	2015	Blekinge	85+	Male	528	310,41	4106	2413,87	1701
N05C	HYPNOTICS AND SEDATIVES	2020	Västra Götalandsregionen	40-44	Male	2879	53,62	19232	358,16	53697
N05C	HYPNOTICS AND SEDATIVES	2016	Blekinge	85+	Male	550	317	4054	2336,6	1735
N05C	HYPNOTICS AND SEDATIVES	2019	Västra Götalandsregionen	30-34	Male	2518	40,76	13362	216,28	61782
N05C	HYPNOTICS AND SEDATIVES	2017	Stockholm	50-54	Female	9880	129,5	49947	654,65	76296
N05C	HYPNOTICS AND SEDATIVES	2017	Kronoberg	30-34	Female	306	56,16	1982	363,74	5449
N05C	HYPNOTICS AND SEDATIVES	2016	Sverige	35-39	Male	13493	43,43	74657	240,32	310663
N05C	HYPNOTICS AND SEDATIVES	2020	Västra Götalandsregionen	40-44	Female	4157	81,03	26562	517,78	51300
N05C	HYPNOTICS AND SEDATIVES	2018	Sverige	35-39	Male	14111	43,89	75642	235,25	321544
N05C	HYPNOTICS AND SEDATIVES	2017	Blekinge	85+	Female	1185	376,31	10383	3297,24	3149
N05C	HYPNOTICS AND SEDATIVES	2018	Blekinge	85+	Female	1137	361,07	10033	3186,09	3149
N05C	HYPNOTICS AND SEDATIVES	2016	Västmanland	80-84	Male and female	1780	249,02	11829	1654,87	7148
N05C	HYPNOTICS AND SEDATIVES	2018	Västmanland	80-84	Male and female	1835	245,26	11975	1600,51	7482
N05C	HYPNOTICS AND SEDATIVES	2022	Västmanland	45-49	Female	710	85,3	3955	475,13	8324
N05C	HYPNOTICS AND SEDATIVES	2014	Norrbotten	45-49	Male	441	48,72	2495	275,63	9052
N05C	HYPNOTICS AND SEDATIVES	2021	Västerbotten	20-24	Male	305	31,7	946	98,34	9620
N05C	HYPNOTICS AND SEDATIVES	2020	Stockholm	60-64	Female	9175	156,49	46602	794,85	58630
N05C	HYPNOTICS AND SEDATIVES	2017	Gotland	70-74	Male	231	117,26	1090	553,3	1970
N05C	HYPNOTICS AND SEDATIVES	2017	Värmland	50-54	Male	664	67,15	4726	477,95	9888
N05C	HYPNOTICS AND SEDATIVES	2022	Stockholm	60-64	Female	8713	143,93	45978	759,51	60536
N05C	HYPNOTICS AND SEDATIVES	2014	Kronoberg	10-14	Female	15	3,07	49	10,01	4893
N05C	HYPNOTICS AND SEDATIVES	2022	Gotland	70-74	Male	199	97,64	1256	616,29	2038
N05C	HYPNOTICS AND SEDATIVES	2017	Kronoberg	80-84	Male and female	1549	283,75	10112	1852,35	5459
N05C	HYPNOTICS AND SEDATIVES	2014	Skåne	0-4	Male	26	0,64	114	2,8	40699
N05C	HYPNOTICS AND SEDATIVES	2015	Skåne	0-4	Male	47	1,14	121	2,94	41095
N05C	HYPNOTICS AND SEDATIVES	2016	Skåne	0-4	Male	76	1,83	226	5,45	41441
N05C	HYPNOTICS AND SEDATIVES	2017	Skåne	0-4	Male	105	2,49	303	7,17	42230
N05C	HYPNOTICS AND SEDATIVES	2018	Skåne	0-4	Male	136	3,2	414	9,73	42540
N05C	HYPNOTICS AND SEDATIVES	2019	Skåne	0-4	Male	156	3,64	466	10,87	42851
N05C	HYPNOTICS AND SEDATIVES	2020	Skåne	0-4	Male	189	4,45	656	15,45	42468
N05C	HYPNOTICS AND SEDATIVES	2021	Skåne	0-4	Male	210	4,99	647	15,37	42097
N05C	HYPNOTICS AND SEDATIVES	2022	Skåne	0-4	Male	186	4,46	526	12,62	41682
N05C	HYPNOTICS AND SEDATIVES	2019	Blekinge	55-59	Male	338	68,76	2071	421,28	4916
N05C	HYPNOTICS AND SEDATIVES	2020	Halland	15-19	Male and female	1342	69,42	4412	228,22	19332
N05C	HYPNOTICS AND SEDATIVES	2015	Skåne	0-4	Female	32	0,82	81	2,07	39183
N05C	HYPNOTICS AND SEDATIVES	2017	Kalmar län	55-59	Male	587	78,61	3548	475,16	7467
N05C	HYPNOTICS AND SEDATIVES	2019	Västmanland	75-79	Male	738	129,11	4856	849,55	5716
N05C	HYPNOTICS AND SEDATIVES	2018	Norrbotten	10-14	Male and female	433	33,38	1684	129,84	12970
N05C	HYPNOTICS AND SEDATIVES	2020	Skåne	0-4	Female	122	3,04	372	9,28	40100
N05C	HYPNOTICS AND SEDATIVES	2014	Blekinge	20-24	Male	119	21,51	421	76,1	5532
N05C	HYPNOTICS AND SEDATIVES	2022	Norrbotten	10-14	Male and female	769	58,59	2937	223,79	13124
N05C	HYPNOTICS AND SEDATIVES	2018	Västmanland	75-79	Female	1374	233,71	8452	1437,66	5879
N05C	HYPNOTICS AND SEDATIVES	2014	Kalmar län	55-59	Female	953	123,96	4389	570,89	7688
N05C	HYPNOTICS AND SEDATIVES	2016	Kronoberg	75-79	Male	600	175,8	3407	998,24	3413
N05C	HYPNOTICS AND SEDATIVES	2015	Jönköpings län	20-24	Female	320	28	1137	99,48	11430
N05C	HYPNOTICS AND SEDATIVES	2022	Östergötland	75-79	Male	1072	100,05	6556	611,85	10715
N05C	HYPNOTICS AND SEDATIVES	2015	Kronoberg	40-44	Male	293	49,16	1576	264,43	5960
N05C	HYPNOTICS AND SEDATIVES	2018	Västra Götalandsregionen	60-64	Male	4413	93,74	28316	601,47	47078
N05C	HYPNOTICS AND SEDATIVES	2016	Dalarna	0-4	Male	20	2,55	58	7,41	7829
N05C	HYPNOTICS AND SEDATIVES	2017	Dalarna	0-4	Male	30	3,71	87	10,76	8089
N05C	HYPNOTICS AND SEDATIVES	2018	Dalarna	0-4	Male	42	5,17	91	11,2	8128
N05C	HYPNOTICS AND SEDATIVES	2021	Örebro län	25-29	Male	384	35,61	1423	131,97	10783
N05C	HYPNOTICS AND SEDATIVES	2022	Örebro län	25-29	Male	345	33,06	1451	139,05	10435
N05C	HYPNOTICS AND SEDATIVES	2018	Västerbotten	70-74	Male	824	109,57	4778	635,37	7520
N05C	HYPNOTICS AND SEDATIVES	2021	Jönköpings län	80-84	Female	1715	288,19	10337	1737,02	5951
N05C	HYPNOTICS AND SEDATIVES	2014	Östergötland	40-44	Female	855	62,4	5122	373,84	13701
N05C	HYPNOTICS AND SEDATIVES	2017	Kalmar län	60-64	Male	624	79,07	3993	505,96	7892
N05C	HYPNOTICS AND SEDATIVES	2015	Gotland	75-79	Female	334	265,08	1714	1360,32	1260
N05C	HYPNOTICS AND SEDATIVES	2019	Sverige	5-9	Male and female	9090	14,67	39155	63,21	619473
N05C	HYPNOTICS AND SEDATIVES	2016	Dalarna	0-4	Female	16	2,19	52	7,12	7301
N05C	HYPNOTICS AND SEDATIVES	2016	Sverige	45-49	Male	18632	55,39	108036	321,15	336401
N05C	HYPNOTICS AND SEDATIVES	2020	Uppsala	40-44	Male and female	1574	68,84	8314	363,61	22865
N05C	HYPNOTICS AND SEDATIVES	2021	Örebro län	0-4	Male and female	104	6,01	531	30,7	17298
N05C	HYPNOTICS AND SEDATIVES	2020	Östergötland	5-9	Female	137	10,26	518	38,8	13351
N05C	HYPNOTICS AND SEDATIVES	2015	Halland	45-49	Male and female	1577	71,84	9939	452,74	21953
N05C	HYPNOTICS AND SEDATIVES	2020	Västernorrland	0-4	Female	22	3,47	77	12,16	6334
N05C	HYPNOTICS AND SEDATIVES	2014	Blekinge	25-29	Male	139	29,83	624	133,93	4659
N05C	HYPNOTICS AND SEDATIVES	2021	Norrbotten	40-44	Female	508	81,29	2898	463,75	6249
N05C	HYPNOTICS AND SEDATIVES	2020	Uppsala	80-84	Male	761	188,41	4752	1176,53	4039
N05C	HYPNOTICS AND SEDATIVES	2022	Uppsala	80-84	Male	827	184,52	5334	1190,09	4482
N05C	HYPNOTICS AND SEDATIVES	2016	Gävleborg	20-24	Female	323	38,18	1300	153,65	8461
N05C	HYPNOTICS AND SEDATIVES	2015	Värmland	60-64	Male	775	85,9	4899	543,01	9022
N05C	HYPNOTICS AND SEDATIVES	2021	Värmland	60-64	Male	612	69,52	4332	492,1	8803
N05C	HYPNOTICS AND SEDATIVES	2014	Västerbotten	0-4	Male and female	23	1,56	80	5,42	14772
N05C	HYPNOTICS AND SEDATIVES	2014	Uppsala	45-49	Female	1058	91,06	5991	515,62	11619
N05C	HYPNOTICS AND SEDATIVES	2017	Kronoberg	10-14	Male	132	22,48	430	73,24	5871
N05C	HYPNOTICS AND SEDATIVES	2019	Västerbotten	20-24	Male	330	34,05	893	92,14	9692
N05C	HYPNOTICS AND SEDATIVES	2016	Uppsala	55-59	Female	1331	130,84	7354	722,89	10173
N05C	HYPNOTICS AND SEDATIVES	2021	Örebro län	5-9	Female	104	11,68	489	54,92	8904
N05C	HYPNOTICS AND SEDATIVES	2022	Örebro län	5-9	Female	126	14,29	622	70,55	8816
N05C	HYPNOTICS AND SEDATIVES	2018	Jämtland Härjedalen	45-49	Male	228	57,34	1228	308,85	3976
N05C	HYPNOTICS AND SEDATIVES	2022	Örebro län	65-69	Female	919	108,94	5330	631,82	8436
N05C	HYPNOTICS AND SEDATIVES	2018	Västra Götalandsregionen	80-84	Male	3926	216,21	26427	1455,39	18158
N05C	HYPNOTICS AND SEDATIVES	2020	Västra Götalandsregionen	80-84	Male	3953	199,2	26826	1351,84	19844
N05C	HYPNOTICS AND SEDATIVES	2015	Västerbotten	75-79	Female	1402	264,68	7428	1402,3	5297
N05C	HYPNOTICS AND SEDATIVES	2016	Västerbotten	75-79	Female	1381	256,12	7298	1353,49	5392
N05C	HYPNOTICS AND SEDATIVES	2022	Dalarna	5-9	Female	124	15,59	578	72,67	7954
N05C	HYPNOTICS AND SEDATIVES	2018	Blekinge	30-34	Male	187	39,36	903	190,07	4751
N05C	HYPNOTICS AND SEDATIVES	2017	Norrbotten	20-24	Male and female	610	37,27	2465	150,61	16367
N05C	HYPNOTICS AND SEDATIVES	2015	Sörmland	5-9	Female	43	5,28	202	24,82	8140
N05C	HYPNOTICS AND SEDATIVES	2019	Skåne	45-49	Male and female	6240	71,47	31638	362,37	87308
N05C	HYPNOTICS AND SEDATIVES	2014	Västmanland	20-24	Male	226	25,01	755	83,55	9037
N05C	HYPNOTICS AND SEDATIVES	2018	Uppsala	20-24	Male and female	1017	37,17	3381	123,58	27358
N05C	HYPNOTICS AND SEDATIVES	2016	Gävleborg	25-29	Female	456	55,57	2351	286,5	8206
N05C	HYPNOTICS AND SEDATIVES	2017	Gävleborg	25-29	Female	469	54,46	2619	304,11	8612
N05C	HYPNOTICS AND SEDATIVES	2021	Östergötland	10-14	Male and female	1059	38,39	4337	157,23	27583
N05C	HYPNOTICS AND SEDATIVES	2015	Gotland	85+	Male	169	290,88	1350	2323,58	581
N05C	HYPNOTICS AND SEDATIVES	2018	Sverige	75-79	Male	27955	156,66	168393	943,66	178446
N05C	HYPNOTICS AND SEDATIVES	2020	Gävleborg	25-29	Female	521	59,66	2736	313,29	8733
N05C	HYPNOTICS AND SEDATIVES	2017	Gotland	60-64	Male	153	74,06	947	458,37	2066
N05C	HYPNOTICS AND SEDATIVES	2022	Halland	65-69	Female	1414	148,72	9413	990,01	9508
N05C	HYPNOTICS AND SEDATIVES	2014	Västerbotten	80-84	Male	680	225,17	4135	1369,21	3020
N05C	HYPNOTICS AND SEDATIVES	2019	Kalmar län	30-34	Female	381	57,4	2392	360,35	6638
N05C	HYPNOTICS AND SEDATIVES	2018	Västerbotten	80-84	Male	668	201,81	3920	1184,29	3310
N05C	HYPNOTICS AND SEDATIVES	2020	Västerbotten	80-84	Male	650	185,71	4075	1164,29	3500
N05C	HYPNOTICS AND SEDATIVES	2021	Västerbotten	80-84	Male	634	176,85	4280	1193,86	3585
N05C	HYPNOTICS AND SEDATIVES	2015	Gävleborg	25-29	Male and female	711	43,62	3518	215,84	16299
N05C	HYPNOTICS AND SEDATIVES	2014	Västmanland	30-34	Male	289	39,1	1791	242,32	7391
N05C	HYPNOTICS AND SEDATIVES	2018	Östergötland	0-4	Male and female	67	2,5	271	10,11	26801
N05C	HYPNOTICS AND SEDATIVES	2019	Gävleborg	5-9	Male	248	30,34	1095	133,96	8174
N05C	HYPNOTICS AND SEDATIVES	2020	Gävleborg	5-9	Male	268	32,67	1255	152,97	8204
N05C	HYPNOTICS AND SEDATIVES	2019	Stockholm	0-4	Male	377	4,97	1288	16,98	75872
N05C	HYPNOTICS AND SEDATIVES	2020	Stockholm	0-4	Male	480	6,38	1634	21,74	75178
N05C	HYPNOTICS AND SEDATIVES	2019	Örebro län	25-29	Male	346	31,21	1204	108,61	11086
N05C	HYPNOTICS AND SEDATIVES	2020	Värmland	65-69	Male and female	1858	107,12	11964	689,77	17345
N05C	HYPNOTICS AND SEDATIVES	2021	Värmland	65-69	Male and female	1787	103,85	11083	644,1	17207
N05C	HYPNOTICS AND SEDATIVES	2017	Sörmland	0-4	Male	25	2,86	68	7,78	8737
N05C	HYPNOTICS AND SEDATIVES	2018	Sörmland	0-4	Male	27	3,03	101	11,35	8900
N05C	HYPNOTICS AND SEDATIVES	2019	Sörmland	0-4	Male	32	3,53	144	15,88	9066
N05C	HYPNOTICS AND SEDATIVES	2020	Sörmland	0-4	Male	45	5	176	19,54	9006
N05C	HYPNOTICS AND SEDATIVES	2021	Sörmland	0-4	Male	49	5,47	218	24,35	8951
N05C	HYPNOTICS AND SEDATIVES	2022	Sörmland	0-4	Male	48	5,46	145	16,5	8786
N05C	HYPNOTICS AND SEDATIVES	2014	Värmland	10-14	Male	71	10,15	259	37,03	6995
N05C	HYPNOTICS AND SEDATIVES	2015	Värmland	10-14	Male	103	14,44	440	61,69	7133
N05C	HYPNOTICS AND SEDATIVES	2017	Värmland	10-14	Male	210	28,17	779	104,51	7454
N05C	HYPNOTICS AND SEDATIVES	2015	Västernorrland	85+	Male	685	274,33	4784	1915,9	2497
N05C	HYPNOTICS AND SEDATIVES	2015	Gävleborg	30-34	Female	392	57,55	2036	298,88	6812
N05C	HYPNOTICS AND SEDATIVES	2016	Gävleborg	20-24	Male	235	25,24	824	88,52	9309
N05C	HYPNOTICS AND SEDATIVES	2018	Sverige	80-84	Male	22381	203	143782	1304,12	110252
N05C	HYPNOTICS AND SEDATIVES	2016	Sörmland	0-4	Female	16	2,02	66	8,34	7918
N05C	HYPNOTICS AND SEDATIVES	2022	Sörmland	35-39	Female	530	60,06	2552	289,21	8824
N05C	HYPNOTICS AND SEDATIVES	2017	Östergötland	55-59	Male	747	56,49	4960	375,08	13224
N05C	HYPNOTICS AND SEDATIVES	2022	Jönköpings län	60-64	Male	730	72,09	4855	479,46	10126
N05C	HYPNOTICS AND SEDATIVES	2017	Halland	35-39	Female	614	68,12	3813	423,01	9014
N05C	HYPNOTICS AND SEDATIVES	2020	Jönköpings län	70-74	Male and female	2887	144,39	15935	796,95	19995
N05C	HYPNOTICS AND SEDATIVES	2019	Västerbotten	50-54	Male	480	55,47	2805	324,17	8653
N05C	HYPNOTICS AND SEDATIVES	2022	Västernorrland	85+	Female	1477	311,01	13282	2796,8	4749
N05C	HYPNOTICS AND SEDATIVES	2017	Östergötland	20-24	Female	551	35,09	2057	131,01	15701
N05C	HYPNOTICS AND SEDATIVES	2018	Östergötland	20-24	Female	573	37,81	2172	143,34	15153
N05C	HYPNOTICS AND SEDATIVES	2014	Västra Götalandsregionen	55-59	Female	7338	152,54	44131	917,37	48106
N05C	HYPNOTICS AND SEDATIVES	2019	Norrbotten	45-49	Male	401	51,4	2029	260,06	7802
N05C	HYPNOTICS AND SEDATIVES	2014	Norrbotten	55-59	Male and female	1520	89,71	7880	465,06	16944
N05C	HYPNOTICS AND SEDATIVES	2015	Uppsala	25-29	Male	488	35,12	1844	132,7	13896
N05C	HYPNOTICS AND SEDATIVES	2020	Sverige	60-64	Female	38775	136,75	220199	776,6	283542
N05C	HYPNOTICS AND SEDATIVES	2018	Jämtland Härjedalen	25-29	Male and female	473	54,87	2282	264,73	8620
N05C	HYPNOTICS AND SEDATIVES	2019	Norrbotten	45-49	Female	745	98,21	4113	542,18	7586
N05C	HYPNOTICS AND SEDATIVES	2018	Sörmland	5-9	Female	86	10,2	398	47,18	8435
N05C	HYPNOTICS AND SEDATIVES	2014	Uppsala	60-64	Female	1579	154,44	8628	843,9	10224
N05C	HYPNOTICS AND SEDATIVES	2015	Norrbotten	0-4	Male	10	1,57	22	3,45	6384
N05C	HYPNOTICS AND SEDATIVES	2016	Norrbotten	0-4	Male	15	2,34	44	6,88	6400
N05C	HYPNOTICS AND SEDATIVES	2017	Norrbotten	0-4	Male	30	4,63	93	14,36	6475
N05C	HYPNOTICS AND SEDATIVES	2018	Norrbotten	0-4	Male	28	4,23	81	12,24	6617
N05C	HYPNOTICS AND SEDATIVES	2019	Norrbotten	0-4	Male	29	4,51	127	19,73	6437
N05C	HYPNOTICS AND SEDATIVES	2020	Norrbotten	0-4	Male	35	5,43	130	20,18	6443
N05C	HYPNOTICS AND SEDATIVES	2021	Norrbotten	0-4	Male	41	6,5	160	25,36	6310
N05C	HYPNOTICS AND SEDATIVES	2022	Norrbotten	0-4	Male	52	8,28	165	26,28	6279
N05C	HYPNOTICS AND SEDATIVES	2019	Gotland	25-29	Male	90	47,59	271	143,31	1891
N05C	HYPNOTICS AND SEDATIVES	2018	Örebro län	80-84	Female	1125	269,33	7444	1782,14	4177
N05C	HYPNOTICS AND SEDATIVES	2017	Örebro län	70-74	Male	792	92,31	4610	537,3	8580
N05C	HYPNOTICS AND SEDATIVES	2015	Västmanland	40-44	Male	438	52,27	2541	303,22	8380
N05C	HYPNOTICS AND SEDATIVES	2017	Stockholm	10-14	Male	2749	40,5	9902	145,87	67882
N05C	HYPNOTICS AND SEDATIVES	2015	Västerbotten	80-84	Male	606	197,91	3576	1167,86	3062
N05C	HYPNOTICS AND SEDATIVES	2018	Norrbotten	0-4	Female	22	3,52	45	7,2	6249
N05C	HYPNOTICS AND SEDATIVES	2021	Norrbotten	70-74	Male and female	1864	115,2	10107	624,66	16180
N05C	HYPNOTICS AND SEDATIVES	2014	Kalmar län	80-84	Male	700	222,79	3865	1230,11	3142
N05C	HYPNOTICS AND SEDATIVES	2018	Sörmland	10-14	Male	432	47,59	1628	179,35	9077
N05C	HYPNOTICS AND SEDATIVES	2019	Sörmland	10-14	Male	446	47,86	1783	191,33	9319
N05C	HYPNOTICS AND SEDATIVES	2020	Sörmland	10-14	Male	486	51,67	2168	230,49	9406
N05C	HYPNOTICS AND SEDATIVES	2021	Sörmland	10-14	Male	513	53,46	2269	236,45	9596
N05C	HYPNOTICS AND SEDATIVES	2019	Stockholm	80-84	Male and female	13330	297,15	91317	2035,65	44859
N05C	HYPNOTICS AND SEDATIVES	2020	Stockholm	80-84	Male and female	13608	286,97	93078	1962,88	47419
N05C	HYPNOTICS AND SEDATIVES	2021	Stockholm	80-84	Male and female	13541	275,56	96948	1972,89	49140
N05C	HYPNOTICS AND SEDATIVES	2021	Norrbotten	0-4	Male and female	67	5,44	288	23,36	12327
N05C	HYPNOTICS AND SEDATIVES	2015	Värmland	45-49	Male	555	57,25	4089	421,76	9695
N05C	HYPNOTICS AND SEDATIVES	2014	Sörmland	10-14	Female	111	14,67	430	56,82	7568
N05C	HYPNOTICS AND SEDATIVES	2022	Blekinge	0-4	Female	31	8,04	81	21,01	3855
N05C	HYPNOTICS AND SEDATIVES	2017	Jönköpings län	45-49	Female	960	83,95	5337	466,72	11435
N05C	HYPNOTICS AND SEDATIVES	2017	Halland	55-59	Male and female	2031	105,01	13749	710,87	19341
N05C	HYPNOTICS AND SEDATIVES	2017	Sverige	30-34	Female	17615	56,67	90414	290,86	310855
N05C	HYPNOTICS AND SEDATIVES	2014	Uppsala	30-34	Female	541	51,72	2668	255,04	10461
N05C	HYPNOTICS AND SEDATIVES	2020	Västmanland	5-9	Male and female	266	16,13	1176	71,31	16492
N05C	HYPNOTICS AND SEDATIVES	2021	Kalmar län	45-49	Female	574	79,68	3921	544,28	7204
N05C	HYPNOTICS AND SEDATIVES	2018	Gotland	30-34	Male	73	50,31	297	204,69	1451
N05C	HYPNOTICS AND SEDATIVES	2020	Kalmar län	10-14	Female	176	26,56	576	86,92	6627
N05C	HYPNOTICS AND SEDATIVES	2016	Blekinge	10-14	Male and female	195	22,79	644	75,26	8557
N05C	HYPNOTICS AND SEDATIVES	2017	Kronoberg	30-34	Male	245	40,84	1061	176,86	5999
N05C	HYPNOTICS AND SEDATIVES	2016	Gotland	80-84	Female	286	289,47	1558	1576,92	988
N05C	HYPNOTICS AND SEDATIVES	2021	Sörmland	85+	Male	615	204,59	4995	1661,68	3006
N05C	HYPNOTICS AND SEDATIVES	2014	Kronoberg	65-69	Female	1106	188,8	5464	932,74	5858
N05C	HYPNOTICS AND SEDATIVES	2014	Norrbotten	5-9	Female	22	3,61	119	19,52	6095
N05C	HYPNOTICS AND SEDATIVES	2021	Jönköpings län	60-64	Male	767	75,06	4971	486,49	10218
N05C	HYPNOTICS AND SEDATIVES	2016	Västmanland	10-14	Male	240	32,24	927	124,53	7444
N05C	HYPNOTICS AND SEDATIVES	2017	Jönköpings län	85+	Male	1098	294,69	7163	1922,44	3726
N05C	HYPNOTICS AND SEDATIVES	2018	Västmanland	10-14	Male	367	45,56	1628	202,09	8056
N05C	HYPNOTICS AND SEDATIVES	2022	Gotland	60-64	Male	125	63,65	842	428,72	1964
N05C	HYPNOTICS AND SEDATIVES	2020	Västmanland	10-14	Male	472	56,58	1979	237,23	8342
N05C	HYPNOTICS AND SEDATIVES	2014	Västra Götalandsregionen	40-44	Female	4311	82,16	26483	504,71	52472
N05C	HYPNOTICS AND SEDATIVES	2019	Sörmland	50-54	Male and female	1427	71,32	8626	431,11	20009
N05C	HYPNOTICS AND SEDATIVES	2019	Örebro län	65-69	Male	604	71,23	3793	447,29	8480
N05C	HYPNOTICS AND SEDATIVES	2019	Kalmar län	45-49	Female	635	85,88	3966	536,38	7394
N05C	HYPNOTICS AND SEDATIVES	2016	Stockholm	15-19	Female	2624	47,25	7928	142,75	55538
N05C	HYPNOTICS AND SEDATIVES	2014	Uppsala	70-74	Male	956	129,03	5341	720,88	7409
N05C	HYPNOTICS AND SEDATIVES	2020	Norrbotten	5-9	Male and female	241	18,44	1034	79,1	13072
N05C	HYPNOTICS AND SEDATIVES	2022	Jönköpings län	60-64	Female	1229	124,91	7216	733,41	9839
N05C	HYPNOTICS AND SEDATIVES	2020	Halland	60-64	Female	1347	138,97	9151	944,08	9693
N05C	HYPNOTICS AND SEDATIVES	2015	Västra Götalandsregionen	20-24	Male	1317	22,3	5827	98,68	59051
N05C	HYPNOTICS AND SEDATIVES	2017	Örebro län	5-9	Female	58	6,78	325	37,97	8559
N05C	HYPNOTICS AND SEDATIVES	2021	Jämtland Härjedalen	45-49	Male	228	55,13	1206	291,59	4136
N05C	HYPNOTICS AND SEDATIVES	2022	Jämtland Härjedalen	45-49	Male	226	55,14	1112	271,29	4099
N05C	HYPNOTICS AND SEDATIVES	2022	Blekinge	0-4	Male and female	71	8,92	212	26,64	7959
N05C	HYPNOTICS AND SEDATIVES	2015	Västmanland	10-14	Male and female	270	19,16	1192	84,59	14092
N05C	HYPNOTICS AND SEDATIVES	2016	Uppsala	35-39	Male	448	41,5	2542	235,46	10796
N05C	HYPNOTICS AND SEDATIVES	2014	Uppsala	70-74	Female	1751	231,83	8802	1165,36	7553
N05C	HYPNOTICS AND SEDATIVES	2019	Norrbotten	10-14	Male	317	46,62	1423	209,3	6799
N05C	HYPNOTICS AND SEDATIVES	2018	Uppsala	70-74	Female	1978	197,88	10178	1018,21	9996
N05C	HYPNOTICS AND SEDATIVES	2014	Uppsala	10-14	Male and female	405	22,44	1618	89,64	18049
N05C	HYPNOTICS AND SEDATIVES	2019	Uppsala	70-74	Female	1970	191,32	10396	1009,61	10297
N05C	HYPNOTICS AND SEDATIVES	2020	Dalarna	20-24	Male and female	741	51,57	2775	193,14	14368
N05C	HYPNOTICS AND SEDATIVES	2015	Gotland	35-39	Male	60	41,01	499	341,08	1463
N05C	HYPNOTICS AND SEDATIVES	2014	Norrbotten	80-84	Male and female	1924	245,63	10821	1381,46	7833
N05C	HYPNOTICS AND SEDATIVES	2015	Norrbotten	80-84	Male and female	1839	233,29	10383	1317,14	7883
N05C	HYPNOTICS AND SEDATIVES	2016	Örebro län	80-84	Male	517	163,25	3305	1043,57	3167
N05C	HYPNOTICS AND SEDATIVES	2017	Norrbotten	80-84	Male and female	1804	221,35	10325	1266,87	8150
N05C	HYPNOTICS AND SEDATIVES	2018	Norrbotten	80-84	Male and female	1823	222,43	10927	1333,21	8196
N05C	HYPNOTICS AND SEDATIVES	2017	Gävleborg	85+	Male	819	273,91	6066	2028,76	2990
N05C	HYPNOTICS AND SEDATIVES	2016	Uppsala	25-29	Female	685	49,81	2878	209,28	13752
N05C	HYPNOTICS AND SEDATIVES	2015	Gotland	0-4	Male	4	2,77	5	3,47	1443
N05C	HYPNOTICS AND SEDATIVES	2022	Västra Götalandsregionen	70-74	Male	4635	108,77	30732	721,17	42614
N05C	HYPNOTICS AND SEDATIVES	2015	Uppsala	35-39	Male and female	1052	49,52	5629	264,99	21242
N05C	HYPNOTICS AND SEDATIVES	2015	Blekinge	80-84	Male	449	214,22	2889	1378,34	2096
N05C	HYPNOTICS AND SEDATIVES	2020	Sverige	40-44	Male	16180	50,26	88339	274,39	321942
N05C	HYPNOTICS AND SEDATIVES	2019	Kronoberg	70-74	Male and female	1824	162,12	10094	897,16	11251
N05C	HYPNOTICS AND SEDATIVES	2018	Västernorrland	65-69	Male and female	1617	100,79	9095	566,91	16043
N05C	HYPNOTICS AND SEDATIVES	2021	Kronoberg	70-74	Male and female	1661	149,84	10057	907,26	11085
N05C	HYPNOTICS AND SEDATIVES	2020	Kronoberg	25-29	Female	309	47,47	1654	254,11	6509
N05C	HYPNOTICS AND SEDATIVES	2022	Kronoberg	70-74	Male and female	1547	141,46	10138	927,03	10936
N05C	HYPNOTICS AND SEDATIVES	2022	Norrbotten	25-29	Male	330	39,49	1415	169,32	8357
N05C	HYPNOTICS AND SEDATIVES	2017	Värmland	65-69	Female	1391	151,2	8152	886,09	9200
N05C	HYPNOTICS AND SEDATIVES	2014	Stockholm	80-84	Female	8268	347,5	55782	2344,47	23793
N05C	HYPNOTICS AND SEDATIVES	2019	Västra Götalandsregionen	45-49	Male and female	8222	75,75	52744	485,95	108538
N05C	HYPNOTICS AND SEDATIVES	2021	Västmanland	75-79	Female	1482	209,59	9421	1332,34	7071
N05C	HYPNOTICS AND SEDATIVES	2018	Jämtland Härjedalen	60-64	Male and female	915	109,18	5615	669,97	8381
N05C	HYPNOTICS AND SEDATIVES	2018	Dalarna	35-39	Male	372	48,19	2001	259,2	7720
N05C	HYPNOTICS AND SEDATIVES	2019	Dalarna	35-39	Male	374	47,18	1922	242,46	7927
N05C	HYPNOTICS AND SEDATIVES	2015	Västernorrland	30-34	Male	279	42,13	1274	192,39	6622
N05C	HYPNOTICS AND SEDATIVES	2016	Halland	55-59	Female	1264	130,65	8562	884,96	9675
N05C	HYPNOTICS AND SEDATIVES	2017	Östergötland	25-29	Male and female	1110	34,06	5476	168,02	32591
N05C	HYPNOTICS AND SEDATIVES	2020	Värmland	55-59	Male	638	70,01	4256	467,03	9113
N05C	HYPNOTICS AND SEDATIVES	2021	Värmland	55-59	Male	653	69,31	4474	474,85	9422
N05C	HYPNOTICS AND SEDATIVES	2015	Jönköpings län	80-84	Female	1684	302,66	9182	1650,25	5564
N05C	HYPNOTICS AND SEDATIVES	2015	Kronoberg	60-64	Male and female	1451	125,85	8290	718,99	11530
N05C	HYPNOTICS AND SEDATIVES	2014	Blekinge	25-29	Female	141	36,87	642	167,89	3824
N05C	HYPNOTICS AND SEDATIVES	2018	Västernorrland	35-39	Male	314	46,1	1723	252,94	6812
N05C	HYPNOTICS AND SEDATIVES	2019	Västernorrland	35-39	Male	334	49,48	1719	254,67	6750
N05C	HYPNOTICS AND SEDATIVES	2020	Dalarna	60-64	Male	655	72,92	3850	428,64	8982
N05C	HYPNOTICS AND SEDATIVES	2019	Västernorrland	70-74	Female	1322	160,28	6617	802,26	8248
N05C	HYPNOTICS AND SEDATIVES	2016	Västerbotten	20-24	Male and female	704	33,42	2598	123,32	21067
N05C	HYPNOTICS AND SEDATIVES	2016	Skåne	40-44	Male	2003	45,54	10461	237,81	43988
N05C	HYPNOTICS AND SEDATIVES	2021	Stockholm	60-64	Male	5901	98,62	33127	553,65	59834
N05C	HYPNOTICS AND SEDATIVES	2015	Skåne	75-79	Female	6478	274,48	32772	1388,59	23601
N05C	HYPNOTICS AND SEDATIVES	2015	Kronoberg	5-9	Female	8	1,48	30	5,55	5408
N05C	HYPNOTICS AND SEDATIVES	2020	Gävleborg	40-44	Male and female	1019	66,46	5969	389,29	15333
N05C	HYPNOTICS AND SEDATIVES	2021	Jämtland Härjedalen	15-19	Male and female	583	82,21	1947	274,53	7092
N05C	HYPNOTICS AND SEDATIVES	2014	Jönköpings län	60-64	Male	848	82,94	5081	496,97	10224
N05C	HYPNOTICS AND SEDATIVES	2015	Jönköpings län	60-64	Male	891	88,17	5395	533,84	10106
N05C	HYPNOTICS AND SEDATIVES	2015	Västerbotten	35-39	Female	523	70,57	2828	381,59	7411
N05C	HYPNOTICS AND SEDATIVES	2016	Sverige	80-84	Female	43380	312,07	283509	2039,5	139009
N05C	HYPNOTICS AND SEDATIVES	2016	Gävleborg	55-59	Female	1045	118,55	6523	739,99	8815
N05C	HYPNOTICS AND SEDATIVES	2016	Örebro län	40-44	Male	335	36,13	1965	211,91	9273
N05C	HYPNOTICS AND SEDATIVES	2014	Jönköpings län	25-29	Male	285	26,55	1434	133,58	10735
N05C	HYPNOTICS AND SEDATIVES	2015	Jönköpings län	25-29	Male	304	27,12	1560	139,15	11211
N05C	HYPNOTICS AND SEDATIVES	2017	Blekinge	25-29	Male	181	34,01	748	140,55	5322
N05C	HYPNOTICS AND SEDATIVES	2014	Kronoberg	80-84	Male	557	242,17	3470	1508,7	2300
N05C	HYPNOTICS AND SEDATIVES	2014	Halland	20-24	Female	347	35,81	1531	157,98	9691
N05C	HYPNOTICS AND SEDATIVES	2014	Västerbotten	35-39	Male and female	877	56,76	4285	277,31	15452
N05C	HYPNOTICS AND SEDATIVES	2018	Kronoberg	80-84	Male	528	214,55	3391	1377,9	2461
N05C	HYPNOTICS AND SEDATIVES	2019	Kronoberg	80-84	Male	533	210,59	3559	1406,16	2531
N05C	HYPNOTICS AND SEDATIVES	2018	Halland	25-29	Male	423	40,6	2288	219,58	10420
N05C	HYPNOTICS AND SEDATIVES	2019	Sverige	80-84	Male and female	66332	253,63	429155	1640,96	261527
N05C	HYPNOTICS AND SEDATIVES	2021	Gotland	45-49	Male	98	53,03	551	298,16	1848
N05C	HYPNOTICS AND SEDATIVES	2016	Kronoberg	10-14	Male	80	14,4	247	44,47	5554
N05C	HYPNOTICS AND SEDATIVES	2014	Blekinge	45-49	Male	282	50,14	1533	272,58	5624
N05C	HYPNOTICS AND SEDATIVES	2019	Kronoberg	10-14	Male	184	29,4	841	134,39	6258
N05C	HYPNOTICS AND SEDATIVES	2020	Kronoberg	10-14	Male	225	35,33	919	144,29	6369
N05C	HYPNOTICS AND SEDATIVES	2022	Kronoberg	10-14	Male	298	45,95	1309	201,85	6485
N05C	HYPNOTICS AND SEDATIVES	2015	Gävleborg	75-79	Female	1389	224,5	7739	1250,85	6187
N05C	HYPNOTICS AND SEDATIVES	2019	Stockholm	40-44	Female	6533	81,2	30370	377,45	80460
N05C	HYPNOTICS AND SEDATIVES	2018	Kronoberg	45-49	Female	555	92,75	3170	529,75	5984
N05C	HYPNOTICS AND SEDATIVES	2020	Gotland	80-84	Female	290	268,52	1690	1564,81	1080
N05C	HYPNOTICS AND SEDATIVES	2019	Blekinge	35-39	Female	233	55,1	1438	340,03	4229
N05C	HYPNOTICS AND SEDATIVES	2018	Dalarna	55-59	Male	591	66,17	3133	350,8	8931
N05C	HYPNOTICS AND SEDATIVES	2021	Stockholm	65-69	Female	8635	164,86	45790	874,21	52379
N05C	HYPNOTICS AND SEDATIVES	2021	Kronoberg	80-84	Male and female	1586	268,77	10698	1812,91	5901
N05C	HYPNOTICS AND SEDATIVES	2022	Kronoberg	80-84	Male and female	1576	263,15	10618	1772,92	5989
N05C	HYPNOTICS AND SEDATIVES	2015	Västernorrland	5-9	Female	29	4,44	102	15,62	6532
N05C	HYPNOTICS AND SEDATIVES	2017	Västernorrland	5-9	Female	56	8,23	231	33,97	6801
N05C	HYPNOTICS AND SEDATIVES	2020	Kronoberg	10-14	Male and female	351	28,55	1445	117,55	12293
N05C	HYPNOTICS AND SEDATIVES	2020	Skåne	45-49	Male and female	6421	72,35	33531	377,82	88749
N05C	HYPNOTICS AND SEDATIVES	2014	Gotland	15-19	Female	69	45,48	182	119,97	1517
N05C	HYPNOTICS AND SEDATIVES	2014	Gävleborg	25-29	Female	390	54,03	1833	253,95	7218
N05C	HYPNOTICS AND SEDATIVES	2014	Västernorrland	80-84	Male	614	192,18	3500	1095,46	3195
N05C	HYPNOTICS AND SEDATIVES	2016	Västernorrland	80-84	Male	644	199,13	3595	1111,63	3234
N05C	HYPNOTICS AND SEDATIVES	2017	Västernorrland	80-84	Male	622	186,56	3452	1035,39	3334
N05C	HYPNOTICS AND SEDATIVES	2018	Västernorrland	80-84	Male	578	168,02	3066	891,28	3440
N05C	HYPNOTICS AND SEDATIVES	2019	Västernorrland	80-84	Male	603	171,45	3264	928,06	3517
N05C	HYPNOTICS AND SEDATIVES	2020	Uppsala	85+	Male	881	277,04	7475	2350,63	3180
N05C	HYPNOTICS AND SEDATIVES	2021	Västmanland	70-74	Male and female	1959	122,47	11882	742,81	15996
N05C	HYPNOTICS AND SEDATIVES	2016	Dalarna	45-49	Female	811	91,43	4845	546,22	8870
N05C	HYPNOTICS AND SEDATIVES	2022	Blekinge	30-34	Male and female	446	45,31	2432	247,05	9844
N05C	HYPNOTICS AND SEDATIVES	2015	Örebro län	10-14	Male and female	194	12,55	880	56,92	15461
N05C	HYPNOTICS AND SEDATIVES	2017	Västmanland	30-34	Male	346	42,83	1710	211,69	8078
N05C	HYPNOTICS AND SEDATIVES	2016	Norrbotten	25-29	Female	421	58,85	1877	262,37	7154
N05C	HYPNOTICS AND SEDATIVES	2014	Sverige	55-59	Male	23101	79,79	138901	479,75	289530
N05C	HYPNOTICS AND SEDATIVES	2019	Sverige	55-59	Male	23242	76,77	142011	469,09	302734
N05C	HYPNOTICS AND SEDATIVES	2016	Västernorrland	45-49	Female	702	86,36	3918	481,98	8129
N05C	HYPNOTICS AND SEDATIVES	2021	Västra Götalandsregionen	85+	Male	4253	270,58	35963	2288,01	15718
N05C	HYPNOTICS AND SEDATIVES	2020	Västernorrland	80-84	Male and female	1739	213,9	10546	1297,17	8130
N05C	HYPNOTICS AND SEDATIVES	2022	Västernorrland	80-84	Male and female	1643	191,67	11085	1293,16	8572
N05C	HYPNOTICS AND SEDATIVES	2022	Dalarna	60-64	Male	596	67,79	3565	405,48	8792
N05C	HYPNOTICS AND SEDATIVES	2019	Västra Götalandsregionen	85+	Female	10786	385,3	105698	3775,74	27994
N05C	HYPNOTICS AND SEDATIVES	2014	Kalmar län	0-4	Male	5	0,82	12	1,98	6069
N05C	HYPNOTICS AND SEDATIVES	2015	Kalmar län	0-4	Male	10	1,59	28	4,46	6282
N05C	HYPNOTICS AND SEDATIVES	2016	Kalmar län	0-4	Male	11	1,72	37	5,78	6404
N05C	HYPNOTICS AND SEDATIVES	2017	Kalmar län	0-4	Male	21	3,12	46	6,83	6733
N05C	HYPNOTICS AND SEDATIVES	2018	Kalmar län	0-4	Male	29	4,29	66	9,76	6761
N05C	HYPNOTICS AND SEDATIVES	2019	Kalmar län	0-4	Male	37	5,45	111	16,34	6793
N05C	HYPNOTICS AND SEDATIVES	2020	Kalmar län	0-4	Male	39	5,8	174	25,87	6727
N05C	HYPNOTICS AND SEDATIVES	2021	Kalmar län	0-4	Male	35	5,26	172	25,87	6648
N05C	HYPNOTICS AND SEDATIVES	2022	Kalmar län	0-4	Male	43	6,52	174	26,38	6595
N05C	HYPNOTICS AND SEDATIVES	2020	Gävleborg	20-24	Male	299	37,2	1085	134,98	8038
N05C	HYPNOTICS AND SEDATIVES	2022	Värmland	20-24	Male and female	664	42,42	2726	174,14	15654
N05C	HYPNOTICS AND SEDATIVES	2015	Värmland	35-39	Male	383	51,68	2476	334,1	7411
N05C	HYPNOTICS AND SEDATIVES	2021	Värmland	80-84	Female	1237	237,56	8174	1569,81	5207
N05C	HYPNOTICS AND SEDATIVES	2022	Gotland	55-59	Male	104	49,64	563	268,74	2095
N05C	HYPNOTICS AND SEDATIVES	2017	Jönköpings län	60-64	Male	846	82,98	6026	591,07	10195
N05C	HYPNOTICS AND SEDATIVES	2015	Uppsala	20-24	Female	525	35,67	2130	144,72	14718
N05C	HYPNOTICS AND SEDATIVES	2014	Kalmar län	0-4	Female	3	0,51	4	0,68	5906
N05C	HYPNOTICS AND SEDATIVES	2017	Uppsala	20-24	Female	589	41,11	2289	159,76	14328
N05C	HYPNOTICS AND SEDATIVES	2016	Uppsala	80-84	Male	641	195,96	4411	1348,52	3271
N05C	HYPNOTICS AND SEDATIVES	2017	Halland	25-29	Male	403	40,1	2115	210,43	10051
N05C	HYPNOTICS AND SEDATIVES	2017	Västernorrland	85+	Female	1615	342,16	12873	2727,33	4720
N05C	HYPNOTICS AND SEDATIVES	2016	Jämtland Härjedalen	45-49	Male	243	58,34	1375	330,13	4165
N05C	HYPNOTICS AND SEDATIVES	2022	Gotland	20-24	Male	64	36,99	166	95,95	1730
N05C	HYPNOTICS AND SEDATIVES	2021	Gotland	55-59	Female	247	115,1	1136	529,36	2146
N05C	HYPNOTICS AND SEDATIVES	2021	Skåne	20-24	Male	1263	31,04	4544	111,67	40690
N05C	HYPNOTICS AND SEDATIVES	2014	Uppsala	20-24	Male and female	873	29,7	3176	108,03	29398
N05C	HYPNOTICS AND SEDATIVES	2021	Kalmar län	0-4	Male and female	63	4,85	286	22,02	12987
N05C	HYPNOTICS AND SEDATIVES	2016	Kalmar län	60-64	Male and female	1714	109,53	9299	594,22	15649
N05C	HYPNOTICS AND SEDATIVES	2022	Blekinge	40-44	Male	194	42,6	1087	238,69	4554
N05C	HYPNOTICS AND SEDATIVES	2022	Norrbotten	45-49	Male	392	53,48	2086	284,58	7330
N05C	HYPNOTICS AND SEDATIVES	2022	Kalmar län	35-39	Female	427	65,13	2663	406,19	6556
N05C	HYPNOTICS AND SEDATIVES	2020	Halland	75-79	Male	1128	151,29	7696	1032,19	7456
N05C	HYPNOTICS AND SEDATIVES	2019	Västmanland	70-74	Male	820	101,77	5597	694,68	8057
N05C	HYPNOTICS AND SEDATIVES	2016	Jämtland Härjedalen	70-74	Female	811	219,07	4256	1149,65	3702
N05C	HYPNOTICS AND SEDATIVES	2018	Jönköpings län	15-19	Male and female	813	39,65	2607	127,13	20506
N05C	HYPNOTICS AND SEDATIVES	2019	Sörmland	40-44	Female	585	68,43	3314	387,65	8549
N05C	HYPNOTICS AND SEDATIVES	2021	Gävleborg	35-39	Female	597	79,06	3199	423,65	7551
N05C	HYPNOTICS AND SEDATIVES	2015	Gävleborg	25-29	Male	295	34,78	1108	130,61	8483
N05C	HYPNOTICS AND SEDATIVES	2020	Uppsala	45-49	Male	703	58,53	4045	336,77	12011
N05C	HYPNOTICS AND SEDATIVES	2022	Halland	25-29	Male and female	860	45,84	3821	203,66	18762
N05C	HYPNOTICS AND SEDATIVES	2015	Örebro län	20-24	Female	268	26,37	905	89,06	10162
N05C	HYPNOTICS AND SEDATIVES	2021	Västra Götalandsregionen	70-74	Male	4788	109,65	31678	725,48	43665
N05C	HYPNOTICS AND SEDATIVES	2016	Stockholm	45-49	Male	4919	62,42	24694	313,36	78804
N05C	HYPNOTICS AND SEDATIVES	2020	Dalarna	55-59	Female	1065	119,1	6341	709,13	8942
N05C	HYPNOTICS AND SEDATIVES	2018	Norrbotten	70-74	Female	1301	164,41	6806	860,1	7913
N05C	HYPNOTICS AND SEDATIVES	2016	Jämtland Härjedalen	70-74	Male and female	1266	167,28	6835	903,14	7568
N05C	HYPNOTICS AND SEDATIVES	2019	Jämtland Härjedalen	70-74	Male and female	1187	138,46	6810	794,35	8573
N05C	HYPNOTICS AND SEDATIVES	2020	Jönköpings län	70-74	Male	979	98,99	6081	614,86	9890
N05C	HYPNOTICS AND SEDATIVES	2016	Östergötland	60-64	Female	1485	117,22	8401	663,11	12669
N05C	HYPNOTICS AND SEDATIVES	2019	Stockholm	80-84	Female	8810	343,79	59013	2302,86	25626
N05C	HYPNOTICS AND SEDATIVES	2014	Gotland	35-39	Male and female	165	55,06	1257	419,42	2997
N05C	HYPNOTICS AND SEDATIVES	2018	Kronoberg	20-24	Male	142	20,97	603	89,03	6773
N05C	HYPNOTICS AND SEDATIVES	2016	Uppsala	60-64	Male and female	2384	122,52	14203	729,93	19458
N05C	HYPNOTICS AND SEDATIVES	2019	Kalmar län	80-84	Male	743	204,74	4904	1351,34	3629
N05C	HYPNOTICS AND SEDATIVES	2022	Västernorrland	55-59	Male and female	1353	82,7	8477	518,12	16361
N05C	HYPNOTICS AND SEDATIVES	2019	Jämtland Härjedalen	10-14	Female	115	31,46	487	133,21	3656
N05C	HYPNOTICS AND SEDATIVES	2020	Kalmar län	10-14	Male	240	34,43	880	126,24	6971
N05C	HYPNOTICS AND SEDATIVES	2021	Kalmar län	10-14	Male	269	37,91	976	137,56	7095
N05C	HYPNOTICS AND SEDATIVES	2020	Halland	80-84	Female	1680	310,48	12761	2358,34	5411
N05C	HYPNOTICS AND SEDATIVES	2020	Östergötland	65-69	Male	792	65,09	5194	426,86	12168
N05C	HYPNOTICS AND SEDATIVES	2017	Uppsala	70-74	Male	1147	123,67	6478	698,44	9275
N05C	HYPNOTICS AND SEDATIVES	2017	Jönköpings län	80-84	Male and female	2521	264,2	14462	1515,62	9542
N05C	HYPNOTICS AND SEDATIVES	2021	Värmland	20-24	Female	429	58,07	1690	228,78	7387
N05C	HYPNOTICS AND SEDATIVES	2022	Jönköpings län	80-84	Male and female	2711	250,79	16097	1489,08	10810
N05C	HYPNOTICS AND SEDATIVES	2014	Kronoberg	30-34	Male	195	34,99	1396	250,49	5573
N05C	HYPNOTICS AND SEDATIVES	2021	Skåne	65-69	Male	3149	91,78	18973	552,97	34311
N05C	HYPNOTICS AND SEDATIVES	2014	Gotland	15-19	Male and female	127	40,05	320	100,91	3171
N05C	HYPNOTICS AND SEDATIVES	2018	Kalmar län	35-39	Female	372	61,44	2454	405,28	6055
N05C	HYPNOTICS AND SEDATIVES	2014	Västmanland	55-59	Female	1067	141,83	6747	896,85	7523
N05C	HYPNOTICS AND SEDATIVES	2019	Gävleborg	20-24	Male	287	34,91	889	108,12	8222
N05C	HYPNOTICS AND SEDATIVES	2020	Kronoberg	30-34	Male	281	41,72	1456	216,18	6735
N05C	HYPNOTICS AND SEDATIVES	2017	Östergötland	30-34	Female	603	46,47	2996	230,91	12975
N05C	HYPNOTICS AND SEDATIVES	2014	Västmanland	10-14	Male	166	23,61	761	108,23	7031
N05C	HYPNOTICS AND SEDATIVES	2015	Västmanland	10-14	Male	189	26,26	853	118,54	7196
N05C	HYPNOTICS AND SEDATIVES	2016	Jönköpings län	60-64	Male	842	83,16	5657	558,72	10125
N05C	HYPNOTICS AND SEDATIVES	2019	Stockholm	50-54	Female	9431	119,59	46392	588,27	78862
N05C	HYPNOTICS AND SEDATIVES	2016	Sörmland	85+	Female	1709	324,47	15695	2979,87	5267
N05C	HYPNOTICS AND SEDATIVES	2022	Västra Götalandsregionen	30-34	Male	2772	40,71	14916	219,03	68099
N05C	HYPNOTICS AND SEDATIVES	2014	Sverige	35-39	Male	12815	41,35	69249	223,47	309885
N05C	HYPNOTICS AND SEDATIVES	2019	Värmland	10-14	Female	196	27,14	702	97,22	7221
N05C	HYPNOTICS AND SEDATIVES	2019	Värmland	60-64	Male	694	79,17	4838	551,91	8766
N05C	HYPNOTICS AND SEDATIVES	2017	Kalmar län	85+	Male	874	313,26	6799	2436,92	2790
N05C	HYPNOTICS AND SEDATIVES	2014	Jämtland Härjedalen	10-14	Male	62	18,87	223	67,86	3286
N05C	HYPNOTICS AND SEDATIVES	2017	Västra Götalandsregionen	20-24	Male	1384	24,57	5395	95,79	56324
N05C	HYPNOTICS AND SEDATIVES	2015	Östergötland	70-74	Male	1101	101,09	6432	590,58	10891
N05C	HYPNOTICS AND SEDATIVES	2016	Östergötland	70-74	Male	1137	98,82	6871	597,17	11506
N05C	HYPNOTICS AND SEDATIVES	2017	Östergötland	70-74	Male	1080	88,73	6894	566,38	12172
N05C	HYPNOTICS AND SEDATIVES	2014	Uppsala	35-39	Male	432	39,66	2351	215,83	10893
N05C	HYPNOTICS AND SEDATIVES	2021	Jönköpings län	75-79	Male	1155	145,87	6595	832,91	7918
N05C	HYPNOTICS AND SEDATIVES	2017	Uppsala	35-39	Male	477	43,58	2587	236,34	10946
N05C	HYPNOTICS AND SEDATIVES	2018	Uppsala	35-39	Male	520	46,1	2701	239,47	11279
N05C	HYPNOTICS AND SEDATIVES	2019	Uppsala	35-39	Male	569	48,59	2884	246,29	11710
N05C	HYPNOTICS AND SEDATIVES	2017	Uppsala	70-74	Female	1994	207,97	9653	1006,78	9588
N05C	HYPNOTICS AND SEDATIVES	2019	Sverige	0-4	Female	875	2,98	2809	9,57	293462
N05C	HYPNOTICS AND SEDATIVES	2017	Jönköpings län	85+	Male and female	3830	362,07	29961	2832,39	10578
N05C	HYPNOTICS AND SEDATIVES	2015	Gotland	20-24	Male and female	155	39,16	638	161,19	3958
N05C	HYPNOTICS AND SEDATIVES	2016	Gotland	35-39	Male	76	52,38	406	279,81	1451
N05C	HYPNOTICS AND SEDATIVES	2017	Gotland	35-39	Male	82	55,86	414	282,02	1468
N05C	HYPNOTICS AND SEDATIVES	2015	Uppsala	35-39	Female	593	56,54	3372	321,48	10489
N05C	HYPNOTICS AND SEDATIVES	2022	Gotland	35-39	Male	60	38,05	287	181,99	1577
N05C	HYPNOTICS AND SEDATIVES	2021	Uppsala	35-39	Female	928	77,77	4625	387,58	11933
N05C	HYPNOTICS AND SEDATIVES	2020	Sverige	0-4	Male and female	2593	4,31	9383	15,59	601718
N05C	HYPNOTICS AND SEDATIVES	2018	Örebro län	55-59	Male and female	1462	85,52	8719	510,03	17095
N05C	HYPNOTICS AND SEDATIVES	2015	Sverige	40-44	Male	15565	47,23	86546	262,61	329565
N05C	HYPNOTICS AND SEDATIVES	2014	Dalarna	60-64	Male	745	75,93	4636	472,48	9812
N05C	HYPNOTICS AND SEDATIVES	2020	Norrbotten	45-49	Male and female	1065	69,68	6169	403,6	15285
N05C	HYPNOTICS AND SEDATIVES	2018	Västmanland	75-79	Male	766	139,1	4907	891,05	5507
N05C	HYPNOTICS AND SEDATIVES	2021	Halland	5-9	Female	161	16,1	630	63	10000
N05C	HYPNOTICS AND SEDATIVES	2015	Halland	55-59	Male	791	82,92	4918	515,57	9539
N05C	HYPNOTICS AND SEDATIVES	2016	Halland	55-59	Male	760	79,92	5207	547,59	9509
N05C	HYPNOTICS AND SEDATIVES	2019	Kalmar län	55-59	Male	597	77,55	3931	510,65	7698
N05C	HYPNOTICS AND SEDATIVES	2021	Sverige	40-44	Male	16097	49,74	86470	267,2	323615
N05C	HYPNOTICS AND SEDATIVES	2020	Kalmar län	55-59	Male	572	72,29	4026	508,78	7913
N05C	HYPNOTICS AND SEDATIVES	2018	Gävleborg	85+	Female	1747	332,38	15354	2921,23	5256
N05C	HYPNOTICS AND SEDATIVES	2022	Gävleborg	25-29	Female	404	51,24	2231	282,98	7884
N05C	HYPNOTICS AND SEDATIVES	2022	Stockholm	45-49	Male	4791	56,2	22135	259,64	85253
N05C	HYPNOTICS AND SEDATIVES	2016	Stockholm	20-24	Female	2555	37,16	9327	135,65	68759
N05C	HYPNOTICS AND SEDATIVES	2017	Stockholm	20-24	Female	2761	41	9319	138,37	67347
N05C	HYPNOTICS AND SEDATIVES	2022	Sverige	65-69	Male	23577	88,09	150733	563,17	267652
N05C	HYPNOTICS AND SEDATIVES	2016	Kalmar län	20-24	Male	191	24,06	674	84,89	7940
N05C	HYPNOTICS AND SEDATIVES	2019	Blekinge	55-59	Female	507	111,97	2593	572,66	4528
N05C	HYPNOTICS AND SEDATIVES	2021	Kalmar län	20-24	Male	196	29,29	712	106,41	6691
N05C	HYPNOTICS AND SEDATIVES	2021	Uppsala	75-79	Male	1100	143,55	6558	855,8	7663
N05C	HYPNOTICS AND SEDATIVES	2017	Västernorrland	70-74	Male	754	95,71	4376	555,47	7878
N05C	HYPNOTICS AND SEDATIVES	2015	Örebro län	35-39	Female	422	52,54	2132	265,44	8032
N05C	HYPNOTICS AND SEDATIVES	2021	Jönköpings län	25-29	Male	407	31,42	1757	135,65	12952
N05C	HYPNOTICS AND SEDATIVES	2018	Örebro län	35-39	Female	441	53,09	2421	291,44	8307
N05C	HYPNOTICS AND SEDATIVES	2022	Västra Götalandsregionen	70-74	Male and female	12786	146,64	80227	920,13	87191
N05C	HYPNOTICS AND SEDATIVES	2018	Jämtland Härjedalen	10-14	Female	97	26,82	294	81,28	3617
N05C	HYPNOTICS AND SEDATIVES	2016	Västerbotten	70-74	Male	778	114,88	4309	636,3	6772
N05C	HYPNOTICS AND SEDATIVES	2016	Blekinge	45-49	Male	257	46,47	1285	232,33	5531
N05C	HYPNOTICS AND SEDATIVES	2021	Västra Götalandsregionen	0-4	Male and female	371	3,71	1183	11,84	99922
N05C	HYPNOTICS AND SEDATIVES	2016	Västerbotten	35-39	Male	350	44,4	1909	242,17	7883
N05C	HYPNOTICS AND SEDATIVES	2017	Västerbotten	35-39	Male	382	47,6	1947	242,59	8026
N05C	HYPNOTICS AND SEDATIVES	2014	Dalarna	0-4	Female	4	0,56	11	1,55	7085
N05C	HYPNOTICS AND SEDATIVES	2021	Skåne	75-79	Female	7382	238,23	39860	1286,35	30987
N05C	HYPNOTICS AND SEDATIVES	2019	Västerbotten	0-4	Male	36	4,59	150	19,11	7849
N05C	HYPNOTICS AND SEDATIVES	2020	Västerbotten	0-4	Male	35	4,46	139	17,73	7841
N05C	HYPNOTICS AND SEDATIVES	2021	Västerbotten	0-4	Male	33	4,21	137	17,47	7840
N05C	HYPNOTICS AND SEDATIVES	2022	Västerbotten	0-4	Male	33	4,26	119	15,38	7739
N05C	HYPNOTICS AND SEDATIVES	2021	Västmanland	55-59	Female	1041	117,79	7129	806,63	8838
N05C	HYPNOTICS AND SEDATIVES	2021	Stockholm	50-54	Male	5353	67,96	26558	337,16	78770
N05C	HYPNOTICS AND SEDATIVES	2016	Västmanland	55-59	Male and female	1737	111,66	11751	755,4	15556
N05C	HYPNOTICS AND SEDATIVES	2015	Västra Götalandsregionen	65-69	Female	9274	190,12	51282	1051,31	48779
N05C	HYPNOTICS AND SEDATIVES	2018	Västmanland	55-59	Male and female	1631	101	10801	668,88	16148
N05C	HYPNOTICS AND SEDATIVES	2017	Västerbotten	0-4	Female	27	3,78	58	8,12	7146
N05C	HYPNOTICS AND SEDATIVES	2016	Gävleborg	25-29	Male	313	34,81	1273	141,59	8991
N05C	HYPNOTICS AND SEDATIVES	2020	Gävleborg	25-29	Male	394	41,89	1610	171,19	9405
N05C	HYPNOTICS AND SEDATIVES	2019	Uppsala	45-49	Male	651	55,55	3787	323,15	11719
N05C	HYPNOTICS AND SEDATIVES	2022	Östergötland	80-84	Male	863	138,63	5957	956,95	6225
N05C	HYPNOTICS AND SEDATIVES	2014	Kronoberg	85+	Male	736	347,83	6143	2903,12	2116
N05C	HYPNOTICS AND SEDATIVES	2017	Gotland	65-69	Male	197	92,14	1228	574,37	2138
N05C	HYPNOTICS AND SEDATIVES	2014	Kronoberg	10-14	Male	28	5,42	115	22,27	5164
N05C	HYPNOTICS AND SEDATIVES	2019	Gotland	60-64	Male	158	77,6	988	485,27	2036
N05C	HYPNOTICS AND SEDATIVES	2019	Sörmland	25-29	Female	403	45,71	1673	189,77	8816
N05C	HYPNOTICS AND SEDATIVES	2018	Kronoberg	10-14	Male	160	26,48	611	101,13	6042
N05C	HYPNOTICS AND SEDATIVES	2020	Gotland	10-14	Male	117	70,02	460	275,28	1671
N05C	HYPNOTICS AND SEDATIVES	2019	Örebro län	40-44	Male and female	933	53,02	4871	276,79	17598
N05C	HYPNOTICS AND SEDATIVES	2022	Gotland	10-14	Male	135	79,09	508	297,6	1707
N05C	HYPNOTICS AND SEDATIVES	2022	Stockholm	65-69	Male	5488	107,03	33358	650,6	51273
N05C	HYPNOTICS AND SEDATIVES	2018	Dalarna	5-9	Female	83	10,39	374	46,82	7988
N05C	HYPNOTICS AND SEDATIVES	2018	Östergötland	10-14	Female	301	23,76	1212	95,66	12670
N05C	HYPNOTICS AND SEDATIVES	2018	Gotland	10-14	Female	70	49,12	247	173,33	1425
N05C	HYPNOTICS AND SEDATIVES	2020	Dalarna	55-59	Male	579	63,12	3793	413,5	9173
N05C	HYPNOTICS AND SEDATIVES	2018	Östergötland	80-84	Male and female	2449	206,42	15376	1296,02	11864
N05C	HYPNOTICS AND SEDATIVES	2019	Kalmar län	65-69	Male	689	86,58	4348	546,37	7958
N05C	HYPNOTICS AND SEDATIVES	2018	Gävleborg	25-29	Male	369	37,76	1519	155,46	9771
N05C	HYPNOTICS AND SEDATIVES	2016	Halland	25-29	Male	366	38,2	1670	174,32	9580
N05C	HYPNOTICS AND SEDATIVES	2021	Gävleborg	60-64	Female	1029	117,44	6394	729,74	8762
N05C	HYPNOTICS AND SEDATIVES	2020	Gotland	45-49	Male and female	294	79,89	1578	428,8	3680
N05C	HYPNOTICS AND SEDATIVES	2022	Jämtland Härjedalen	60-64	Male	301	76,07	1941	490,52	3957
N05C	HYPNOTICS AND SEDATIVES	2014	Stockholm	65-69	Male and female	17973	157,06	90336	789,42	114434
N05C	HYPNOTICS AND SEDATIVES	2018	Sörmland	65-69	Female	1145	124,04	6422	695,7	9231
N05C	HYPNOTICS AND SEDATIVES	2020	Blekinge	30-34	Female	228	52,4	1141	262,24	4351
N05C	HYPNOTICS AND SEDATIVES	2022	Örebro län	10-14	Male	539	56,1	2512	261,45	9608
N05C	HYPNOTICS AND SEDATIVES	2020	Jämtland Härjedalen	60-64	Male	316	77,62	2059	505,77	4071
N05C	HYPNOTICS AND SEDATIVES	2014	Norrbotten	60-64	Male	609	68,79	2988	337,51	8853
N05C	HYPNOTICS AND SEDATIVES	2015	Västerbotten	20-24	Male	285	25,75	1048	94,68	11069
N05C	HYPNOTICS AND SEDATIVES	2015	Gotland	65-69	Male	183	83,37	958	436,45	2195
N05C	HYPNOTICS AND SEDATIVES	2020	Gotland	60-64	Male	149	72,72	971	473,89	2049
N05C	HYPNOTICS AND SEDATIVES	2016	Jönköpings län	30-34	Female	493	51,4	2736	285,24	9592
N05C	HYPNOTICS AND SEDATIVES	2020	Värmland	75-79	Female	1519	211,38	8852	1231,84	7186
N05C	HYPNOTICS AND SEDATIVES	2014	Värmland	30-34	Male	334	46,75	2238	313,23	7145
N05C	HYPNOTICS AND SEDATIVES	2016	Västerbotten	45-49	Male	439	52,38	2279	271,92	8381
N05C	HYPNOTICS AND SEDATIVES	2017	Västerbotten	45-49	Male	439	53,83	2248	275,63	8156
N05C	HYPNOTICS AND SEDATIVES	2020	Västra Götalandsregionen	10-14	Male and female	3996	39,79	15295	152,3	100429
N05C	HYPNOTICS AND SEDATIVES	2016	Jämtland Härjedalen	55-59	Male	286	70,67	1651	407,96	4047
N05C	HYPNOTICS AND SEDATIVES	2021	Sörmland	70-74	Male	740	82,89	4002	448,25	8928
N05C	HYPNOTICS AND SEDATIVES	2014	Gävleborg	80-84	Male	684	189,79	4053	1124,58	3604
N05C	HYPNOTICS AND SEDATIVES	2016	Värmland	0-4	Male	17	2,31	38	5,16	7369
N05C	HYPNOTICS AND SEDATIVES	2020	Dalarna	10-14	Female	351	42,94	1325	162,08	8175
N05C	HYPNOTICS AND SEDATIVES	2021	Gävleborg	25-29	Male	391	42,96	1757	193,06	9101
N05C	HYPNOTICS AND SEDATIVES	2022	Gävleborg	25-29	Male	323	37,25	1674	193,08	8670
N05C	HYPNOTICS AND SEDATIVES	2018	Stockholm	70-74	Female	12564	226,9	64044	1156,59	55373
N05C	HYPNOTICS AND SEDATIVES	2016	Stockholm	35-39	Female	5216	65,44	25193	316,08	79705
N05C	HYPNOTICS AND SEDATIVES	2014	Jönköpings län	35-39	Male	343	33,87	2314	228,5	10127
N05C	HYPNOTICS AND SEDATIVES	2014	Jönköpings län	0-4	Male	2	0,19	2	0,19	10462
N05C	HYPNOTICS AND SEDATIVES	2015	Jönköpings län	0-4	Male	13	1,22	39	3,67	10627
N05C	HYPNOTICS AND SEDATIVES	2016	Jönköpings län	0-4	Male	15	1,39	54	5	10794
N05C	HYPNOTICS AND SEDATIVES	2017	Jönköpings län	0-4	Male	22	2	54	4,92	10982
N05C	HYPNOTICS AND SEDATIVES	2018	Jönköpings län	0-4	Male	19	1,71	46	4,14	11100
N05C	HYPNOTICS AND SEDATIVES	2020	Jönköpings län	0-4	Male	29	2,62	105	9,47	11087
N05C	HYPNOTICS AND SEDATIVES	2021	Jönköpings län	0-4	Male	21	1,89	70	6,31	11095
N05C	HYPNOTICS AND SEDATIVES	2022	Jönköpings län	0-4	Male	41	3,73	70	6,37	10993
N05C	HYPNOTICS AND SEDATIVES	2017	Kronoberg	20-24	Male	154	22,26	644	93,08	6919
N05C	HYPNOTICS AND SEDATIVES	2020	Gotland	55-59	Male	107	55,35	712	368,34	1933
N05C	HYPNOTICS AND SEDATIVES	2019	Gotland	55-59	Male	111	58,98	809	429,86	1882
N05C	HYPNOTICS AND SEDATIVES	2017	Skåne	60-64	Female	5461	150,69	27107	748,01	36239
N05C	HYPNOTICS AND SEDATIVES	2017	Halland	60-64	Male	874	94,85	5626	610,53	9215
N05C	HYPNOTICS AND SEDATIVES	2018	Halland	60-64	Male	839	89,55	5674	605,61	9369
N05C	HYPNOTICS AND SEDATIVES	2019	Blekinge	25-29	Male	193	35,32	682	124,79	5465
N05C	HYPNOTICS AND SEDATIVES	2019	Sverige	20-24	Male and female	22254	37,24	80219	134,24	597593
N05C	HYPNOTICS AND SEDATIVES	2017	Uppsala	80-84	Male	664	199,64	4463	1341,85	3326
N05C	HYPNOTICS AND SEDATIVES	2016	Värmland	70-74	Female	1744	207,2	8908	1058,33	8417
N05C	HYPNOTICS AND SEDATIVES	2017	Kalmar län	45-49	Male	396	50,89	2574	330,76	7782
N05C	HYPNOTICS AND SEDATIVES	2022	Halland	25-29	Male	344	35,24	1402	143,6	9763
N05C	HYPNOTICS AND SEDATIVES	2018	Dalarna	15-19	Female	574	79,27	1970	272,06	7241
N05C	HYPNOTICS AND SEDATIVES	2022	Sverige	45-49	Female	28193	86,77	158705	488,43	324931
N05C	HYPNOTICS AND SEDATIVES	2019	Kalmar län	70-74	Male	855	103,07	5059	609,89	8295
N05C	HYPNOTICS AND SEDATIVES	2015	Gävleborg	35-39	Male	329	44,93	1765	241,02	7323
N05C	HYPNOTICS AND SEDATIVES	2015	Skåne	55-59	Female	4897	133,37	24030	654,45	36718
N05C	HYPNOTICS AND SEDATIVES	2018	Sörmland	40-44	Male	335	38,45	1532	175,85	8712
N05C	HYPNOTICS AND SEDATIVES	2021	Västra Götalandsregionen	20-24	Male	1652	31,53	6989	133,41	52387
N05C	HYPNOTICS AND SEDATIVES	2021	Sörmland	75-79	Male	887	119,53	5146	693,44	7421
N05C	HYPNOTICS AND SEDATIVES	2015	Stockholm	5-9	Female	321	4,72	1130	16,62	68009
N05C	HYPNOTICS AND SEDATIVES	2019	Halland	25-29	Female	533	54,24	3031	308,44	9827
N05C	HYPNOTICS AND SEDATIVES	2021	Värmland	0-4	Female	27	3,76	70	9,74	7186
N05C	HYPNOTICS AND SEDATIVES	2019	Jämtland Härjedalen	70-74	Male	457	105,86	2808	650,45	4317
N05C	HYPNOTICS AND SEDATIVES	2022	Kronoberg	55-59	Male and female	1223	99,12	8029	650,75	12338
N05C	HYPNOTICS AND SEDATIVES	2014	Uppsala	60-64	Male	910	92,75	5865	597,8	9811
N05C	HYPNOTICS AND SEDATIVES	2017	Västra Götalandsregionen	20-24	Female	1960	36,7	8181	153,21	53399
N05C	HYPNOTICS AND SEDATIVES	2019	Gävleborg	60-64	Male	700	78,96	4527	510,66	8865
N05C	HYPNOTICS AND SEDATIVES	2018	Sörmland	40-44	Female	597	70,07	3300	387,32	8520
N05C	HYPNOTICS AND SEDATIVES	2014	Norrbotten	35-39	Male	293	42,74	1383	201,75	6855
N05C	HYPNOTICS AND SEDATIVES	2015	Norrbotten	35-39	Male	291	43,62	1471	220,47	6672
N05C	HYPNOTICS AND SEDATIVES	2016	Kronoberg	60-64	Female	898	158,46	5008	883,71	5667
N05C	HYPNOTICS AND SEDATIVES	2019	Örebro län	45-49	Male	427	44,41	2189	227,69	9614
N05C	HYPNOTICS AND SEDATIVES	2020	Örebro län	45-49	Male	423	43,52	2099	215,95	9720
N05C	HYPNOTICS AND SEDATIVES	2017	Sverige	65-69	Male	26791	94,74	162350	574,13	282774
N05C	HYPNOTICS AND SEDATIVES	2014	Gävleborg	0-4	Female	9	1,25	22	3,06	7179
N05C	HYPNOTICS AND SEDATIVES	2018	Jönköpings län	40-44	Female	723	69,39	4183	401,48	10419
N05C	HYPNOTICS AND SEDATIVES	2020	Halland	75-79	Female	2043	263	13910	1790,68	7768
N05C	HYPNOTICS AND SEDATIVES	2016	Västmanland	25-29	Female	428	51,81	2392	289,55	8261
N05C	HYPNOTICS AND SEDATIVES	2020	Sörmland	40-44	Male and female	985	58,22	5083	300,41	16920
N05C	HYPNOTICS AND SEDATIVES	2021	Jämtland Härjedalen	60-64	Male	309	77,66	1974	496,1	3979
N05C	HYPNOTICS AND SEDATIVES	2014	Örebro län	75-79	Male	680	147,57	4064	881,94	4608
N05C	HYPNOTICS AND SEDATIVES	2014	Stockholm	10-14	Male	1380	23,02	5680	94,76	59938
N05C	HYPNOTICS AND SEDATIVES	2022	Värmland	5-9	Male	162	19,89	722	88,67	8143
N05C	HYPNOTICS AND SEDATIVES	2016	Stockholm	10-14	Male	2107	32,34	7775	119,32	65161
N05C	HYPNOTICS AND SEDATIVES	2016	Skåne	60-64	Male	3255	91,17	17275	483,84	35704
N05C	HYPNOTICS AND SEDATIVES	2016	Dalarna	80-84	Female	1401	292,24	9509	1983,52	4794
N05C	HYPNOTICS AND SEDATIVES	2019	Västmanland	75-79	Female	1369	222,89	8305	1352,17	6142
N05C	HYPNOTICS AND SEDATIVES	2016	Stockholm	70-74	Male	6640	144,78	38612	841,92	45862
N05C	HYPNOTICS AND SEDATIVES	2021	Jönköpings län	5-9	Male and female	255	11,24	1019	44,9	22694
N05C	HYPNOTICS AND SEDATIVES	2017	Västernorrland	55-59	Male and female	1313	86,43	8370	550,95	15192
N05C	HYPNOTICS AND SEDATIVES	2017	Sverige	30-34	Male	13076	39,59	62601	189,52	330321
N05C	HYPNOTICS AND SEDATIVES	2018	Jönköpings län	25-29	Male	404	31,34	1759	136,44	12892
N05C	HYPNOTICS AND SEDATIVES	2019	Gotland	50-54	Female	241	112,88	1335	625,29	2135
N05C	HYPNOTICS AND SEDATIVES	2020	Halland	80-84	Male	991	224,97	7445	1690,12	4405
N05C	HYPNOTICS AND SEDATIVES	2015	Halland	25-29	Male	317	35,02	1365	150,81	9051
N05C	HYPNOTICS AND SEDATIVES	2021	Uppsala	75-79	Female	1978	239,44	11156	1350,44	8261
N05C	HYPNOTICS AND SEDATIVES	2022	Jämtland Härjedalen	75-79	Female	752	210	4578	1278,41	3581
N05C	HYPNOTICS AND SEDATIVES	2018	Värmland	45-49	Male	458	50,91	3204	356,16	8996
N05C	HYPNOTICS AND SEDATIVES	2020	Värmland	45-49	Male	484	54,4	3191	358,66	8897
N05C	HYPNOTICS AND SEDATIVES	2021	Jönköpings län	45-49	Male	561	49,14	3213	281,42	11417
N05C	HYPNOTICS AND SEDATIVES	2020	Sörmland	50-54	Male	542	54,04	3404	339,42	10029
N05C	HYPNOTICS AND SEDATIVES	2017	Jämtland Härjedalen	5-9	Female	18	5,02	106	29,55	3587
N05C	HYPNOTICS AND SEDATIVES	2018	Uppsala	65-69	Female	1616	157,64	9487	925,47	10251
N05C	HYPNOTICS AND SEDATIVES	2018	Västmanland	80-84	Male	637	190,83	3860	1156,38	3338
N05C	HYPNOTICS AND SEDATIVES	2014	Västmanland	45-49	Male	525	54,46	3315	343,88	9640
N05C	HYPNOTICS AND SEDATIVES	2015	Östergötland	30-34	Female	554	45,02	3181	258,49	12306
N05C	HYPNOTICS AND SEDATIVES	2022	Gävleborg	5-9	Male and female	358	22,28	1580	98,33	16068
N05C	HYPNOTICS AND SEDATIVES	2020	Norrbotten	25-29	Male and female	877	53,61	4117	251,68	16358
N05C	HYPNOTICS AND SEDATIVES	2020	Kalmar län	10-14	Male and female	416	30,59	1456	107,07	13598
N05C	HYPNOTICS AND SEDATIVES	2016	Skåne	30-34	Female	2049	49,26	10152	244,05	41598
N05C	HYPNOTICS AND SEDATIVES	2020	Västerbotten	60-64	Female	1051	132,33	5986	753,71	7942
N05C	HYPNOTICS AND SEDATIVES	2015	Västerbotten	50-54	Male	532	66,4	2909	363,08	8012
N05C	HYPNOTICS AND SEDATIVES	2014	Gotland	65-69	Male and female	574	132,62	3157	729,44	4328
N05C	HYPNOTICS AND SEDATIVES	2020	Jönköpings län	25-29	Male	503	38,33	2031	154,75	13124
N05C	HYPNOTICS AND SEDATIVES	2016	Blekinge	85+	Female	1183	376,87	10472	3336,09	3139
N05C	HYPNOTICS AND SEDATIVES	2014	Kalmar län	30-34	Male	255	41,79	1495	245	6102
N05C	HYPNOTICS AND SEDATIVES	2022	Blekinge	60-64	Female	547	123,28	3195	720,08	4437
N05C	HYPNOTICS AND SEDATIVES	2014	Gävleborg	15-19	Male	237	28,85	681	82,91	8214
N05C	HYPNOTICS AND SEDATIVES	2021	Kalmar län	60-64	Male	565	75,22	3729	496,47	7511
N05C	HYPNOTICS AND SEDATIVES	2015	Östergötland	55-59	Female	1368	107,05	7568	592,22	12779
N05C	HYPNOTICS AND SEDATIVES	2016	Västra Götalandsregionen	20-24	Male	1397	24,18	5295	91,65	57771
N05C	HYPNOTICS AND SEDATIVES	2019	Jönköpings län	50-54	Female	1206	103,2	7207	616,72	11686
N05C	HYPNOTICS AND SEDATIVES	2014	Örebro län	55-59	Male	530	63,47	3206	383,91	8351
N05C	HYPNOTICS AND SEDATIVES	2017	Skåne	55-59	Female	4927	131,74	24815	663,5	37400
N05C	HYPNOTICS AND SEDATIVES	2015	Västernorrland	55-59	Male	518	64,3	3040	377,36	8056
N05C	HYPNOTICS AND SEDATIVES	2018	Halland	50-54	Female	1311	118,47	7840	708,48	11066
N05C	HYPNOTICS AND SEDATIVES	2018	Jönköpings län	60-64	Male and female	2153	107,14	13675	680,52	20095
N05C	HYPNOTICS AND SEDATIVES	2018	Gotland	80-84	Female	289	281,95	1747	1704,39	1025
N05C	HYPNOTICS AND SEDATIVES	2015	Värmland	50-54	Female	1091	124,33	7766	885,01	8775
N05C	HYPNOTICS AND SEDATIVES	2021	Sörmland	40-44	Female	618	73,89	3577	427,67	8364
N05C	HYPNOTICS AND SEDATIVES	2019	Jönköpings län	25-29	Male	476	36,34	1926	147,03	13099
N05C	HYPNOTICS AND SEDATIVES	2019	Gotland	35-39	Male	78	51,08	452	296,01	1527
N05C	HYPNOTICS AND SEDATIVES	2014	Sverige	85+	Female	67857	402,9	627105	3723,46	168420
N05C	HYPNOTICS AND SEDATIVES	2018	Stockholm	55-59	Male	5891	90,6	32062	493,1	65021
N05C	HYPNOTICS AND SEDATIVES	2015	Uppsala	85+	Male	837	296,7	6604	2341,01	2821
N05C	HYPNOTICS AND SEDATIVES	2014	Västerbotten	65-69	Female	1478	183,97	6892	857,85	8034
N05C	HYPNOTICS AND SEDATIVES	2016	Gotland	0-4	Male	9	6,24	39	27,05	1442
N05C	HYPNOTICS AND SEDATIVES	2016	Västra Götalandsregionen	60-64	Male	4642	100,62	29936	648,86	46136
N05C	HYPNOTICS AND SEDATIVES	2021	Halland	25-29	Male	360	35,24	1503	147,14	10215
N05C	HYPNOTICS AND SEDATIVES	2014	Kalmar län	55-59	Male	582	75,83	3492	454,98	7675
[truncated: 8,690 more rows]

## Sheet: N06A drug data
atcId	Drug Name	year	region	Age Interval	Gender	Number Of Patients	Patients per 1000 Inhabitants	Number Of Filled Prescriptions	Number Of Filled Prescriptions per 1000 Inhabitants	Inhabitants
N06A	ANTIDEPRESSANTS	2014	Sverige	0-4	Male	1	0	1	0	297494
N06A	ANTIDEPRESSANTS	2017	Sverige	0-4	Male	7	0,02	13	0,04	307392
N06A	ANTIDEPRESSANTS	2018	Sverige	0-4	Male	2	0,01	2	0,01	309845
N06A	ANTIDEPRESSANTS	2019	Sverige	0-4	Male	3	0,01	5	0,02	311036
N06A	ANTIDEPRESSANTS	2020	Sverige	0-4	Male	3	0,01	20	0,06	309567
N06A	ANTIDEPRESSANTS	2021	Sverige	0-4	Male	5	0,02	22	0,07	305880
N06A	ANTIDEPRESSANTS	2022	Sverige	0-4	Male	5	0,02	12	0,04	302380
N06A	ANTIDEPRESSANTS	2020	Jönköpings län	20-24	Male	620	53,16	2822	241,98	11662
N06A	ANTIDEPRESSANTS	2019	Värmland	20-24	Female	980	126,96	4181	541,65	7719
N06A	ANTIDEPRESSANTS	2019	Dalarna	65-69	Female	1386	149,56	7904	852,92	9267
N06A	ANTIDEPRESSANTS	2016	Jämtland Härjedalen	80-84	Male	279	169,71	3186	1937,96	1644
N06A	ANTIDEPRESSANTS	2014	Gotland	80-84	Male	93	132,86	993	1418,57	700
N06A	ANTIDEPRESSANTS	2018	Jämtland Härjedalen	80-84	Male	288	171,43	3126	1860,71	1680
N06A	ANTIDEPRESSANTS	2016	Gotland	80-84	Male	85	115,96	736	1004,09	733
N06A	ANTIDEPRESSANTS	2017	Gotland	80-84	Male	108	140,44	989	1286,09	769
N06A	ANTIDEPRESSANTS	2018	Gotland	80-84	Male	125	151,88	1293	1571,08	823
N06A	ANTIDEPRESSANTS	2019	Gotland	80-84	Male	144	172,25	1523	1821,77	836
N06A	ANTIDEPRESSANTS	2020	Gotland	80-84	Male	162	178,41	1769	1948,24	908
N06A	ANTIDEPRESSANTS	2019	Västerbotten	45-49	Female	1411	182,51	7169	927,31	7731
N06A	ANTIDEPRESSANTS	2022	Västernorrland	85+	Male	643	236,92	8832	3254,24	2714
N06A	ANTIDEPRESSANTS	2021	Kronoberg	60-64	Female	989	184,38	6650	1239,75	5364
N06A	ANTIDEPRESSANTS	2017	Sverige	70-74	Male and female	72008	133,37	509664	943,98	539911
N06A	ANTIDEPRESSANTS	2017	Västerbotten	30-34	Female	1227	158,71	5180	670,03	7731
N06A	ANTIDEPRESSANTS	2015	Sverige	0-4	Male and female	4	0,01	9	0,02	283973
N06A	ANTIDEPRESSANTS	2016	Sverige	0-4	Male and female	3	0,01	4	0,01	284434
N06A	ANTIDEPRESSANTS	2017	Sverige	0-4	Male and female	11	0,02	29	0,05	597041
N06A	ANTIDEPRESSANTS	2014	Gävleborg	55-59	Male	739	81,9	4279	474,23	9023
N06A	ANTIDEPRESSANTS	2019	Sverige	0-4	Male and female	8	0,01	17	0,03	604498
N06A	ANTIDEPRESSANTS	2020	Sverige	0-4	Male and female	7	0,01	27	0,04	601718
N06A	ANTIDEPRESSANTS	2021	Sverige	0-4	Male and female	7	0,01	28	0,05	595076
N06A	ANTIDEPRESSANTS	2018	Gävleborg	55-59	Male	792	88,39	5059	564,62	8960
N06A	ANTIDEPRESSANTS	2016	Uppsala	80-84	Male	541	165,39	7713	2357,99	3271
N06A	ANTIDEPRESSANTS	2017	Västerbotten	30-34	Male	659	76,04	3373	389,18	8667
N06A	ANTIDEPRESSANTS	2020	Västra Götalandsregionen	60-64	Female	8949	188,7	53653	1131,32	47425
N06A	ANTIDEPRESSANTS	2016	Västmanland	45-49	Female	1432	163,79	7016	802,47	8743
N06A	ANTIDEPRESSANTS	2017	Uppsala	45-49	Male	1023	89,08	5535	481,97	11484
N06A	ANTIDEPRESSANTS	2017	Kalmar län	75-79	Male	587	114,74	4497	879,01	5116
N06A	ANTIDEPRESSANTS	2020	Stockholm	35-39	Male	6048	66,52	26700	293,66	90921
N06A	ANTIDEPRESSANTS	2018	Västerbotten	85+	Male	703	272,06	10988	4252,32	2584
N06A	ANTIDEPRESSANTS	2020	Skåne	65-69	Female	5913	163,82	33365	924,39	36094
N06A	ANTIDEPRESSANTS	2014	Västernorrland	75-79	Female	873	161,7	6832	1265,42	5399
N06A	ANTIDEPRESSANTS	2020	Skåne	80-84	Male	2686	168,06	30416	1903,14	15982
N06A	ANTIDEPRESSANTS	2021	Skåne	80-84	Male	2734	164,95	30910	1864,86	16575
N06A	ANTIDEPRESSANTS	2020	Uppsala	80-84	Female	1352	281,02	18377	3819,79	4811
N06A	ANTIDEPRESSANTS	2022	Västerbotten	65-69	Female	1366	175,62	9066	1165,6	7778
N06A	ANTIDEPRESSANTS	2021	Skåne	80-84	Female	5237	253,77	57959	2808,5	20637
N06A	ANTIDEPRESSANTS	2019	Jönköpings län	70-74	Male and female	2993	149,03	22400	1115,37	20083
N06A	ANTIDEPRESSANTS	2015	Jönköpings län	60-64	Female	1723	173,46	9561	962,55	9933
N06A	ANTIDEPRESSANTS	2020	Sverige	5-9	Male and female	490	0,79	1964	3,15	624084
N06A	ANTIDEPRESSANTS	2016	Värmland	30-34	Male and female	1582	108,86	7282	501,1	14532
N06A	ANTIDEPRESSANTS	2020	Blekinge	60-64	Male and female	1207	131,28	6803	739,94	9194
N06A	ANTIDEPRESSANTS	2016	Stockholm	35-39	Male and female	15646	96,21	65852	404,93	162627
N06A	ANTIDEPRESSANTS	2016	Västernorrland	45-49	Male	635	75,75	3287	392,1	8383
N06A	ANTIDEPRESSANTS	2014	Östergötland	55-59	Male and female	3102	120,47	17555	681,75	25750
N06A	ANTIDEPRESSANTS	2017	Gävleborg	60-64	Male	824	90,82	4919	542,16	9073
N06A	ANTIDEPRESSANTS	2019	Blekinge	30-34	Male	433	88,42	2140	437	4897
N06A	ANTIDEPRESSANTS	2019	Västerbotten	65-69	Female	1229	157,79	7461	957,89	7789
N06A	ANTIDEPRESSANTS	2014	Västmanland	15-19	Female	329	44,79	1211	164,87	7345
N06A	ANTIDEPRESSANTS	2015	Västernorrland	80-84	Female	1010	225,95	11107	2484,79	4470
N06A	ANTIDEPRESSANTS	2022	Gävleborg	10-14	Male and female	362	22,06	1564	95,3	16411
N06A	ANTIDEPRESSANTS	2021	Kalmar län	20-24	Female	728	128,78	3107	549,62	5653
N06A	ANTIDEPRESSANTS	2014	Västra Götalandsregionen	50-54	Female	8750	175,94	49420	993,69	49734
N06A	ANTIDEPRESSANTS	2022	Kronoberg	80-84	Female	887	279,81	11752	3707,26	3170
N06A	ANTIDEPRESSANTS	2014	Blekinge	65-69	Female	766	140,91	4076	749,82	5436
N06A	ANTIDEPRESSANTS	2015	Västernorrland	70-74	Male and female	1643	116,52	11093	786,74	14100
N06A	ANTIDEPRESSANTS	2017	Värmland	80-84	Male	611	162,67	6653	1771,3	3756
N06A	ANTIDEPRESSANTS	2019	Halland	60-64	Male	914	97,41	5246	559,1	9383
N06A	ANTIDEPRESSANTS	2014	Östergötland	60-64	Male	1110	84,68	6983	532,73	13108
N06A	ANTIDEPRESSANTS	2016	Västernorrland	80-84	Male and female	1434	189,11	16524	2179,08	7583
N06A	ANTIDEPRESSANTS	2018	Kalmar län	20-24	Male and female	1019	73,38	4051	291,71	13887
N06A	ANTIDEPRESSANTS	2018	Östergötland	85+	Male	885	199,95	11908	2690,47	4426
N06A	ANTIDEPRESSANTS	2021	Jönköpings län	70-74	Male	1107	114,5	9107	941,97	9668
N06A	ANTIDEPRESSANTS	2017	Västerbotten	55-59	Female	1345	173,08	7193	925,62	7771
N06A	ANTIDEPRESSANTS	2020	Västra Götalandsregionen	70-74	Male and female	13401	147,95	107158	1183,09	90575
N06A	ANTIDEPRESSANTS	2017	Västernorrland	60-64	Male	647	80,44	4002	497,58	8043
N06A	ANTIDEPRESSANTS	2021	Västra Götalandsregionen	70-74	Male and female	13467	151,06	108366	1215,53	89151
N06A	ANTIDEPRESSANTS	2018	Värmland	80-84	Female	1323	263,13	14893	2962,01	5028
N06A	ANTIDEPRESSANTS	2019	Värmland	80-84	Female	1383	273	15384	3036,72	5066
N06A	ANTIDEPRESSANTS	2020	Värmland	80-84	Female	1378	264,85	15805	3037,67	5203
N06A	ANTIDEPRESSANTS	2020	Västernorrland	70-74	Female	1148	140,63	7583	928,95	8163
N06A	ANTIDEPRESSANTS	2018	Gotland	50-54	Female	349	160,61	1792	824,67	2173
N06A	ANTIDEPRESSANTS	2020	Blekinge	30-34	Male	429	86,86	2191	443,61	4939
N06A	ANTIDEPRESSANTS	2015	Kronoberg	50-54	Male and female	1514	132,01	9519	829,98	11469
N06A	ANTIDEPRESSANTS	2016	Kronoberg	50-54	Male and female	1543	130	8829	743,87	11869
N06A	ANTIDEPRESSANTS	2015	Värmland	80-84	Male and female	1781	202,92	19036	2168,85	8777
N06A	ANTIDEPRESSANTS	2016	Värmland	80-84	Male and female	1804	207,88	20217	2329,68	8678
N06A	ANTIDEPRESSANTS	2017	Värmland	80-84	Male and female	1925	218,87	21341	2426,49	8795
N06A	ANTIDEPRESSANTS	2020	Värmland	80-84	Male and female	2109	227,56	24435	2636,49	9268
N06A	ANTIDEPRESSANTS	2016	Västmanland	55-59	Male and female	2027	130,3	12421	798,47	15556
N06A	ANTIDEPRESSANTS	2014	Västerbotten	35-39	Female	1107	148,49	4934	661,84	7455
N06A	ANTIDEPRESSANTS	2019	Västmanland	55-59	Male and female	2304	138,69	13600	818,69	16612
N06A	ANTIDEPRESSANTS	2017	Dalarna	80-84	Male	492	132,29	5388	1448,78	3719
N06A	ANTIDEPRESSANTS	2021	Västmanland	55-59	Male and female	2600	144,77	15902	885,46	17959
N06A	ANTIDEPRESSANTS	2022	Västmanland	55-59	Male and female	2689	145,92	17019	923,54	18428
N06A	ANTIDEPRESSANTS	2019	Gävleborg	30-34	Female	1329	169	5854	744,4	7864
N06A	ANTIDEPRESSANTS	2015	Östergötland	55-59	Male	1140	86,82	7597	578,6	13130
N06A	ANTIDEPRESSANTS	2016	Uppsala	55-59	Male and female	2600	128,61	13817	683,47	20216
N06A	ANTIDEPRESSANTS	2017	Kalmar län	50-54	Male and female	1976	121	10390	636,25	16330
N06A	ANTIDEPRESSANTS	2020	Dalarna	5-9	Female	5	0,62	29	3,59	8077
N06A	ANTIDEPRESSANTS	2014	Jönköpings län	10-14	Male	39	4,03	159	16,41	9687
N06A	ANTIDEPRESSANTS	2015	Jönköpings län	10-14	Male	47	4,66	162	16,07	10082
N06A	ANTIDEPRESSANTS	2020	Jämtland Härjedalen	65-69	Male	370	89,01	2645	636,28	4157
N06A	ANTIDEPRESSANTS	2021	Jönköpings län	65-69	Male	1039	107,55	9023	933,96	9661
N06A	ANTIDEPRESSANTS	2022	Jönköpings län	65-69	Male	1058	108,77	9071	932,56	9727
N06A	ANTIDEPRESSANTS	2018	Halland	45-49	Male and female	2562	117,96	12579	579,17	21719
N06A	ANTIDEPRESSANTS	2019	Sverige	30-34	Male	25917	73,12	126227	356,12	354455
N06A	ANTIDEPRESSANTS	2016	Västernorrland	30-34	Male	516	76,93	2374	353,96	6707
N06A	ANTIDEPRESSANTS	2016	Västerbotten	70-74	Male	768	113,41	5773	852,48	6772
N06A	ANTIDEPRESSANTS	2016	Östergötland	10-14	Female	108	9,15	374	31,68	11807
N06A	ANTIDEPRESSANTS	2020	Östergötland	35-39	Male	1100	78,03	5336	378,52	14097
N06A	ANTIDEPRESSANTS	2017	Halland	30-34	Female	1107	129,11	5335	622,23	8574
N06A	ANTIDEPRESSANTS	2017	Blekinge	0-4	Male	1	0,23	1	0,23	4373
N06A	ANTIDEPRESSANTS	2021	Östergötland	80-84	Male	966	161,38	10675	1783,33	5986
N06A	ANTIDEPRESSANTS	2022	Jämtland Härjedalen	65-69	Female	737	185,88	4505	1136,19	3965
N06A	ANTIDEPRESSANTS	2018	Kalmar län	15-19	Female	376	61,78	1463	240,39	6086
N06A	ANTIDEPRESSANTS	2021	Östergötland	30-34	Female	2284	148,49	11457	744,88	15381
N06A	ANTIDEPRESSANTS	2014	Gotland	65-69	Male	149	69,37	798	371,51	2148
N06A	ANTIDEPRESSANTS	2016	Sörmland	80-84	Male and female	1547	204,14	18910	2495,38	7578
N06A	ANTIDEPRESSANTS	2017	Sörmland	80-84	Male and female	1606	204,25	19929	2534,53	7863
N06A	ANTIDEPRESSANTS	2019	Sörmland	80-84	Male and female	1709	206,3	21004	2535,49	8284
N06A	ANTIDEPRESSANTS	2018	Uppsala	60-64	Female	1730	172,78	10036	1002,3	10013
N06A	ANTIDEPRESSANTS	2019	Västerbotten	65-69	Male	710	89,53	5788	729,89	7930
N06A	ANTIDEPRESSANTS	2017	Gävleborg	60-64	Female	1383	153,21	7503	831,17	9027
N06A	ANTIDEPRESSANTS	2017	Sörmland	60-64	Male	802	94,63	5044	595,16	8475
N06A	ANTIDEPRESSANTS	2021	Värmland	30-34	Male	859	93,56	4436	483,17	9181
N06A	ANTIDEPRESSANTS	2016	Stockholm	60-64	Male and female	13011	119,23	64876	594,52	109123
N06A	ANTIDEPRESSANTS	2019	Sverige	20-24	Female	29850	104,22	129464	452	286425
N06A	ANTIDEPRESSANTS	2018	Halland	30-34	Male and female	1825	99,57	8334	454,69	18329
N06A	ANTIDEPRESSANTS	2020	Örebro län	75-79	Female	1499	205,57	13028	1786,62	7292
N06A	ANTIDEPRESSANTS	2016	Östergötland	45-49	Female	2142	149,51	10459	730,02	14327
N06A	ANTIDEPRESSANTS	2016	Jönköpings län	70-74	Female	1710	186,56	11673	1273,51	9166
N06A	ANTIDEPRESSANTS	2021	Norrbotten	15-19	Female	617	97,7	2883	456,53	6315
N06A	ANTIDEPRESSANTS	2019	Sverige	70-74	Male and female	76036	134,9	555294	985,18	563648
N06A	ANTIDEPRESSANTS	2019	Gävleborg	25-29	Female	1266	140,7	5455	606,25	8998
N06A	ANTIDEPRESSANTS	2015	Västmanland	30-34	Male	577	76,05	2818	371,42	7587
N06A	ANTIDEPRESSANTS	2021	Jämtland Härjedalen	10-14	Male	56	14,22	254	64,52	3937
N06A	ANTIDEPRESSANTS	2020	Jämtland Härjedalen	40-44	Male and female	928	127,09	4087	559,71	7302
N06A	ANTIDEPRESSANTS	2015	Norrbotten	65-69	Male	550	61,54	3348	374,58	8938
N06A	ANTIDEPRESSANTS	2019	Norrbotten	55-59	Male	639	77,89	3738	455,63	8204
N06A	ANTIDEPRESSANTS	2018	Halland	50-54	Male	977	85,75	6012	527,65	11394
N06A	ANTIDEPRESSANTS	2016	Västernorrland	50-54	Male	601	74,2	2955	364,81	8100
N06A	ANTIDEPRESSANTS	2017	Gävleborg	40-44	Female	1360	160,76	6124	723,88	8460
N06A	ANTIDEPRESSANTS	2014	Kronoberg	15-19	Male	108	18,85	420	73,3	5730
N06A	ANTIDEPRESSANTS	2019	Skåne	60-64	Male	3686	102,59	21871	608,75	35928
N06A	ANTIDEPRESSANTS	2021	Kronoberg	35-39	Female	920	158,92	5132	886,51	5789
N06A	ANTIDEPRESSANTS	2014	Östergötland	35-39	Male	882	65,53	4348	323,06	13459
N06A	ANTIDEPRESSANTS	2014	Kalmar län	35-39	Male and female	1166	95,14	5558	453,49	12256
N06A	ANTIDEPRESSANTS	2021	Jönköpings län	70-74	Female	1807	180,92	13323	1333,9	9988
N06A	ANTIDEPRESSANTS	2014	Örebro län	10-14	Female	28	3,82	127	17,32	7332
N06A	ANTIDEPRESSANTS	2019	Västernorrland	0-4	Female	1	0,16	1	0,16	6317
N06A	ANTIDEPRESSANTS	2020	Örebro län	10-14	Female	88	10,14	385	44,37	8677
N06A	ANTIDEPRESSANTS	2015	Jämtland Härjedalen	50-54	Female	633	156,96	3048	755,76	4033
N06A	ANTIDEPRESSANTS	2014	Gotland	85+	Male	125	213,68	1630	2786,32	585
N06A	ANTIDEPRESSANTS	2021	Västmanland	20-24	Female	950	142,47	3929	589,23	6668
N06A	ANTIDEPRESSANTS	2016	Sverige	25-29	Male and female	58982	86,43	257354	377,12	682413
N06A	ANTIDEPRESSANTS	2019	Jönköpings län	10-14	Male	66	5,89	290	25,87	11210
N06A	ANTIDEPRESSANTS	2020	Skåne	70-74	Male and female	10183	141,65	74855	1041,29	71887
N06A	ANTIDEPRESSANTS	2018	Gotland	60-64	Female	300	144,3	1559	749,88	2079
N06A	ANTIDEPRESSANTS	2022	Örebro län	10-14	Male and female	225	12,05	1046	56,03	18669
N06A	ANTIDEPRESSANTS	2016	Östergötland	55-59	Male	1181	89,31	7799	589,81	13223
N06A	ANTIDEPRESSANTS	2017	Östergötland	55-59	Male	1206	91,2	8090	611,77	13224
N06A	ANTIDEPRESSANTS	2022	Västerbotten	35-39	Male	892	100,27	4594	516,41	8896
N06A	ANTIDEPRESSANTS	2019	Östergötland	55-59	Male	1306	96,7	8866	656,5	13505
N06A	ANTIDEPRESSANTS	2018	Sörmland	45-49	Male	745	80,06	4185	449,76	9305
N06A	ANTIDEPRESSANTS	2017	Gotland	50-54	Female	343	164,51	1656	794,24	2085
N06A	ANTIDEPRESSANTS	2014	Halland	55-59	Male	791	84,28	4290	457,11	9385
N06A	ANTIDEPRESSANTS	2014	Sverige	65-69	Female	44234	145,29	245580	806,65	304445
N06A	ANTIDEPRESSANTS	2018	Jönköpings län	10-14	Male	64	5,8	268	24,27	11044
N06A	ANTIDEPRESSANTS	2015	Västernorrland	30-34	Male	467	70,52	2072	312,9	6622
N06A	ANTIDEPRESSANTS	2021	Kronoberg	30-34	Male	587	84,18	3176	455,47	6973
N06A	ANTIDEPRESSANTS	2018	Västra Götalandsregionen	55-59	Female	9012	186,49	52224	1080,68	48325
N06A	ANTIDEPRESSANTS	2022	Örebro län	50-54	Male	874	89,37	5390	551,12	9780
N06A	ANTIDEPRESSANTS	2015	Sörmland	55-59	Male and female	2177	126,51	11991	696,83	17208
N06A	ANTIDEPRESSANTS	2017	Värmland	25-29	Male and female	1835	102,26	7832	436,44	17945
N06A	ANTIDEPRESSANTS	2019	Värmland	25-29	Male and female	2026	108,8	9211	494,66	18621
N06A	ANTIDEPRESSANTS	2014	Örebro län	80-84	Male and female	1412	190,89	17682	2390,43	7397
N06A	ANTIDEPRESSANTS	2022	Jönköpings län	35-39	Male and female	2775	125,14	14690	662,43	22176
N06A	ANTIDEPRESSANTS	2017	Gävleborg	80-84	Male and female	1795	212,48	21034	2489,82	8448
N06A	ANTIDEPRESSANTS	2019	Jämtland Härjedalen	30-34	Female	599	156,77	2627	687,52	3821
N06A	ANTIDEPRESSANTS	2016	Kalmar län	80-84	Male	433	130,93	4354	1316,6	3307
N06A	ANTIDEPRESSANTS	2015	Västerbotten	35-39	Male	640	80,18	3166	396,64	7982
N06A	ANTIDEPRESSANTS	2019	Halland	25-29	Female	1125	114,48	5325	541,87	9827
N06A	ANTIDEPRESSANTS	2018	Västernorrland	45-49	Male	633	79,9	3532	445,85	7922
N06A	ANTIDEPRESSANTS	2015	Jönköpings län	20-24	Female	1025	89,68	3953	345,84	11430
N06A	ANTIDEPRESSANTS	2020	Västmanland	50-54	Female	1585	173,68	8801	964,39	9126
N06A	ANTIDEPRESSANTS	2016	Värmland	65-69	Female	1504	160,26	9156	975,6	9385
N06A	ANTIDEPRESSANTS	2015	Västerbotten	50-54	Female	1338	172,65	7062	911,23	7750
N06A	ANTIDEPRESSANTS	2014	Gotland	30-34	Male and female	281	104,23	1146	425,07	2696
N06A	ANTIDEPRESSANTS	2020	Kronoberg	30-34	Male	518	76,91	2576	382,48	6735
N06A	ANTIDEPRESSANTS	2018	Gävleborg	85+	Male	667	219,26	9799	3221,24	3042
N06A	ANTIDEPRESSANTS	2019	Blekinge	55-59	Male	499	101,51	2953	600,69	4916
N06A	ANTIDEPRESSANTS	2020	Blekinge	55-59	Male	498	99,44	2810	561,1	5008
N06A	ANTIDEPRESSANTS	2022	Kronoberg	30-34	Male	601	83,94	3624	506,15	7160
N06A	ANTIDEPRESSANTS	2018	Uppsala	0-4	Male and female	1	0,05	8	0,36	10901
N06A	ANTIDEPRESSANTS	2019	Uppsala	0-4	Male and female	1	0,04	6	0,27	11073
N06A	ANTIDEPRESSANTS	2022	Kalmar län	70-74	Male and female	2133	134,41	16336	1029,43	15869
N06A	ANTIDEPRESSANTS	2016	Kalmar län	70-74	Male and female	1899	126,18	11960	794,68	15050
N06A	ANTIDEPRESSANTS	2016	Gävleborg	25-29	Female	1080	131,61	4550	554,47	8206
N06A	ANTIDEPRESSANTS	2015	Västra Götalandsregionen	10-14	Male	373	8,36	1668	37,36	44641
N06A	ANTIDEPRESSANTS	2016	Västra Götalandsregionen	10-14	Male	404	8,84	1769	38,69	45719
N06A	ANTIDEPRESSANTS	2019	Västerbotten	45-49	Male and female	2185	138,8	11350	721	15742
N06A	ANTIDEPRESSANTS	2015	Västernorrland	35-39	Female	894	135,85	3953	600,67	6581
N06A	ANTIDEPRESSANTS	2022	Uppsala	65-69	Male	1010	107,32	8287	880,57	9411
N06A	ANTIDEPRESSANTS	2021	Örebro län	20-24	Male	514	51,51	2650	265,58	9978
N06A	ANTIDEPRESSANTS	2021	Jönköpings län	20-24	Male	603	53,07	2714	238,87	11362
N06A	ANTIDEPRESSANTS	2017	Västra Götalandsregionen	45-49	Female	9229	171,01	48911	906,31	53967
N06A	ANTIDEPRESSANTS	2016	Norrbotten	30-34	Female	911	149,71	4111	675,6	6085
N06A	ANTIDEPRESSANTS	2018	Örebro län	55-59	Female	1493	176,56	7224	854,3	8456
N06A	ANTIDEPRESSANTS	2015	Östergötland	35-39	Female	1774	138,64	8076	631,13	12796
N06A	ANTIDEPRESSANTS	2022	Stockholm	55-59	Female	12145	161,54	57164	760,35	75181
N06A	ANTIDEPRESSANTS	2017	Värmland	35-39	Male	651	86,39	3419	453,69	7536
N06A	ANTIDEPRESSANTS	2016	Blekinge	60-64	Male	420	89,86	2295	491,01	4674
N06A	ANTIDEPRESSANTS	2017	Gotland	70-74	Female	305	146,92	1636	788,05	2076
N06A	ANTIDEPRESSANTS	2019	Örebro län	70-74	Female	1539	165,95	10407	1122,17	9274
N06A	ANTIDEPRESSANTS	2017	Västernorrland	0-4	Male	1	0,15	1	0,15	6641
N06A	ANTIDEPRESSANTS	2018	Västernorrland	0-4	Male	1	0,15	1	0,15	6747
N06A	ANTIDEPRESSANTS	2019	Västernorrland	0-4	Male	1	0,15	1	0,15	6804
N06A	ANTIDEPRESSANTS	2020	Västmanland	45-49	Male	779	89,1	4134	472,84	8743
N06A	ANTIDEPRESSANTS	2021	Västmanland	45-49	Male	804	92,69	4037	465,41	8674
N06A	ANTIDEPRESSANTS	2015	Västerbotten	80-84	Male and female	1571	217,26	22245	3076,34	7231
N06A	ANTIDEPRESSANTS	2019	Västmanland	80-84	Female	1035	239,75	12040	2788,97	4317
N06A	ANTIDEPRESSANTS	2015	Västra Götalandsregionen	85+	Male	3605	244,22	52625	3565,14	14761
N06A	ANTIDEPRESSANTS	2017	Västerbotten	45-49	Male and female	2140	133,02	10944	680,26	16088
N06A	ANTIDEPRESSANTS	2021	Kalmar län	85+	Female	1584	310,41	26014	5097,79	5103
N06A	ANTIDEPRESSANTS	2022	Halland	30-34	Male	864	78,7	4372	398,21	10979
N06A	ANTIDEPRESSANTS	2016	Västerbotten	40-44	Female	1354	175	6152	795,14	7737
N06A	ANTIDEPRESSANTS	2018	Östergötland	35-39	Male	1024	74,47	4617	335,76	13751
N06A	ANTIDEPRESSANTS	2021	Sörmland	65-69	Female	1382	161,24	9337	1089,37	8571
N06A	ANTIDEPRESSANTS	2017	Västmanland	80-84	Male and female	1344	186,05	16875	2335,96	7224
N06A	ANTIDEPRESSANTS	2018	Västmanland	80-84	Male and female	1450	193,8	16702	2232,29	7482
N06A	ANTIDEPRESSANTS	2018	Västernorrland	75-79	Male	616	116,14	5916	1115,38	5304
N06A	ANTIDEPRESSANTS	2017	Stockholm	15-19	Female	3857	68,63	16730	297,67	56203
N06A	ANTIDEPRESSANTS	2018	Västra Götalandsregionen	85+	Female	10043	357,55	186397	6636,18	28088
N06A	ANTIDEPRESSANTS	2015	Halland	25-29	Male	532	58,78	2352	259,86	9051
N06A	ANTIDEPRESSANTS	2020	Stockholm	0-4	Male	1	0,01	2	0,03	75178
N06A	ANTIDEPRESSANTS	2022	Västerbotten	85+	Male	783	283,9	12042	4366,21	2758
N06A	ANTIDEPRESSANTS	2020	Sörmland	80-84	Male	648	160,91	7790	1934,44	4027
N06A	ANTIDEPRESSANTS	2014	Västernorrland	30-34	Male	425	65,98	1874	290,95	6441
N06A	ANTIDEPRESSANTS	2017	Norrbotten	80-84	Male	447	123,79	4337	1201,05	3611
N06A	ANTIDEPRESSANTS	2018	Norrbotten	80-84	Male	473	131,32	4936	1370,35	3602
N06A	ANTIDEPRESSANTS	2015	Blekinge	25-29	Female	452	112,33	1741	432,65	4024
N06A	ANTIDEPRESSANTS	2019	Blekinge	25-29	Female	632	138,14	2758	602,84	4575
N06A	ANTIDEPRESSANTS	2015	Östergötland	65-69	Male	1082	80,02	7163	529,73	13522
N06A	ANTIDEPRESSANTS	2022	Gävleborg	80-84	Female	1478	280,88	18102	3440,14	5262
N06A	ANTIDEPRESSANTS	2018	Kronoberg	25-29	Male	473	65,33	2356	325,41	7240
N06A	ANTIDEPRESSANTS	2015	Örebro län	25-29	Male and female	1563	84,4	6748	364,38	18519
N06A	ANTIDEPRESSANTS	2017	Västernorrland	5-9	Male and female	23	1,66	89	6,44	13818
N06A	ANTIDEPRESSANTS	2018	Sverige	80-84	Male	17751	161	205636	1865,15	110252
N06A	ANTIDEPRESSANTS	2016	Norrbotten	45-49	Female	1202	149,21	5697	707,17	8056
N06A	ANTIDEPRESSANTS	2021	Uppsala	60-64	Female	1808	178,85	10220	1010,98	10109
N06A	ANTIDEPRESSANTS	2022	Sverige	80-84	Male	22855	173,73	267147	2030,72	131553
N06A	ANTIDEPRESSANTS	2019	Uppsala	85+	Male	829	271,98	14452	4741,47	3048
N06A	ANTIDEPRESSANTS	2014	Blekinge	30-34	Male	270	64,53	1322	315,97	4184
N06A	ANTIDEPRESSANTS	2017	Östergötland	55-59	Male and female	3344	128,49	20043	770,14	26025
N06A	ANTIDEPRESSANTS	2014	Västra Götalandsregionen	45-49	Male	4946	85,53	28850	498,88	57829
N06A	ANTIDEPRESSANTS	2014	Skåne	70-74	Female	5304	175,49	31512	1042,62	30224
N06A	ANTIDEPRESSANTS	2014	Norrbotten	15-19	Female	349	53,2	1406	214,33	6560
N06A	ANTIDEPRESSANTS	2014	Norrbotten	0-4	Male and female	1	0,08	1	0,08	6042
N06A	ANTIDEPRESSANTS	2018	Norrbotten	0-4	Male and female	1	0,08	1	0,08	6617
N06A	ANTIDEPRESSANTS	2014	Västernorrland	10-14	Male	34	5,2	139	21,25	6542
N06A	ANTIDEPRESSANTS	2019	Stockholm	65-69	Female	7318	138,05	40223	758,81	53008
N06A	ANTIDEPRESSANTS	2018	Uppsala	85+	Female	2027	384,41	39224	7438,65	5273
N06A	ANTIDEPRESSANTS	2017	Dalarna	0-4	Male and female	1	0,06	4	0,26	7497
N06A	ANTIDEPRESSANTS	2018	Dalarna	0-4	Male and female	1	0,06	6	0,38	7605
N06A	ANTIDEPRESSANTS	2019	Västernorrland	35-39	Male and female	1688	127,44	7267	548,66	13245
N06A	ANTIDEPRESSANTS	2014	Värmland	35-39	Male	543	71,89	3019	399,71	7553
N06A	ANTIDEPRESSANTS	2018	Dalarna	25-29	Female	1178	138,3	5232	614,23	8518
N06A	ANTIDEPRESSANTS	2014	Sverige	10-14	Female	1620	6,54	6418	25,9	247801
N06A	ANTIDEPRESSANTS	2014	Västerbotten	55-59	Female	1277	157,6	6480	799,7	8103
N06A	ANTIDEPRESSANTS	2016	Östergötland	25-29	Male	995	61,26	4592	282,71	16243
N06A	ANTIDEPRESSANTS	2016	Uppsala	65-69	Male	857	82,59	6340	610,97	10377
N06A	ANTIDEPRESSANTS	2015	Blekinge	80-84	Male	325	155,06	3520	1679,39	2096
N06A	ANTIDEPRESSANTS	2016	Stockholm	35-39	Male	5410	65,24	23456	282,87	82922
N06A	ANTIDEPRESSANTS	2015	Värmland	35-39	Male	621	83,79	3216	433,95	7411
N06A	ANTIDEPRESSANTS	2016	Gotland	30-34	Female	214	165,76	836	647,56	1291
N06A	ANTIDEPRESSANTS	2015	Västernorrland	10-14	Male and female	75	5,7	289	21,95	13165
N06A	ANTIDEPRESSANTS	2019	Halland	35-39	Male and female	2132	114,37	10951	587,47	18641
N06A	ANTIDEPRESSANTS	2017	Västernorrland	10-14	Male and female	119	8,61	498	36,02	13824
N06A	ANTIDEPRESSANTS	2018	Sverige	85+	Male	20453	223,49	302695	3307,49	91518
N06A	ANTIDEPRESSANTS	2017	Halland	75-79	Male	799	133,43	6507	1086,67	5988
N06A	ANTIDEPRESSANTS	2020	Västerbotten	55-59	Male and female	2207	141,83	12750	819,36	15561
N06A	ANTIDEPRESSANTS	2019	Halland	75-79	Male	968	141,15	8427	1228,78	6858
N06A	ANTIDEPRESSANTS	2022	Blekinge	30-34	Male	489	93,82	2541	487,53	5212
N06A	ANTIDEPRESSANTS	2015	Norrbotten	80-84	Male	399	116,97	3578	1048,96	3411
N06A	ANTIDEPRESSANTS	2020	Gävleborg	30-34	Male	796	90,22	3638	412,33	8823
N06A	ANTIDEPRESSANTS	2020	Uppsala	25-29	Male and female	3516	110,44	14872	467,13	31837
N06A	ANTIDEPRESSANTS	2020	Jämtland Härjedalen	15-19	Female	311	92,97	1372	410,16	3345
N06A	ANTIDEPRESSANTS	2021	Kalmar län	25-29	Female	915	131,79	4252	612,42	6943
N06A	ANTIDEPRESSANTS	2021	Norrbotten	80-84	Male	529	138,92	6114	1605,57	3808
N06A	ANTIDEPRESSANTS	2021	Jönköpings län	5-9	Female	4	0,36	14	1,27	11008
N06A	ANTIDEPRESSANTS	2014	Dalarna	30-34	Male and female	1320	94,48	6461	462,46	13971
N06A	ANTIDEPRESSANTS	2019	Östergötland	25-29	Male and female	3207	93,59	14593	425,86	34267
N06A	ANTIDEPRESSANTS	2018	Dalarna	80-84	Male	551	143,83	5948	1552,6	3831
N06A	ANTIDEPRESSANTS	2018	Sörmland	5-9	Female	4	0,47	8	0,95	8435
N06A	ANTIDEPRESSANTS	2015	Uppsala	50-54	Male	956	89,56	5596	524,22	10675
N06A	ANTIDEPRESSANTS	2022	Östergötland	35-39	Male	1230	83,24	6082	411,59	14777
N06A	ANTIDEPRESSANTS	2015	Norrbotten	45-49	Female	1183	143,59	5505	668,16	8239
N06A	ANTIDEPRESSANTS	2014	Halland	35-39	Male and female	1720	95,08	7587	419,4	18090
N06A	ANTIDEPRESSANTS	2017	Östergötland	80-84	Female	1491	225,84	16313	2470,92	6602
N06A	ANTIDEPRESSANTS	2015	Västernorrland	75-79	Male	534	108,21	4569	925,84	4935
N06A	ANTIDEPRESSANTS	2016	Gävleborg	45-49	Male	718	74,83	3555	370,51	9595
N06A	ANTIDEPRESSANTS	2017	Stockholm	0-4	Male	1	0,01	6	0,08	76133
N06A	ANTIDEPRESSANTS	2021	Stockholm	0-4	Male	2	0,03	12	0,16	73894
N06A	ANTIDEPRESSANTS	2014	Kalmar län	30-34	Male	423	69,32	2188	358,57	6102
N06A	ANTIDEPRESSANTS	2018	Blekinge	35-39	Male and female	1016	117	4772	549,52	8684
N06A	ANTIDEPRESSANTS	2020	Halland	65-69	Male and female	2364	127,09	15304	822,75	18601
N06A	ANTIDEPRESSANTS	2018	Gävleborg	80-84	Female	1215	250,31	15092	3109,19	4854
N06A	ANTIDEPRESSANTS	2021	Norrbotten	40-44	Male	596	88,74	3485	518,91	6716
N06A	ANTIDEPRESSANTS	2016	Halland	25-29	Female	965	108,89	4149	468,18	8862
N06A	ANTIDEPRESSANTS	2022	Sörmland	80-84	Female	1314	263,38	15312	3069,15	4989
N06A	ANTIDEPRESSANTS	2015	Västernorrland	20-24	Male	385	48,23	1292	161,84	7983
N06A	ANTIDEPRESSANTS	2017	Stockholm	0-4	Male and female	2	0,01	8	0,05	147638
N06A	ANTIDEPRESSANTS	2017	Västernorrland	20-24	Male	361	48,2	1375	183,58	7490
N06A	ANTIDEPRESSANTS	2018	Västernorrland	20-24	Male	398	56,61	1461	207,79	7031
N06A	ANTIDEPRESSANTS	2019	Skåne	20-24	Male and female	5957	74	23901	296,9	80502
N06A	ANTIDEPRESSANTS	2020	Örebro län	80-84	Male and female	1803	218,25	23003	2784,53	8261
N06A	ANTIDEPRESSANTS	2022	Örebro län	80-84	Male and female	2207	235,89	28081	3001,39	9356
N06A	ANTIDEPRESSANTS	2020	Västerbotten	60-64	Female	1468	184,84	8250	1038,78	7942
N06A	ANTIDEPRESSANTS	2014	Västerbotten	75-79	Female	1075	208,62	9894	1920,05	5153
N06A	ANTIDEPRESSANTS	2019	Örebro län	55-59	Female	1599	189,12	7993	945,36	8455
N06A	ANTIDEPRESSANTS	2019	Skåne	10-14	Male and female	768	9,61	3226	40,37	79919
N06A	ANTIDEPRESSANTS	2015	Gotland	70-74	Male	162	92,41	1096	625,21	1753
N06A	ANTIDEPRESSANTS	2015	Sverige	30-34	Male and female	56051	91,98	256895	421,57	609378
N06A	ANTIDEPRESSANTS	2021	Örebro län	65-69	Male	716	88,53	5462	675,32	8088
N06A	ANTIDEPRESSANTS	2019	Värmland	75-79	Male and female	2459	192,61	20007	1567,09	12767
N06A	ANTIDEPRESSANTS	2014	Kronoberg	80-84	Female	792	253,6	10712	3430,04	3123
N06A	ANTIDEPRESSANTS	2022	Västernorrland	20-24	Female	843	165,04	3329	651,72	5108
N06A	ANTIDEPRESSANTS	2018	Värmland	55-59	Male	878	99,99	5536	630,45	8781
N06A	ANTIDEPRESSANTS	2019	Värmland	55-59	Male	951	107,19	6077	684,96	8872
N06A	ANTIDEPRESSANTS	2018	Kronoberg	75-79	Male and female	1335	177,01	12414	1645,98	7542
N06A	ANTIDEPRESSANTS	2022	Värmland	55-59	Male	1089	111,36	7571	774,21	9779
N06A	ANTIDEPRESSANTS	2016	Halland	85+	Male	698	214,64	9966	3064,58	3252
N06A	ANTIDEPRESSANTS	2015	Dalarna	15-19	Female	466	64,78	1926	267,72	7194
N06A	ANTIDEPRESSANTS	2019	Västernorrland	20-24	Male and female	1173	94,14	4324	347,03	12460
N06A	ANTIDEPRESSANTS	2017	Norrbotten	65-69	Male	514	59,55	3747	434,08	8632
N06A	ANTIDEPRESSANTS	2022	Västernorrland	20-24	Male and female	1305	112,32	5211	448,49	11619
N06A	ANTIDEPRESSANTS	2017	Västmanland	30-34	Male	625	77,37	3297	408,15	8078
N06A	ANTIDEPRESSANTS	2021	Norrbotten	15-19	Male and female	840	63,92	3787	288,18	13141
N06A	ANTIDEPRESSANTS	2017	Gotland	55-59	Male and female	447	114,44	2320	593,96	3906
N06A	ANTIDEPRESSANTS	2018	Gotland	55-59	Male and female	453	116,9	2222	573,42	3875
N06A	ANTIDEPRESSANTS	2019	Gotland	55-59	Male and female	499	128,77	2567	662,45	3875
N06A	ANTIDEPRESSANTS	2015	Värmland	55-59	Male and female	2399	134,41	13303	745,31	17849
N06A	ANTIDEPRESSANTS	2022	Gotland	55-59	Male and female	625	145,82	3437	801,91	4286
N06A	ANTIDEPRESSANTS	2014	Halland	50-54	Female	1493	151,59	7310	742,21	9849
N06A	ANTIDEPRESSANTS	2022	Kronoberg	65-69	Male	526	97,52	4568	846,87	5394
N06A	ANTIDEPRESSANTS	2016	Sverige	60-64	Male and female	70900	126,91	398765	713,8	558647
N06A	ANTIDEPRESSANTS	2015	Västernorrland	50-54	Male	578	74,23	2911	373,83	7787
N06A	ANTIDEPRESSANTS	2021	Gävleborg	30-34	Male	878	95,85	4235	462,34	9160
N06A	ANTIDEPRESSANTS	2016	Sörmland	30-34	Male	582	75,21	3017	389,89	7738
N06A	ANTIDEPRESSANTS	2019	Halland	65-69	Male and female	2342	123,69	14894	786,59	18935
N06A	ANTIDEPRESSANTS	2022	Halland	85+	Female	2347	374,8	41186	6577,13	6262
N06A	ANTIDEPRESSANTS	2018	Jönköpings län	55-59	Male	1103	105,01	7190	684,5	10504
N06A	ANTIDEPRESSANTS	2019	Jämtland Härjedalen	85+	Male	331	235,75	4527	3224,36	1404
N06A	ANTIDEPRESSANTS	2021	Jämtland Härjedalen	85+	Male	367	255,93	5135	3580,89	1434
N06A	ANTIDEPRESSANTS	2017	Jämtland Härjedalen	75-79	Male and female	909	175,28	8576	1653,68	5186
N06A	ANTIDEPRESSANTS	2014	Stockholm	75-79	Male	2626	106,91	22265	906,44	24563
N06A	ANTIDEPRESSANTS	2021	Halland	30-34	Male	833	78,51	3953	372,57	10610
N06A	ANTIDEPRESSANTS	2020	Sörmland	55-59	Male	901	97,66	5943	644,16	9226
N06A	ANTIDEPRESSANTS	2016	Gävleborg	40-44	Male	684	76,86	3117	350,26	8899
N06A	ANTIDEPRESSANTS	2014	Kalmar län	40-44	Male	519	72,25	2990	416,26	7183
N06A	ANTIDEPRESSANTS	2021	Västra Götalandsregionen	70-74	Male	4834	110,71	43329	992,31	43665
N06A	ANTIDEPRESSANTS	2018	Sörmland	20-24	Male	445	53,19	1766	211,09	8366
N06A	ANTIDEPRESSANTS	2015	Gävleborg	80-84	Male	539	148,24	6030	1658,42	3636
N06A	ANTIDEPRESSANTS	2017	Dalarna	75-79	Male	660	112,3	6073	1033,35	5877
N06A	ANTIDEPRESSANTS	2017	Norrbotten	40-44	Male	527	71,77	2923	398,07	7343
N06A	ANTIDEPRESSANTS	2021	Västerbotten	50-54	Male	814	97,78	4673	561,32	8325
N06A	ANTIDEPRESSANTS	2017	Värmland	25-29	Female	1150	136,61	4823	572,94	8418
N06A	ANTIDEPRESSANTS	2017	Kalmar län	40-44	Female	1056	155,61	4954	730,03	6786
N06A	ANTIDEPRESSANTS	2015	Östergötland	40-44	Male and female	3122	109,63	16256	570,83	28478
N06A	ANTIDEPRESSANTS	2021	Värmland	75-79	Male and female	2857	195,44	24571	1680,87	14618
N06A	ANTIDEPRESSANTS	2022	Jämtland Härjedalen	50-54	Male	378	92,47	2285	558,95	4088
N06A	ANTIDEPRESSANTS	2022	Sörmland	30-34	Male	803	81,81	4089	416,56	9816
N06A	ANTIDEPRESSANTS	2022	Halland	80-84	Male	977	199,88	10878	2225,45	4888
N06A	ANTIDEPRESSANTS	2018	Skåne	45-49	Female	6873	160,52	30588	714,39	42817
N06A	ANTIDEPRESSANTS	2018	Norrbotten	35-39	Male	573	82,68	2995	432,18	6930
N06A	ANTIDEPRESSANTS	2015	Västernorrland	30-34	Female	783	130,15	3155	524,43	6016
N06A	ANTIDEPRESSANTS	2021	Västernorrland	30-34	Female	1199	165,54	5425	749	7243
N06A	ANTIDEPRESSANTS	2022	Västernorrland	65-69	Female	1086	145,6	7009	939,67	7459
N06A	ANTIDEPRESSANTS	2017	Norrbotten	40-44	Female	1083	150,77	5711	795,07	7183
N06A	ANTIDEPRESSANTS	2022	Uppsala	60-64	Male	1052	107,53	7661	783,09	9783
N06A	ANTIDEPRESSANTS	2018	Jönköpings län	20-24	Male	611	51,6	2392	202,01	11841
N06A	ANTIDEPRESSANTS	2022	Skåne	35-39	Male	3788	81,09	18617	398,53	46714
N06A	ANTIDEPRESSANTS	2019	Skåne	70-74	Male	3731	105,72	28516	807,98	35293
N06A	ANTIDEPRESSANTS	2014	Västmanland	75-79	Male	480	108,06	4663	1049,75	4442
N06A	ANTIDEPRESSANTS	2018	Kronoberg	80-84	Male	424	172,29	5549	2254,77	2461
N06A	ANTIDEPRESSANTS	2017	Västerbotten	75-79	Female	1130	207,99	10811	1989,88	5433
N06A	ANTIDEPRESSANTS	2021	Sörmland	20-24	Male and female	1377	91,59	5985	398,1	15034
N06A	ANTIDEPRESSANTS	2016	Jönköpings län	80-84	Male	638	159,62	6797	1700,53	3997
N06A	ANTIDEPRESSANTS	2022	Jämtland Härjedalen	30-34	Male	416	90,93	1918	419,23	4575
N06A	ANTIDEPRESSANTS	2017	Skåne	0-4	Male	2	0,05	3	0,07	42230
N06A	ANTIDEPRESSANTS	2019	Skåne	0-4	Male	2	0,05	4	0,09	42851
N06A	ANTIDEPRESSANTS	2020	Skåne	0-4	Male	2	0,05	18	0,42	42468
N06A	ANTIDEPRESSANTS	2021	Skåne	0-4	Male	1	0,02	5	0,12	42097
N06A	ANTIDEPRESSANTS	2022	Skåne	0-4	Male	1	0,02	1	0,02	41682
N06A	ANTIDEPRESSANTS	2016	Jämtland Härjedalen	55-59	Male	365	90,19	1994	492,71	4047
N06A	ANTIDEPRESSANTS	2015	Jämtland Härjedalen	45-49	Male	332	76,92	1753	406,16	4316
N06A	ANTIDEPRESSANTS	2016	Örebro län	65-69	Female	1287	135,5	7531	792,9	9498
N06A	ANTIDEPRESSANTS	2022	Sörmland	60-64	Male	919	105,95	6654	767,12	8674
N06A	ANTIDEPRESSANTS	2018	Halland	65-69	Male and female	2369	123,37	14184	738,63	19203
N06A	ANTIDEPRESSANTS	2014	Blekinge	30-34	Female	448	116,94	1919	500,91	3831
N06A	ANTIDEPRESSANTS	2020	Stockholm	55-59	Male	6263	88,49	33178	468,75	70780
N06A	ANTIDEPRESSANTS	2017	Jönköpings län	20-24	Male and female	1693	73,38	6606	286,32	23072
N06A	ANTIDEPRESSANTS	2014	Västmanland	65-69	Female	1298	145,66	7728	867,24	8911
N06A	ANTIDEPRESSANTS	2019	Norrbotten	45-49	Male	590	75,62	3428	439,37	7802
N06A	ANTIDEPRESSANTS	2021	Norrbotten	45-49	Male	593	78,67	3506	465,11	7538
N06A	ANTIDEPRESSANTS	2022	Norrbotten	30-34	Male	799	88,97	4412	491,26	8981
N06A	ANTIDEPRESSANTS	2017	Jönköpings län	20-24	Male	568	46,93	2192	181,1	12104
N06A	ANTIDEPRESSANTS	2014	Uppsala	30-34	Male	750	68,32	3552	323,56	10978
N06A	ANTIDEPRESSANTS	2022	Dalarna	30-34	Male	967	100,76	5299	552,15	9597
N06A	ANTIDEPRESSANTS	2019	Kalmar län	60-64	Male	697	90,89	4499	586,65	7669
N06A	ANTIDEPRESSANTS	2019	Värmland	45-49	Male	856	95,8	4817	539,12	8935
N06A	ANTIDEPRESSANTS	2017	Norrbotten	45-49	Female	1205	153,27	5762	732,89	7862
N06A	ANTIDEPRESSANTS	2018	Jämtland Härjedalen	20-24	Male and female	607	81,71	2277	306,5	7429
N06A	ANTIDEPRESSANTS	2020	Norrbotten	45-49	Female	1227	162,09	6986	922,85	7570
N06A	ANTIDEPRESSANTS	2019	Stockholm	15-19	Female	4640	76,98	20391	338,31	60274
N06A	ANTIDEPRESSANTS	2018	Dalarna	65-69	Female	1390	146,16	8156	857,62	9510
N06A	ANTIDEPRESSANTS	2017	Östergötland	15-19	Male	353	27,8	1234	97,18	12698
N06A	ANTIDEPRESSANTS	2020	Sverige	85+	Male	21900	232,22	331573	3515,82	94309
N06A	ANTIDEPRESSANTS	2022	Östergötland	15-19	Male	539	39,07	2416	175,14	13795
N06A	ANTIDEPRESSANTS	2016	Stockholm	20-24	Female	5822	84,67	22871	332,63	68759
N06A	ANTIDEPRESSANTS	2017	Värmland	20-24	Female	918	106,73	3583	416,58	8601
N06A	ANTIDEPRESSANTS	2022	Värmland	60-64	Male and female	2752	159,75	17526	1017,36	17227
N06A	ANTIDEPRESSANTS	2015	Gävleborg	55-59	Male	766	84,77	4404	487,38	9036
N06A	ANTIDEPRESSANTS	2016	Gävleborg	55-59	Male	746	83,24	4252	474,45	8962
N06A	ANTIDEPRESSANTS	2017	Gävleborg	55-59	Male	794	88,86	4913	549,86	8935
N06A	ANTIDEPRESSANTS	2017	Halland	30-34	Male	580	64,54	2656	295,57	8986
N06A	ANTIDEPRESSANTS	2018	Halland	30-34	Male	633	67,6	2882	307,77	9364
N06A	ANTIDEPRESSANTS	2019	Halland	30-34	Male	673	69,12	3113	319,71	9737
N06A	ANTIDEPRESSANTS	2022	Gävleborg	55-59	Male	1035	105,02	6740	683,92	9855
N06A	ANTIDEPRESSANTS	2014	Gävleborg	20-24	Male	452	46,96	1854	192,6	9626
N06A	ANTIDEPRESSANTS	2019	Västra Götalandsregionen	35-39	Male and female	13221	122,5	65758	609,29	107926
N06A	ANTIDEPRESSANTS	2022	Stockholm	80-84	Male and female	10525	203,08	119856	2312,57	51828
N06A	ANTIDEPRESSANTS	2021	Skåne	30-34	Female	6404	130,61	27769	566,34	49032
N06A	ANTIDEPRESSANTS	2022	Uppsala	65-69	Male and female	2734	142,71	19729	1029,8	19158
N06A	ANTIDEPRESSANTS	2017	Halland	65-69	Female	1520	153,57	8750	884,02	9898
N06A	ANTIDEPRESSANTS	2014	Stockholm	0-4	Male	1	0,01	1	0,01	75313
N06A	ANTIDEPRESSANTS	2021	Kronoberg	65-69	Male	508	93,62	4619	851,27	5426
N06A	ANTIDEPRESSANTS	2019	Jönköpings län	75-79	Female	1618	212,2	14818	1943,34	7625
N06A	ANTIDEPRESSANTS	2021	Jämtland Härjedalen	80-84	Male	348	191	3946	2165,75	1822
N06A	ANTIDEPRESSANTS	2020	Västernorrland	75-79	Female	1206	188,91	11602	1817,36	6384
N06A	ANTIDEPRESSANTS	2014	Gotland	0-4	Male and female	1	0,35	1	0,35	1434
N06A	ANTIDEPRESSANTS	2019	Kronoberg	30-34	Male	474	72,89	2401	369,21	6503
N06A	ANTIDEPRESSANTS	2014	Gävleborg	40-44	Male	601	67,26	2819	315,5	8935
N06A	ANTIDEPRESSANTS	2019	Västernorrland	10-14	Male	83	11,45	316	43,61	7246
N06A	ANTIDEPRESSANTS	2019	Östergötland	10-14	Female	149	11,53	601	46,52	12918
N06A	ANTIDEPRESSANTS	2019	Västerbotten	85+	Female	1750	384,28	32524	7141,85	4554
N06A	ANTIDEPRESSANTS	2016	Skåne	15-19	Male and female	2694	39,51	10031	147,11	68185
N06A	ANTIDEPRESSANTS	2021	Värmland	0-4	Male	1	0,13	1	0,13	7755
N06A	ANTIDEPRESSANTS	2014	Jönköpings län	80-84	Male and female	1980	206,29	20563	2142,43	9598
N06A	ANTIDEPRESSANTS	2016	Jämtland Härjedalen	30-34	Male	241	67,19	1299	362,14	3587
N06A	ANTIDEPRESSANTS	2016	Blekinge	25-29	Male and female	891	95,93	3507	377,58	9288
N06A	ANTIDEPRESSANTS	2016	Västra Götalandsregionen	15-19	Male and female	3826	43,64	16325	186,19	87677
N06A	ANTIDEPRESSANTS	2014	Dalarna	75-79	Male	493	96,31	4884	954,09	5119
N06A	ANTIDEPRESSANTS	2018	Norrbotten	0-4	Male	1	0,15	1	0,15	6617
N06A	ANTIDEPRESSANTS	2018	Blekinge	30-34	Male	398	83,77	1851	389,6	4751
N06A	ANTIDEPRESSANTS	2020	Jämtland Härjedalen	80-84	Male	325	177,79	3344	1829,32	1828
N06A	ANTIDEPRESSANTS	2022	Norrbotten	60-64	Female	1275	162,05	7506	953,99	7868
N06A	ANTIDEPRESSANTS	2021	Blekinge	30-34	Male	468	92,99	2443	485,4	5033
N06A	ANTIDEPRESSANTS	2015	Västernorrland	10-14	Male	38	5,65	152	22,58	6731
N06A	ANTIDEPRESSANTS	2020	Kalmar län	20-24	Female	684	118,77	2917	506,51	5759
N06A	ANTIDEPRESSANTS	2017	Uppsala	85+	Female	1965	375,14	37235	7108,63	5238
N06A	ANTIDEPRESSANTS	2017	Västmanland	65-69	Female	1179	141,11	7282	871,57	8355
N06A	ANTIDEPRESSANTS	2022	Västra Götalandsregionen	20-24	Male	3054	58,35	14041	268,28	52338
N06A	ANTIDEPRESSANTS	2019	Norrbotten	50-54	Male	680	76,38	4442	498,93	8903
N06A	ANTIDEPRESSANTS	2017	Halland	50-54	Female	1679	156,73	8075	753,76	10713
N06A	ANTIDEPRESSANTS	2018	Norrbotten	5-9	Male	4	0,6	15	2,25	6656
N06A	ANTIDEPRESSANTS	2014	Kalmar län	70-74	Male	565	85,27	3744	565,05	6626
N06A	ANTIDEPRESSANTS	2018	Gotland	45-49	Male	155	86,11	939	521,67	1800
N06A	ANTIDEPRESSANTS	2018	Blekinge	15-19	Female	334	83,42	1396	348,65	4004
N06A	ANTIDEPRESSANTS	2017	Västra Götalandsregionen	70-74	Male	4641	109,45	40489	954,91	42401
N06A	ANTIDEPRESSANTS	2022	Stockholm	75-79	Male	4795	114,31	46628	1111,57	41948
N06A	ANTIDEPRESSANTS	2019	Dalarna	40-44	Female	1342	171,57	6173	789,18	7822
N06A	ANTIDEPRESSANTS	2019	Örebro län	65-69	Male and female	1977	115,31	12566	732,93	17145
N06A	ANTIDEPRESSANTS	2014	Västerbotten	55-59	Male and female	1998	122,73	10520	646,19	16280
N06A	ANTIDEPRESSANTS	2014	Norrbotten	40-44	Male	516	66,49	2681	345,49	7760
N06A	ANTIDEPRESSANTS	2018	Norrbotten	40-44	Male	545	77,09	3125	442,01	7070
N06A	ANTIDEPRESSANTS	2019	Norrbotten	40-44	Male	556	79,97	3262	469,15	6953
N06A	ANTIDEPRESSANTS	2015	Jämtland Härjedalen	65-69	Male	397	85,03	2703	578,92	4669
N06A	ANTIDEPRESSANTS	2021	Västernorrland	50-54	Male	712	85,45	4147	497,72	8332
N06A	ANTIDEPRESSANTS	2017	Uppsala	40-44	Male	954	82,39	4388	378,96	11579
N06A	ANTIDEPRESSANTS	2019	Västernorrland	80-84	Male	553	157,24	5992	1703,72	3517
N06A	ANTIDEPRESSANTS	2021	Uppsala	40-44	Male	1090	93,47	5674	486,58	11661
N06A	ANTIDEPRESSANTS	2017	Örebro län	65-69	Female	1255	138,12	7281	801,34	9086
N06A	ANTIDEPRESSANTS	2020	Blekinge	40-44	Male	382	81,55	1939	413,96	4684
N06A	ANTIDEPRESSANTS	2022	Blekinge	40-44	Male and female	1214	136,67	6174	695,04	8883
N06A	ANTIDEPRESSANTS	2022	Västernorrland	80-84	Female	1134	241,23	14394	3061,9	4701
N06A	ANTIDEPRESSANTS	2015	Norrbotten	30-34	Male and female	1363	105,02	6180	476,19	12978
N06A	ANTIDEPRESSANTS	2017	Norrbotten	30-34	Male and female	1551	114,92	7895	584,99	13496
N06A	ANTIDEPRESSANTS	2018	Norrbotten	30-34	Male and female	1674	119,27	8348	594,8	14035
N06A	ANTIDEPRESSANTS	2017	Halland	5-9	Male	8	0,78	35	3,41	10260
N06A	ANTIDEPRESSANTS	2018	Halland	5-9	Male	11	1,05	20	1,91	10481
N06A	ANTIDEPRESSANTS	2018	Östergötland	65-69	Male	1062	83,79	8145	642,6	12675
N06A	ANTIDEPRESSANTS	2021	Västra Götalandsregionen	0-4	Male	1	0,02	4	0,08	51517
N06A	ANTIDEPRESSANTS	2019	Dalarna	30-34	Male and female	2038	121,01	9523	565,47	16841
N06A	ANTIDEPRESSANTS	2021	Jönköpings län	75-79	Male	1081	136,52	10662	1346,55	7918
N06A	ANTIDEPRESSANTS	2019	Västra Götalandsregionen	0-4	Female	1	0,02	1	0,02	48898
N06A	ANTIDEPRESSANTS	2022	Halland	65-69	Female	1686	177,32	9787	1029,34	9508
N06A	ANTIDEPRESSANTS	2022	Uppsala	80-84	Male	885	197,46	11418	2547,52	4482
N06A	ANTIDEPRESSANTS	2016	Kronoberg	40-44	Female	848	147,66	3912	681,18	5743
N06A	ANTIDEPRESSANTS	2014	Blekinge	45-49	Female	733	141,67	3512	678,78	5174
N06A	ANTIDEPRESSANTS	2015	Sverige	75-79	Female	34674	193,13	293093	1632,47	179540
N06A	ANTIDEPRESSANTS	2017	Kronoberg	65-69	Male	501	84,22	3884	652,88	5949
N06A	ANTIDEPRESSANTS	2015	Västernorrland	65-69	Male	588	66,64	3807	431,44	8824
N06A	ANTIDEPRESSANTS	2017	Dalarna	45-49	Male and female	2228	124,82	10962	614,12	17850
N06A	ANTIDEPRESSANTS	2016	Kalmar län	65-69	Male	645	75,13	4652	541,88	8585
N06A	ANTIDEPRESSANTS	2016	Västra Götalandsregionen	75-79	Female	6478	217,02	58329	1954,07	29850
N06A	ANTIDEPRESSANTS	2015	Blekinge	35-39	Male and female	899	103,36	4064	467,23	8698
N06A	ANTIDEPRESSANTS	2016	Halland	50-54	Male and female	2556	121,82	13523	644,54	20981
N06A	ANTIDEPRESSANTS	2018	Östergötland	80-84	Male	754	144,33	7892	1510,72	5224
N06A	ANTIDEPRESSANTS	2015	Stockholm	0-4	Male and female	1	0,01	4	0,03	71266
N06A	ANTIDEPRESSANTS	2017	Örebro län	80-84	Male and female	1417	191,23	17276	2331,44	7410
N06A	ANTIDEPRESSANTS	2022	Stockholm	0-4	Male and female	4	0,03	13	0,09	143010
N06A	ANTIDEPRESSANTS	2020	Skåne	60-64	Male	3723	102,46	23570	648,65	36337
N06A	ANTIDEPRESSANTS	2019	Örebro län	80-84	Male and female	1719	218,79	21771	2770,9	7857
N06A	ANTIDEPRESSANTS	2016	Östergötland	10-14	Male	89	7,18	393	31,72	12388
N06A	ANTIDEPRESSANTS	2017	Östergötland	10-14	Male	120	9,31	514	39,87	12892
N06A	ANTIDEPRESSANTS	2017	Västernorrland	80-84	Male	539	161,67	5542	1662,27	3334
N06A	ANTIDEPRESSANTS	2016	Västernorrland	80-84	Male	483	149,35	5511	1704,08	3234
N06A	ANTIDEPRESSANTS	2022	Västmanland	50-54	Female	1658	189,88	9180	1051,31	8732
N06A	ANTIDEPRESSANTS	2017	Stockholm	45-49	Male and female	17399	110,5	78261	497,03	157457
N06A	ANTIDEPRESSANTS	2022	Örebro län	75-79	Female	1753	216,66	15251	1884,93	8091
N06A	ANTIDEPRESSANTS	2016	Dalarna	15-19	Male	216	27	723	90,36	8001
N06A	ANTIDEPRESSANTS	2021	Östergötland	55-59	Male and female	3946	139,37	24139	852,55	28314
N06A	ANTIDEPRESSANTS	2022	Östergötland	55-59	Male and female	4154	141,09	25805	876,44	29443
N06A	ANTIDEPRESSANTS	2014	Dalarna	25-29	Female	816	112,55	4013	553,52	7250
N06A	ANTIDEPRESSANTS	2015	Blekinge	55-59	Male	400	86,26	2227	480,27	4637
N06A	ANTIDEPRESSANTS	2022	Västra Götalandsregionen	0-4	Male and female	1	0,01	3	0,03	47888
N06A	ANTIDEPRESSANTS	2021	Gävleborg	10-14	Male and female	299	18,14	1244	75,48	16482
N06A	ANTIDEPRESSANTS	2017	Gotland	55-59	Female	298	148,85	1461	729,77	2002
N06A	ANTIDEPRESSANTS	2015	Skåne	0-4	Male and female	1	0,01	1	0,01	39183
N06A	ANTIDEPRESSANTS	2018	Dalarna	15-19	Female	692	95,57	2817	389,03	7241
N06A	ANTIDEPRESSANTS	2021	Uppsala	75-79	Male	1041	135,85	10823	1412,37	7663
N06A	ANTIDEPRESSANTS	2014	Örebro län	80-84	Male	442	143,13	5584	1808,29	3088
N06A	ANTIDEPRESSANTS	2022	Värmland	40-44	Male and female	2311	152,73	12324	814,49	15131
N06A	ANTIDEPRESSANTS	2017	Skåne	25-29	Male and female	7887	83,24	32204	339,88	94752
N06A	ANTIDEPRESSANTS	2015	Halland	60-64	Female	1505	161,62	7981	857,07	9312
N06A	ANTIDEPRESSANTS	2015	Skåne	75-79	Male	2573	126,46	20731	1018,87	20347
N06A	ANTIDEPRESSANTS	2020	Västra Götalandsregionen	65-69	Female	7968	176,58	53168	1178,29	45123
N06A	ANTIDEPRESSANTS	2020	Gotland	55-59	Male and female	539	133,71	2661	660,13	4031
N06A	ANTIDEPRESSANTS	2014	Kalmar län	35-39	Female	754	126,07	3494	584,18	5981
N06A	ANTIDEPRESSANTS	2016	Örebro län	45-49	Male	734	74,6	4446	451,88	9839
N06A	ANTIDEPRESSANTS	2015	Kronoberg	75-79	Male and female	1209	172,27	10946	1559,7	7018
N06A	ANTIDEPRESSANTS	2021	Värmland	55-59	Male and female	2873	155,29	17932	969,24	18501
N06A	ANTIDEPRESSANTS	2022	Värmland	55-59	Male and female	2979	155,84	18766	981,69	19116
N06A	ANTIDEPRESSANTS	2018	Kalmar län	35-39	Female	933	154,09	4343	717,26	6055
N06A	ANTIDEPRESSANTS	2017	Blekinge	40-44	Male	367	74,81	1685	343,46	4906
N06A	ANTIDEPRESSANTS	2016	Västra Götalandsregionen	30-34	Male and female	11080	103,87	51508	482,85	106676
N06A	ANTIDEPRESSANTS	2022	Västerbotten	25-29	Female	1565	173,79	7002	777,57	9005
N06A	ANTIDEPRESSANTS	2018	Kalmar län	85+	Male	540	189,87	7207	2534,11	2844
N06A	ANTIDEPRESSANTS	2019	Kalmar län	85+	Male	554	194,66	7664	2692,9	2846
N06A	ANTIDEPRESSANTS	2021	Västernorrland	60-64	Female	1158	154,03	6330	841,98	7518
N06A	ANTIDEPRESSANTS	2018	Kronoberg	15-19	Male	137	23,25	522	88,58	5893
N06A	ANTIDEPRESSANTS	2021	Blekinge	30-34	Male and female	1197	125,21	5759	602,41	9560
N06A	ANTIDEPRESSANTS	2019	Gävleborg	65-69	Male	813	88,75	6012	656,26	9161
N06A	ANTIDEPRESSANTS	2016	Jämtland Härjedalen	85+	Male	339	238,23	4607	3237,53	1423
N06A	ANTIDEPRESSANTS	2017	Östergötland	80-84	Male	684	137,63	6842	1376,66	4970
N06A	ANTIDEPRESSANTS	2016	Västmanland	70-74	Male	715	99,02	5565	770,67	7221
N06A	ANTIDEPRESSANTS	2017	Västra Götalandsregionen	0-4	Male	1	0,02	1	0,02	51495
N06A	ANTIDEPRESSANTS	2021	Sörmland	55-59	Male	933	97,81	6209	650,91	9539
N06A	ANTIDEPRESSANTS	2017	Västernorrland	75-79	Male	561	109,57	4899	956,84	5120
N06A	ANTIDEPRESSANTS	2021	Stockholm	80-84	Male and female	9500	193,33	111733	2273,77	49140
N06A	ANTIDEPRESSANTS	2022	Stockholm	0-4	Male	3	0,04	10	0,14	73165
N06A	ANTIDEPRESSANTS	2019	Sverige	65-69	Male	24103	88,77	180356	664,24	271523
N06A	ANTIDEPRESSANTS	2019	Skåne	55-59	Female	7021	180,05	33829	867,54	38994
N06A	ANTIDEPRESSANTS	2017	Örebro län	60-64	Male	676	80,17	4050	480,31	8432
N06A	ANTIDEPRESSANTS	2015	Gotland	85+	Female	328	293,12	4771	4263,63	1119
N06A	ANTIDEPRESSANTS	2018	Uppsala	45-49	Female	1992	175,72	9289	819,42	11336
N06A	ANTIDEPRESSANTS	2017	Kronoberg	30-34	Male	450	75,01	2454	409,07	5999
N06A	ANTIDEPRESSANTS	2017	Örebro län	40-44	Male and female	2120	117,14	10058	555,75	18098
N06A	ANTIDEPRESSANTS	2018	Kronoberg	30-34	Male	437	70,22	2243	360,44	6223
N06A	ANTIDEPRESSANTS	2020	Stockholm	45-49	Male and female	18984	113,42	83681	499,93	167384
N06A	ANTIDEPRESSANTS	2019	Sörmland	20-24	Female	783	108,03	3293	454,33	7248
N06A	ANTIDEPRESSANTS	2014	Gotland	55-59	Female	281	136,94	1359	662,28	2052
N06A	ANTIDEPRESSANTS	2021	Västernorrland	10-14	Male	80	10,97	313	42,92	7293
N06A	ANTIDEPRESSANTS	2022	Västernorrland	10-14	Male	73	10,1	276	38,17	7231
N06A	ANTIDEPRESSANTS	2014	Örebro län	45-49	Female	1393	144,79	6927	719,99	9621
N06A	ANTIDEPRESSANTS	2015	Stockholm	85+	Female	8911	290,36	160355	5224,99	30690
N06A	ANTIDEPRESSANTS	2021	Jämtland Härjedalen	75-79	Male	460	138,47	4091	1231,49	3322
N06A	ANTIDEPRESSANTS	2020	Sörmland	50-54	Male	856	85,35	5065	505,04	10029
N06A	ANTIDEPRESSANTS	2022	Östergötland	30-34	Male	1477	85,9	7956	462,69	17195
N06A	ANTIDEPRESSANTS	2019	Jönköpings län	20-24	Male	637	54,74	2567	220,59	11637
N06A	ANTIDEPRESSANTS	2015	Jämtland Härjedalen	60-64	Male and female	1024	120,83	5679	670,09	8475
N06A	ANTIDEPRESSANTS	2022	Västra Götalandsregionen	40-44	Male and female	14901	139,93	76993	723,02	106488
N06A	ANTIDEPRESSANTS	2021	Norrbotten	45-49	Female	1252	168,76	7096	956,46	7419
N06A	ANTIDEPRESSANTS	2014	Gävleborg	65-69	Male	801	76,55	5429	518,83	10464
N06A	ANTIDEPRESSANTS	2019	Kronoberg	65-69	Male	489	86,49	4325	764,95	5654
N06A	ANTIDEPRESSANTS	2018	Västra Götalandsregionen	45-49	Female	9292	172,97	48329	899,65	53720
N06A	ANTIDEPRESSANTS	2019	Västra Götalandsregionen	0-4	Male and female	1	0,01	1	0,01	48898
N06A	ANTIDEPRESSANTS	2016	Blekinge	55-59	Male	425	90,43	2290	487,23	4700
N06A	ANTIDEPRESSANTS	2020	Kronoberg	80-84	Female	829	260,69	11526	3624,53	3180
N06A	ANTIDEPRESSANTS	2015	Sörmland	30-34	Male	583	77,49	2782	369,75	7524
N06A	ANTIDEPRESSANTS	2020	Stockholm	75-79	Male and female	12212	152,41	107191	1337,75	80128
N06A	ANTIDEPRESSANTS	2017	Västerbotten	0-4	Male	1	0,13	1	0,13	7775
N06A	ANTIDEPRESSANTS	2021	Östergötland	45-49	Male and female	3766	129,46	20512	705,1	29091
N06A	ANTIDEPRESSANTS	2015	Örebro län	45-49	Female	1444	153,65	6772	720,58	9398
N06A	ANTIDEPRESSANTS	2021	Stockholm	55-59	Male	6530	88,78	34068	463,18	73553
N06A	ANTIDEPRESSANTS	2022	Stockholm	55-59	Male	6762	88,8	35480	465,93	76148
N06A	ANTIDEPRESSANTS	2019	Blekinge	20-24	Male	278	54,34	1081	211,3	5116
N06A	ANTIDEPRESSANTS	2019	Sverige	35-39	Male	25529	77,83	127745	389,45	328012
N06A	ANTIDEPRESSANTS	2022	Uppsala	50-54	Female	2222	191,58	11699	1008,71	11598
N06A	ANTIDEPRESSANTS	2016	Kronoberg	60-64	Male	511	89,29	3569	623,62	5723
N06A	ANTIDEPRESSANTS	2021	Värmland	30-34	Male and female	2389	135,55	11952	678,17	17624
N06A	ANTIDEPRESSANTS	2018	Dalarna	45-49	Male	717	80,7	3785	426	8885
N06A	ANTIDEPRESSANTS	2015	Norrbotten	30-34	Female	820	136,35	3655	607,75	6014
N06A	ANTIDEPRESSANTS	2014	Gävleborg	85+	Male and female	2333	282,72	34980	4238,97	8252
N06A	ANTIDEPRESSANTS	2018	Jämtland Härjedalen	80-84	Male and female	826	221,63	9507	2550,85	3727
N06A	ANTIDEPRESSANTS	2017	Kalmar län	80-84	Male	427	126,59	4670	1384,52	3373
N06A	ANTIDEPRESSANTS	2014	Gävleborg	60-64	Female	1339	145,04	6703	726,06	9232
N06A	ANTIDEPRESSANTS	2021	Dalarna	75-79	Male	959	123,09	9653	1238,99	7791
N06A	ANTIDEPRESSANTS	2021	Västernorrland	80-84	Male	563	150,29	6726	1795,52	3746
N06A	ANTIDEPRESSANTS	2015	Västernorrland	85+	Male	526	210,65	6716	2689,63	2497
N06A	ANTIDEPRESSANTS	2018	Jönköpings län	80-84	Male	713	173,06	7475	1814,32	4120
N06A	ANTIDEPRESSANTS	2019	Blekinge	40-44	Male	402	84,03	2009	419,94	4784
N06A	ANTIDEPRESSANTS	2015	Gotland	80-84	Male and female	298	172,55	3106	1798,49	1727
N06A	ANTIDEPRESSANTS	2021	Värmland	0-4	Male and female	1	0,07	1	0,07	7755
N06A	ANTIDEPRESSANTS	2022	Örebro län	75-79	Male and female	2760	176,32	25971	1659,17	15653
N06A	ANTIDEPRESSANTS	2017	Gävleborg	30-34	Male	601	76,1	2828	358,07	7898
N06A	ANTIDEPRESSANTS	2016	Dalarna	65-69	Male and female	2183	106,73	13864	677,81	20454
N06A	ANTIDEPRESSANTS	2019	Blekinge	70-74	Male	504	100,4	3393	675,9	5020
N06A	ANTIDEPRESSANTS	2014	Kronoberg	85+	Female	1434	381,99	27262	7262,12	3754
N06A	ANTIDEPRESSANTS	2015	Jönköpings län	50-54	Male	1081	96,75	7188	643,34	11173
N06A	ANTIDEPRESSANTS	2022	Halland	65-69	Male	946	103,59	6607	723,5	9132
N06A	ANTIDEPRESSANTS	2014	Stockholm	20-24	Female	5339	76,13	20913	298,2	70130
N06A	ANTIDEPRESSANTS	2018	Västra Götalandsregionen	50-54	Male	5616	96,52	34954	600,74	58185
N06A	ANTIDEPRESSANTS	2016	Jämtland Härjedalen	75-79	Male	319	133,86	2939	1233,32	2383
N06A	ANTIDEPRESSANTS	2020	Östergötland	50-54	Male and female	3821	126,61	22591	748,57	30179
N06A	ANTIDEPRESSANTS	2017	Jönköpings län	75-79	Male	798	130,82	7016	1150,16	6100
N06A	ANTIDEPRESSANTS	2014	Västerbotten	45-49	Male	666	76,66	3488	401,47	8688
N06A	ANTIDEPRESSANTS	2019	Gotland	15-19	Male and female	271	87,82	1162	376,54	3086
N06A	ANTIDEPRESSANTS	2019	Gävleborg	20-24	Male	474	57,65	1820	221,36	8222
N06A	ANTIDEPRESSANTS	2015	Jämtland Härjedalen	25-29	Female	424	120,15	1724	488,52	3529
N06A	ANTIDEPRESSANTS	2016	Värmland	60-64	Female	1603	180,78	8691	980,15	8867
N06A	ANTIDEPRESSANTS	2016	Stockholm	15-19	Female	3476	62,59	14765	265,85	55538
N06A	ANTIDEPRESSANTS	2022	Västra Götalandsregionen	55-59	Male	6279	111,82	43057	766,81	56151
N06A	ANTIDEPRESSANTS	2020	Jönköpings län	80-84	Male	780	175,16	8710	1955,98	4453
N06A	ANTIDEPRESSANTS	2021	Jönköpings län	80-84	Male	793	172,28	8839	1920,27	4603
N06A	ANTIDEPRESSANTS	2022	Jönköpings län	10-14	Male	120	10,32	490	42,14	11627
N06A	ANTIDEPRESSANTS	2016	Gävleborg	60-64	Female	1429	159,56	7328	818,22	8956
N06A	ANTIDEPRESSANTS	2015	Kalmar län	30-34	Male	468	76,58	2206	360,99	6111
N06A	ANTIDEPRESSANTS	2016	Gotland	80-84	Male and female	288	167,34	2877	1671,7	1721
N06A	ANTIDEPRESSANTS	2022	Jämtland Härjedalen	0-4	Male	1	0,27	1	0,27	3675
N06A	ANTIDEPRESSANTS	2017	Värmland	75-79	Male	733	134,15	6358	1163,62	5464
N06A	ANTIDEPRESSANTS	2015	Västerbotten	75-79	Male	628	137,81	5798	1272,33	4557
N06A	ANTIDEPRESSANTS	2014	Västmanland	45-49	Male	760	78,84	4292	445,23	9640
N06A	ANTIDEPRESSANTS	2015	Stockholm	45-49	Female	11101	143,25	48605	627,2	77495
N06A	ANTIDEPRESSANTS	2014	Jämtland Härjedalen	30-34	Male	192	57,11	881	262,05	3362
N06A	ANTIDEPRESSANTS	2016	Sverige	80-84	Male and female	48519	199,52	569104	2340,27	243179
N06A	ANTIDEPRESSANTS	2020	Västernorrland	75-79	Male and female	1881	152,3	18356	1486,2	12351
N06A	ANTIDEPRESSANTS	2018	Jämtland Härjedalen	30-34	Male	315	81,08	1482	381,47	3885
N06A	ANTIDEPRESSANTS	2020	Sörmland	55-59	Male and female	2556	140,32	15282	838,98	18215
N06A	ANTIDEPRESSANTS	2018	Örebro län	80-84	Male and female	1580	210,92	19338	2581,5	7491
N06A	ANTIDEPRESSANTS	2014	Blekinge	40-44	Male and female	1027	105,53	4282	439,99	9732
N06A	ANTIDEPRESSANTS	2016	Kronoberg	85+	Male	514	240,3	8897	4159,42	2139
N06A	ANTIDEPRESSANTS	2021	Kalmar län	75-79	Female	1407	202,45	11512	1656,4	6950
N06A	ANTIDEPRESSANTS	2016	Sverige	80-84	Male	15863	152,28	178809	1716,51	104170
N06A	ANTIDEPRESSANTS	2015	Östergötland	20-24	Female	1308	78,86	5108	307,97	16586
N06A	ANTIDEPRESSANTS	2019	Jämtland Härjedalen	80-84	Male and female	928	240,35	10146	2627,82	3861
N06A	ANTIDEPRESSANTS	2021	Kalmar län	55-59	Male and female	2182	135,85	13109	816,15	16062
N06A	ANTIDEPRESSANTS	2017	Blekinge	30-34	Male	355	76,41	1621	348,9	4646
N06A	ANTIDEPRESSANTS	2019	Västra Götalandsregionen	45-49	Male	5196	94,47	31166	566,62	55003
N06A	ANTIDEPRESSANTS	2021	Skåne	70-74	Female	6415	174,76	44260	1205,73	36708
N06A	ANTIDEPRESSANTS	2014	Blekinge	55-59	Male	384	82,51	2024	434,89	4654
N06A	ANTIDEPRESSANTS	2017	Västra Götalandsregionen	20-24	Male	2775	49,27	11649	206,82	56324
N06A	ANTIDEPRESSANTS	2016	Uppsala	55-59	Male	909	90,51	5858	583,29	10043
N06A	ANTIDEPRESSANTS	2021	Uppsala	85+	Female	2143	393,14	40775	7480,28	5451
N06A	ANTIDEPRESSANTS	2018	Norrbotten	75-79	Female	1032	171,43	8788	1459,8	6020
N06A	ANTIDEPRESSANTS	2017	Uppsala	75-79	Male	786	139,66	8608	1529,5	5628
N06A	ANTIDEPRESSANTS	2020	Uppsala	65-69	Male	929	99,65	7532	807,89	9323
N06A	ANTIDEPRESSANTS	2014	Västernorrland	35-39	Female	850	126,38	3544	526,91	6726
N06A	ANTIDEPRESSANTS	2016	Stockholm	65-69	Male and female	11485	104,43	64960	590,64	109982
N06A	ANTIDEPRESSANTS	2015	Västra Götalandsregionen	60-64	Male	4659	100,6	32703	706,13	46313
N06A	ANTIDEPRESSANTS	2015	Västra Götalandsregionen	55-59	Male and female	13760	141,3	80947	831,21	97384
N06A	ANTIDEPRESSANTS	2017	Stockholm	35-39	Male	5478	64,82	24014	284,16	84509
N06A	ANTIDEPRESSANTS	2016	Östergötland	60-64	Female	2018	159,29	11420	901,41	12669
N06A	ANTIDEPRESSANTS	2019	Kronoberg	60-64	Male	516	93,46	4025	729,03	5521
N06A	ANTIDEPRESSANTS	2018	Östergötland	60-64	Female	2043	160,73	11541	907,95	12711
N06A	ANTIDEPRESSANTS	2020	Blekinge	80-84	Male	399	162	4302	1746,65	2463
N06A	ANTIDEPRESSANTS	2021	Blekinge	5-9	Female	5	1,13	24	5,41	4436
N06A	ANTIDEPRESSANTS	2022	Kalmar län	80-84	Male and female	1934	217,23	20253	2274,85	8903
N06A	ANTIDEPRESSANTS	2020	Västernorrland	80-84	Male	553	149,02	5896	1588,79	3711
N06A	ANTIDEPRESSANTS	2020	Västra Götalandsregionen	45-49	Male	5315	95,47	32544	584,55	55674
N06A	ANTIDEPRESSANTS	2014	Värmland	70-74	Male	692	98,65	4976	709,34	7015
N06A	ANTIDEPRESSANTS	2022	Dalarna	40-44	Female	1474	191,65	7636	992,85	7691
N06A	ANTIDEPRESSANTS	2016	Dalarna	30-34	Female	988	141,45	4489	642,66	6985
N06A	ANTIDEPRESSANTS	2020	Västernorrland	50-54	Male	639	74,53	3517	410,19	8574
N06A	ANTIDEPRESSANTS	2021	Blekinge	40-44	Male	423	91,05	2126	457,6	4646
N06A	ANTIDEPRESSANTS	2022	Blekinge	70-74	Male	482	103,3	3694	791,68	4666
N06A	ANTIDEPRESSANTS	2016	Halland	65-69	Male	859	87,07	5303	537,5	9866
N06A	ANTIDEPRESSANTS	2017	Östergötland	25-29	Male and female	2852	87,51	12673	388,85	32591
N06A	ANTIDEPRESSANTS	2018	Örebro län	45-49	Female	1473	156,5	7127	757,22	9412
N06A	ANTIDEPRESSANTS	2014	Västmanland	80-84	Female	916	223,31	11404	2780,11	4102
N06A	ANTIDEPRESSANTS	2018	Sörmland	40-44	Male	682	78,28	3226	370,29	8712
N06A	ANTIDEPRESSANTS	2017	Sverige	5-9	Male	296	0,96	1103	3,57	309001
N06A	ANTIDEPRESSANTS	2019	Gotland	80-84	Female	259	248,32	2773	2658,68	1043
N06A	ANTIDEPRESSANTS	2021	Örebro län	35-39	Female	1550	178,24	7131	820,03	8696
N06A	ANTIDEPRESSANTS	2022	Västerbotten	30-34	Male	1105	106,86	5201	502,95	10341
N06A	ANTIDEPRESSANTS	2021	Jämtland Härjedalen	80-84	Male and female	967	238,06	10896	2682,42	4062
N06A	ANTIDEPRESSANTS	2022	Jämtland Härjedalen	80-84	Male and female	993	237,73	11882	2844,63	4177
N06A	ANTIDEPRESSANTS	2015	Gävleborg	60-64	Male	782	84,71	5012	542,89	9232
N06A	ANTIDEPRESSANTS	2020	Dalarna	80-84	Female	1247	243,98	16020	3134,42	5111
N06A	ANTIDEPRESSANTS	2019	Örebro län	80-84	Male	605	172,41	7740	2205,76	3509
N06A	ANTIDEPRESSANTS	2021	Östergötland	65-69	Female	2016	163,94	13367	1087,01	12297
N06A	ANTIDEPRESSANTS	2015	Jämtland Härjedalen	75-79	Female	558	205,98	5566	2054,63	2709
N06A	ANTIDEPRESSANTS	2018	Gotland	40-44	Male	146	85,13	750	437,32	1715
N06A	ANTIDEPRESSANTS	2015	Dalarna	5-9	Male and female	17	1,11	46	3	15323
N06A	ANTIDEPRESSANTS	2016	Sverige	5-9	Male	246	0,81	848	2,8	302956
N06A	ANTIDEPRESSANTS	2014	Gävleborg	70-74	Male	717	96,77	4833	652,31	7409
N06A	ANTIDEPRESSANTS	2019	Västra Götalandsregionen	65-69	Male	4509	100,88	36818	823,74	44696
N06A	ANTIDEPRESSANTS	2022	Blekinge	0-4	Male and female	1	0,13	9	1,13	3855
N06A	ANTIDEPRESSANTS	2021	Västra Götalandsregionen	65-69	Male	4701	107,73	38910	891,72	43635
N06A	ANTIDEPRESSANTS	2022	Västra Götalandsregionen	65-69	Male	4937	111,48	41625	939,91	44286
N06A	ANTIDEPRESSANTS	2016	Dalarna	5-9	Male and female	12	0,77	34	2,18	15594
N06A	ANTIDEPRESSANTS	2018	Gävleborg	70-74	Male	972	101,68	7922	828,75	9559
N06A	ANTIDEPRESSANTS	2021	Kalmar län	65-69	Female	1192	152,98	7267	932,62	7792
N06A	ANTIDEPRESSANTS	2015	Sverige	5-9	Male	232	0,79	724	2,46	293755
N06A	ANTIDEPRESSANTS	2014	Sverige	20-24	Male	14643	42,57	59287	172,35	343988
N06A	ANTIDEPRESSANTS	2019	Sverige	5-9	Male	318	1	1233	3,87	318534
N06A	ANTIDEPRESSANTS	2020	Sverige	5-9	Male	323	1,01	1263	3,93	320985
N06A	ANTIDEPRESSANTS	2021	Sverige	20-24	Male	16667	54,2	73624	239,43	307498
N06A	ANTIDEPRESSANTS	2017	Blekinge	75-79	Female	741	200,16	5875	1586,98	3702
N06A	ANTIDEPRESSANTS	2020	Örebro län	45-49	Male and female	2343	121,15	12152	628,34	19340
N06A	ANTIDEPRESSANTS	2021	Östergötland	10-14	Male	214	15,03	863	60,63	14234
N06A	ANTIDEPRESSANTS	2022	Östergötland	10-14	Male	202	14,08	969	67,56	14342
N06A	ANTIDEPRESSANTS	2021	Kalmar län	80-84	Male	586	149,19	6689	1702,9	3928
N06A	ANTIDEPRESSANTS	2021	Västernorrland	20-24	Female	776	151,74	2989	584,47	5114
N06A	ANTIDEPRESSANTS	2014	Dalarna	5-9	Male and female	5	0,33	7	0,46	15086
N06A	ANTIDEPRESSANTS	2015	Västra Götalandsregionen	65-69	Male	4449	91,91	34874	720,43	48407
N06A	ANTIDEPRESSANTS	2021	Värmland	55-59	Male	1036	109,96	6830	724,9	9422
N06A	ANTIDEPRESSANTS	2015	Sverige	45-49	Female	50982	154,65	244530	741,76	329661
N06A	ANTIDEPRESSANTS	2017	Västra Götalandsregionen	65-69	Male	4437	95,51	36133	777,77	46457
N06A	ANTIDEPRESSANTS	2017	Kalmar län	35-39	Male	468	71,45	2676	408,55	6550
N06A	ANTIDEPRESSANTS	2018	Sverige	50-54	Female	55515	165,34	281296	837,78	335765
N06A	ANTIDEPRESSANTS	2021	Norrbotten	65-69	Male	610	75,68	4589	569,35	8060
N06A	ANTIDEPRESSANTS	2014	Stockholm	30-34	Male	4443	53,01	19152	228,53	83807
N06A	ANTIDEPRESSANTS	2021	Kronoberg	70-74	Male	589	105,12	5483	978,58	5603
N06A	ANTIDEPRESSANTS	2017	Kronoberg	35-39	Male	461	77,53	2645	444,84	5946
N06A	ANTIDEPRESSANTS	2018	Sverige	5-9	Male	310	0,98	1063	3,38	314886
N06A	ANTIDEPRESSANTS	2019	Gävleborg	40-44	Male	667	84,87	3288	418,37	7859
N06A	ANTIDEPRESSANTS	2021	Sverige	5-9	Male	339	1,06	1228	3,84	319463
N06A	ANTIDEPRESSANTS	2019	Västra Götalandsregionen	65-69	Female	7822	170,95	51031	1115,31	45755
N06A	ANTIDEPRESSANTS	2022	Sverige	5-9	Male	378	1,18	1498	4,67	320980
N06A	ANTIDEPRESSANTS	2016	Örebro län	75-79	Female	1114	194,86	9940	1738,67	5717
N06A	ANTIDEPRESSANTS	2017	Gotland	35-39	Male	151	102,86	744	506,81	1468
N06A	ANTIDEPRESSANTS	2020	Halland	35-39	Male	776	80,19	4188	432,78	9677
N06A	ANTIDEPRESSANTS	2018	Gävleborg	75-79	Female	1433	217,25	12554	1903,27	6596
N06A	ANTIDEPRESSANTS	2019	Gävleborg	75-79	Female	1566	228,45	13669	1994,02	6855
N06A	ANTIDEPRESSANTS	2017	Uppsala	65-69	Female	1572	150,45	9550	913,96	10449
N06A	ANTIDEPRESSANTS	2019	Kalmar län	55-59	Male	720	93,53	4426	574,95	7698
N06A	ANTIDEPRESSANTS	2015	Uppsala	20-24	Male	729	50,45	2856	197,66	14449
N06A	ANTIDEPRESSANTS	2014	Norrbotten	80-84	Male	372	111,04	3488	1041,19	3350
N06A	ANTIDEPRESSANTS	2020	Kronoberg	40-44	Male and female	1380	115,26	7739	646,37	11973
N06A	ANTIDEPRESSANTS	2020	Halland	15-19	Female	732	79,64	3397	369,6	9191
N06A	ANTIDEPRESSANTS	2015	Stockholm	75-79	Male and female	8652	150,07	74034	1284,15	57652
N06A	ANTIDEPRESSANTS	2020	Jämtland Härjedalen	85+	Male	356	249,82	4867	3415,44	1425
N06A	ANTIDEPRESSANTS	2015	Kronoberg	60-64	Male and female	1486	128,88	9505	824,37	11530
N06A	ANTIDEPRESSANTS	2015	Sverige	65-69	Female	44012	145,28	248361	819,81	302949
N06A	ANTIDEPRESSANTS	2019	Västra Götalandsregionen	60-64	Male	5080	107,6	36381	770,6	47211
N06A	ANTIDEPRESSANTS	2019	Sörmland	40-44	Male	691	79,65	3205	369,45	8675
N06A	ANTIDEPRESSANTS	2016	Sörmland	55-59	Male	801	92,57	4981	575,64	8653
N06A	ANTIDEPRESSANTS	2014	Uppsala	30-34	Male and female	2069	96,51	9262	432,02	21439
N06A	ANTIDEPRESSANTS	2014	Sverige	5-9	Male	196	0,68	676	2,36	286732
N06A	ANTIDEPRESSANTS	2022	Sörmland	55-59	Male	952	96,6	6166	625,67	9855
N06A	ANTIDEPRESSANTS	2022	Dalarna	55-59	Female	1792	192,19	10125	1085,91	9324
N06A	ANTIDEPRESSANTS	2020	Västerbotten	30-34	Male	899	93,88	4392	458,65	9576
N06A	ANTIDEPRESSANTS	2019	Blekinge	5-9	Male	13	2,75	40	8,45	4734
N06A	ANTIDEPRESSANTS	2018	Västra Götalandsregionen	55-59	Male	5394	108,66	36465	734,57	49641
N06A	ANTIDEPRESSANTS	2021	Norrbotten	50-54	Female	1342	167,54	7245	904,49	8010
N06A	ANTIDEPRESSANTS	2019	Västernorrland	80-84	Male and female	1545	195,5	18414	2330	7903
N06A	ANTIDEPRESSANTS	2022	Jönköpings län	30-34	Male and female	2929	117,64	15048	604,36	24899
N06A	ANTIDEPRESSANTS	2018	Jönköpings län	30-34	Male	811	72,36	4226	377,05	11208
N06A	ANTIDEPRESSANTS	2019	Jönköpings län	30-34	Male	910	77,41	4860	413,41	11756
N06A	ANTIDEPRESSANTS	2020	Jönköpings län	30-34	Male	943	77,36	4945	405,66	12190
N06A	ANTIDEPRESSANTS	2021	Jönköpings län	30-34	Male	1023	81,32	5238	416,38	12580
N06A	ANTIDEPRESSANTS	2015	Östergötland	5-9	Male and female	6	0,24	11	0,43	12985
N06A	ANTIDEPRESSANTS	2018	Västra Götalandsregionen	60-64	Male	4925	104,61	34168	725,77	47078
N06A	ANTIDEPRESSANTS	2020	Jämtland Härjedalen	15-19	Male and female	433	62,22	1880	270,15	6959
N06A	ANTIDEPRESSANTS	2017	Sverige	30-34	Female	40055	128,85	176032	566,28	310855
N06A	ANTIDEPRESSANTS	2019	Västernorrland	65-69	Female	1072	140,24	6391	836,08	7644
N06A	ANTIDEPRESSANTS	2022	Västerbotten	80-84	Male and female	2012	245,55	27615	3370,15	8194
N06A	ANTIDEPRESSANTS	2019	Gävleborg	10-14	Female	143	18,22	642	81,81	7847
N06A	ANTIDEPRESSANTS	2014	Skåne	5-9	Male and female	21	0,28	69	0,93	74117
N06A	ANTIDEPRESSANTS	2019	Kronoberg	65-69	Female	891	159,45	6162	1102,72	5588
N06A	ANTIDEPRESSANTS	2016	Halland	55-59	Male and female	2421	126,2	12387	645,69	19184
N06A	ANTIDEPRESSANTS	2017	Västra Götalandsregionen	80-84	Female	5934	255,15	73826	3174,36	23257
N06A	ANTIDEPRESSANTS	2020	Östergötland	10-14	Male	163	11,72	680	48,9	13907
N06A	ANTIDEPRESSANTS	2018	Skåne	85+	Male and female	10117	290,82	162271	4664,57	34788
N06A	ANTIDEPRESSANTS	2019	Skåne	85+	Male and female	10457	301,87	172563	4981,47	34641
N06A	ANTIDEPRESSANTS	2022	Värmland	65-69	Female	1639	188,76	11340	1306	8683
N06A	ANTIDEPRESSANTS	2015	Östergötland	70-74	Male	1054	96,78	8128	746,3	10891
N06A	ANTIDEPRESSANTS	2022	Västerbotten	80-84	Female	1291	284,86	17661	3896,95	4532
N06A	ANTIDEPRESSANTS	2017	Gotland	80-84	Male and female	312	175,68	3176	1788,29	1776
N06A	ANTIDEPRESSANTS	2019	Gävleborg	50-54	Male	878	86,5	4657	458,82	10150
N06A	ANTIDEPRESSANTS	2020	Gävleborg	50-54	Male	862	86,89	4697	473,44	9921
N06A	ANTIDEPRESSANTS	2014	Jönköpings län	50-54	Male	1016	94,14	7197	666,82	10793
N06A	ANTIDEPRESSANTS	2014	Blekinge	20-24	Male	250	45,19	1041	188,18	5532
N06A	ANTIDEPRESSANTS	2019	Gävleborg	75-79	Male	887	138,53	8366	1306,58	6403
N06A	ANTIDEPRESSANTS	2016	Sverige	35-39	Male	23168	74,58	114795	369,52	310663
N06A	ANTIDEPRESSANTS	2014	Örebro län	20-24	Male	432	41,38	1637	156,82	10439
N06A	ANTIDEPRESSANTS	2015	Norrbotten	45-49	Male	615	69,93	3568	405,73	8794
N06A	ANTIDEPRESSANTS	2017	Halland	85+	Male	716	215,73	10756	3240,74	3319
N06A	ANTIDEPRESSANTS	2021	Blekinge	20-24	Male	306	61,45	1241	249,2	4980
N06A	ANTIDEPRESSANTS	2022	Värmland	30-34	Male and female	2506	137,65	12526	688,01	18206
N06A	ANTIDEPRESSANTS	2018	Blekinge	5-9	Male	9	1,91	27	5,74	4701
N06A	ANTIDEPRESSANTS	2015	Västerbotten	45-49	Male	696	81,91	3688	434,04	8497
N06A	ANTIDEPRESSANTS	2021	Västra Götalandsregionen	40-44	Male	5204	96,45	29150	540,25	53957
N06A	ANTIDEPRESSANTS	2015	Skåne	5-9	Male	18	0,46	55	1,4	39294
N06A	ANTIDEPRESSANTS	2021	Gotland	70-74	Male	207	99,42	1542	740,63	2082
N06A	ANTIDEPRESSANTS	2022	Jönköpings län	60-64	Male	1165	115,05	8390	828,56	10126
N06A	ANTIDEPRESSANTS	2021	Sörmland	30-34	Male and female	2141	115,05	10245	550,54	18609
N06A	ANTIDEPRESSANTS	2022	Västernorrland	80-84	Male and female	1741	203,1	21881	2552,61	8572
N06A	ANTIDEPRESSANTS	2019	Skåne	60-64	Female	6248	172,04	31549	868,69	36318
N06A	ANTIDEPRESSANTS	2022	Skåne	5-9	Male	40	0,9	140	3,14	44555
N06A	ANTIDEPRESSANTS	2021	Gävleborg	40-44	Female	1334	177,23	6178	820,78	7527
N06A	ANTIDEPRESSANTS	2022	Gotland	70-74	Female	348	172,79	2374	1178,75	2014
N06A	ANTIDEPRESSANTS	2015	Halland	65-69	Male	883	87,93	5097	507,57	10042
N06A	ANTIDEPRESSANTS	2020	Halland	70-74	Female	1748	173,55	11686	1160,25	10072
N06A	ANTIDEPRESSANTS	2019	Halland	65-69	Male	863	91,95	5920	630,73	9386
N06A	ANTIDEPRESSANTS	2020	Halland	65-69	Male	875	95,07	6499	706,11	9204
N06A	ANTIDEPRESSANTS	2021	Halland	65-69	Male	876	95,03	6302	683,66	9218
N06A	ANTIDEPRESSANTS	2016	Norrbotten	35-39	Male and female	1429	111,93	7075	554,16	12767
N06A	ANTIDEPRESSANTS	2020	Halland	30-34	Male	726	71,46	3496	344,13	10159
N06A	ANTIDEPRESSANTS	2016	Stockholm	20-24	Male and female	8979	64,47	35367	253,95	139269
N06A	ANTIDEPRESSANTS	2020	Kalmar län	85+	Female	1496	293,1	25357	4968,06	5104
N06A	ANTIDEPRESSANTS	2014	Uppsala	45-49	Male	944	80,53	4917	419,43	11723
N06A	ANTIDEPRESSANTS	2018	Västra Götalandsregionen	40-44	Male	4828	88,76	26747	491,73	54394
N06A	ANTIDEPRESSANTS	2019	Västerbotten	80-84	Male and female	1876	245,49	24577	3216,04	7642
N06A	ANTIDEPRESSANTS	2020	Västra Götalandsregionen	40-44	Male	5040	93,86	28442	529,68	53697
N06A	ANTIDEPRESSANTS	2021	Stockholm	75-79	Male	4401	110,57	42653	1071,63	39802
N06A	ANTIDEPRESSANTS	2015	Jönköpings län	40-44	Female	1684	155,54	8536	788,4	10827
N06A	ANTIDEPRESSANTS	2019	Jämtland Härjedalen	55-59	Male	394	99,39	2512	633,7	3964
N06A	ANTIDEPRESSANTS	2019	Jämtland Härjedalen	45-49	Female	680	178,29	3475	911,12	3814
N06A	ANTIDEPRESSANTS	2020	Blekinge	40-44	Male and female	1119	121,82	5283	575,11	9186
N06A	ANTIDEPRESSANTS	2018	Blekinge	25-29	Female	615	134,99	2768	607,55	4556
N06A	ANTIDEPRESSANTS	2018	Östergötland	20-24	Male	835	49,28	3192	188,39	16944
N06A	ANTIDEPRESSANTS	2015	Skåne	70-74	Male	2960	96,62	20410	666,25	30634
N06A	ANTIDEPRESSANTS	2015	Jämtland Härjedalen	30-34	Male	225	64,79	1055	303,77	3473
N06A	ANTIDEPRESSANTS	2014	Västra Götalandsregionen	40-44	Male	4439	82,5	26337	489,46	53808
N06A	ANTIDEPRESSANTS	2018	Sörmland	55-59	Male and female	2296	131,98	13214	759,6	17396
N06A	ANTIDEPRESSANTS	2015	Skåne	5-9	Male and female	33	0,43	96	1,25	76502
N06A	ANTIDEPRESSANTS	2020	Skåne	5-9	Male and female	55	0,64	190	2,21	86081
N06A	ANTIDEPRESSANTS	2018	Halland	20-24	Male and female	1346	73,38	5243	285,83	18343
N06A	ANTIDEPRESSANTS	2016	Västra Götalandsregionen	80-84	Female	5921	254,24	73506	3156,25	23289
N06A	ANTIDEPRESSANTS	2015	Blekinge	30-34	Male	320	73,26	1483	339,51	4368
N06A	ANTIDEPRESSANTS	2016	Blekinge	30-34	Male	345	77,42	1535	344,48	4456
N06A	ANTIDEPRESSANTS	2014	Västmanland	50-54	Female	1334	165,61	7130	885,16	8055
N06A	ANTIDEPRESSANTS	2020	Örebro län	50-54	Male and female	2402	122,8	13703	700,56	19560
N06A	ANTIDEPRESSANTS	2018	Jämtland Härjedalen	20-24	Male	211	53,61	856	217,48	3936
N06A	ANTIDEPRESSANTS	2015	Uppsala	85+	Female	1928	373,86	36802	7136,32	5157
N06A	ANTIDEPRESSANTS	2021	Stockholm	80-84	Male	3088	143,65	35614	1656,77	21496
N06A	ANTIDEPRESSANTS	2020	Jämtland Härjedalen	45-49	Female	663	169,26	3308	844,52	3917
N06A	ANTIDEPRESSANTS	2017	Sverige	60-64	Male	25688	91,36	160822	571,99	281162
N06A	ANTIDEPRESSANTS	2022	Örebro län	30-34	Male	930	86,96	4899	458,11	10694
N06A	ANTIDEPRESSANTS	2016	Örebro län	40-44	Male	674	72,68	3530	380,68	9273
N06A	ANTIDEPRESSANTS	2022	Örebro län	65-69	Female	1340	158,84	8817	1045,16	8436
N06A	ANTIDEPRESSANTS	2016	Jämtland Härjedalen	70-74	Male	412	106,57	3126	808,59	3866
N06A	ANTIDEPRESSANTS	2021	Värmland	5-9	Male and female	11	0,7	41	2,61	15710
N06A	ANTIDEPRESSANTS	2021	Örebro län	55-59	Male	892	94,94	5501	585,52	9395
N06A	ANTIDEPRESSANTS	2022	Örebro län	55-59	Male	940	96,55	6493	666,91	9736
N06A	ANTIDEPRESSANTS	2014	Sörmland	40-44	Male	640	73,08	3323	379,42	8758
N06A	ANTIDEPRESSANTS	2016	Norrbotten	75-79	Male and female	1387	125,35	11408	1031	11065
N06A	ANTIDEPRESSANTS	2015	Kalmar län	15-19	Female	307	51,14	1069	178,08	6003
N06A	ANTIDEPRESSANTS	2017	Stockholm	55-59	Male	5340	83,84	28118	441,45	63695
N06A	ANTIDEPRESSANTS	2019	Kronoberg	70-74	Female	1019	183,21	7095	1275,62	5562
N06A	ANTIDEPRESSANTS	2014	Skåne	5-9	Male	15	0,39	53	1,39	38009
N06A	ANTIDEPRESSANTS	2014	Gotland	10-14	Female	26	18,58	85	60,76	1399
N06A	ANTIDEPRESSANTS	2015	Västra Götalandsregionen	80-84	Male	2917	169,69	33243	1933,86	17190
N06A	ANTIDEPRESSANTS	2015	Värmland	45-49	Female	1597	174,55	8214	897,8	9149
N06A	ANTIDEPRESSANTS	2016	Gotland	10-14	Female	36	26,01	135	97,54	1384
N06A	ANTIDEPRESSANTS	2015	Västerbotten	55-59	Male and female	2146	131,79	11708	718,99	16284
N06A	ANTIDEPRESSANTS	2019	Halland	25-29	Male and female	1799	87,98	8573	419,26	20448
N06A	ANTIDEPRESSANTS	2020	Västra Götalandsregionen	80-84	Female	6764	275,08	86441	3515,43	24589
N06A	ANTIDEPRESSANTS	2020	Örebro län	80-84	Male	642	170,47	8109	2153,21	3766
N06A	ANTIDEPRESSANTS	2017	Gotland	10-14	Female	26	18,07	95	66,02	1439
N06A	ANTIDEPRESSANTS	2018	Västra Götalandsregionen	30-34	Male and female	12557	109,97	57967	507,66	114185
N06A	ANTIDEPRESSANTS	2014	Stockholm	30-34	Male and female	12621	76,45	52731	319,41	165091
N06A	ANTIDEPRESSANTS	2018	Stockholm	30-34	Male and female	15781	88,49	65115	365,12	178340
N06A	ANTIDEPRESSANTS	2017	Örebro län	40-44	Male	697	76,38	3600	394,48	9126
N06A	ANTIDEPRESSANTS	2014	Stockholm	80-84	Male	2197	137,08	24626	1536,53	16027
N06A	ANTIDEPRESSANTS	2018	Örebro län	40-44	Male	697	76,86	3584	395,19	9069
N06A	ANTIDEPRESSANTS	2021	Jönköpings län	45-49	Female	1964	177,66	10133	916,6	11055
N06A	ANTIDEPRESSANTS	2020	Jönköpings län	45-49	Female	1971	176,23	10642	951,54	11184
N06A	ANTIDEPRESSANTS	2022	Västra Götalandsregionen	80-84	Male	3964	187,36	49675	2347,92	21157
N06A	ANTIDEPRESSANTS	2015	Värmland	10-14	Male and female	88	6,39	324	23,54	13765
N06A	ANTIDEPRESSANTS	2022	Västmanland	45-49	Female	1590	191,01	7948	954,83	8324
N06A	ANTIDEPRESSANTS	2018	Sörmland	30-34	Female	1091	134,01	4511	554,11	8141
N06A	ANTIDEPRESSANTS	2020	Örebro län	75-79	Male	846	124,07	9192	1348	6819
N06A	ANTIDEPRESSANTS	2019	Västra Götalandsregionen	80-84	Male	3381	178,59	42425	2240,91	18932
N06A	ANTIDEPRESSANTS	2019	Dalarna	80-84	Female	1220	248,93	15887	3241,58	4901
N06A	ANTIDEPRESSANTS	2015	Östergötland	30-34	Male	841	62	3895	287,16	13564
N06A	ANTIDEPRESSANTS	2022	Västmanland	50-54	Male	899	97,92	4909	534,69	9181
N06A	ANTIDEPRESSANTS	2016	Jämtland Härjedalen	10-14	Female	19	5,57	59	17,29	3412
N06A	ANTIDEPRESSANTS	2021	Gotland	80-84	Male and female	446	215,15	4529	2184,76	2073
N06A	ANTIDEPRESSANTS	2022	Gotland	80-84	Male and female	492	226,21	4778	2196,78	2175
N06A	ANTIDEPRESSANTS	2017	Stockholm	80-84	Male	2435	140,07	29973	1724,17	17384
N06A	ANTIDEPRESSANTS	2014	Västra Götalandsregionen	80-84	Male	2844	166,5	33497	1961,07	17081
N06A	ANTIDEPRESSANTS	2014	Gotland	15-19	Female	130	85,7	469	309,16	1517
N06A	ANTIDEPRESSANTS	2017	Sörmland	20-24	Female	742	93,19	2893	363,35	7962
N06A	ANTIDEPRESSANTS	2018	Kalmar län	30-34	Male	538	78,47	2693	392,79	6856
N06A	ANTIDEPRESSANTS	2019	Kalmar län	30-34	Male	583	82,34	2932	414,12	7080
N06A	ANTIDEPRESSANTS	2020	Kalmar län	30-34	Male	612	82,77	3329	450,23	7394
N06A	ANTIDEPRESSANTS	2015	Stockholm	80-84	Male	2257	138,4	26647	1633,98	16308
N06A	ANTIDEPRESSANTS	2021	Dalarna	40-44	Male	742	94,47	4121	524,7	7854
N06A	ANTIDEPRESSANTS	2020	Västerbotten	20-24	Male	569	58,77	2213	228,59	9681
N06A	ANTIDEPRESSANTS	2015	Sörmland	40-44	Male and female	2066	115,86	9833	551,42	17832
N06A	ANTIDEPRESSANTS	2019	Västerbotten	75-79	Male	779	151,94	7674	1496,78	5127
N06A	ANTIDEPRESSANTS	2020	Stockholm	80-84	Male	2983	144,93	36091	1753,52	20582
N06A	ANTIDEPRESSANTS	2018	Dalarna	85+	Male	624	200,19	8343	2676,61	3117
N06A	ANTIDEPRESSANTS	2016	Kalmar län	80-84	Female	862	202,78	8769	2062,81	4251
N06A	ANTIDEPRESSANTS	2018	Dalarna	70-74	Female	1584	167,73	10776	1141,04	9444
N06A	ANTIDEPRESSANTS	2020	Blekinge	5-9	Male	14	2,99	55	11,73	4690
N06A	ANTIDEPRESSANTS	2021	Blekinge	5-9	Male	10	2,18	41	8,96	4578
N06A	ANTIDEPRESSANTS	2022	Blekinge	5-9	Male	11	2,41	47	10,29	4568
N06A	ANTIDEPRESSANTS	2015	Dalarna	85+	Female	1688	295,05	27017	4722,43	5721
N06A	ANTIDEPRESSANTS	2016	Sörmland	60-64	Male	755	89,16	4607	544,05	8468
N06A	ANTIDEPRESSANTS	2022	Skåne	70-74	Female	6525	180,53	44434	1229,39	36143
N06A	ANTIDEPRESSANTS	2015	Västmanland	65-69	Male	672	78,18	5396	627,73	8596
N06A	ANTIDEPRESSANTS	2016	Västmanland	65-69	Male	677	79,78	5639	664,51	8486
N06A	ANTIDEPRESSANTS	2015	Jönköpings län	40-44	Male and female	2567	116,08	13689	618,99	22115
N06A	ANTIDEPRESSANTS	2021	Jämtland Härjedalen	55-59	Female	736	179,73	3714	906,96	4095
N06A	ANTIDEPRESSANTS	2019	Västmanland	65-69	Male	687	91,32	5289	703,04	7523
N06A	ANTIDEPRESSANTS	2020	Västmanland	65-69	Male	631	85,76	5214	708,62	7358
N06A	ANTIDEPRESSANTS	2021	Halland	45-49	Male and female	2737	125,41	14998	687,23	21824
N06A	ANTIDEPRESSANTS	2020	Kronoberg	70-74	Male	553	97,51	5297	934,05	5671
N06A	ANTIDEPRESSANTS	2020	Norrbotten	80-84	Male	497	133,96	5233	1410,51	3710
N06A	ANTIDEPRESSANTS	2018	Blekinge	20-24	Male	274	51,06	1045	194,74	5366
N06A	ANTIDEPRESSANTS	2022	Halland	60-64	Male	973	100,02	6236	641,04	9728
N06A	ANTIDEPRESSANTS	2015	Värmland	25-29	Male	566	66,58	2399	282,2	8501
N06A	ANTIDEPRESSANTS	2015	Sverige	70-74	Female	41656	170,25	273613	1118,27	244676
N06A	ANTIDEPRESSANTS	2021	Gotland	20-24	Female	227	162,26	1036	740,53	1399
N06A	ANTIDEPRESSANTS	2017	Blekinge	5-9	Male	9	1,92	20	4,26	4695
N06A	ANTIDEPRESSANTS	2015	Jämtland Härjedalen	80-84	Male and female	827	219,6	9330	2477,43	3766
N06A	ANTIDEPRESSANTS	2020	Kalmar län	25-29	Male	543	66,95	2834	349,45	8110
N06A	ANTIDEPRESSANTS	2017	Värmland	45-49	Female	1621	183,91	7930	899,71	8814
N06A	ANTIDEPRESSANTS	2015	Norrbotten	70-74	Male and female	1446	103,72	9318	668,39	13941
N06A	ANTIDEPRESSANTS	2014	Kalmar län	80-84	Male and female	1312	176,77	12649	1704,26	7422
N06A	ANTIDEPRESSANTS	2021	Värmland	45-49	Female	1668	195,5	8589	1006,68	8532
N06A	ANTIDEPRESSANTS	2019	Sverige	60-64	Male and female	74562	131,95	437257	773,82	565066
N06A	ANTIDEPRESSANTS	2021	Gotland	60-64	Male	190	93,6	1101	542,36	2030
N06A	ANTIDEPRESSANTS	2018	Blekinge	10-14	Male	61	12,57	238	49,04	4853
[truncated: 9,259 more rows]

## Sheet: N07B drug data
atcId	Drug Name	year	region	Age Interval	Gender	Number Of Patients	Patients per 1000 Inhabitants	Number Of Filled Prescriptions	Number Of Filled Prescriptions per 1000 Inhabitants	Inhabitants
[truncated: 9,131 more rows]

[truncated: 4 more sheets: N07BA drug data, N07BB drug data, N07BC drug data, scattered]
